# Supplementary material for: Brucella melitensis, a latent “travel bacterium,” continual spread and expansion from Northern to Southern China and its relationship to worldwide lineages
Source: Emerg Microbes Infect. 2020 Jul 14;9(1):1618–27. doi: 10.1080/22221751.2020.1788995 (PMC7473006; doi:10.1080/22221751.2020.1788995)
Supplement: Table_S5.xlsx [file TEMI_A_1788995_SM8497.xlsx]

## Sheet: Sheet1
Table S5. 102 MLVA-16 shared genotypes were present in strains from north and south regions in China.
Shared genotypes from animals strains			Shared genotypes from humans strains
key	Regions	Time	key	Regions	Time
1	Inner Monggolia	1996	1	Inner Monggolia	1960
	HeBei	2007		Guangdong	2007
2	Inner Monggolia	1957		Ningxia	2013
	Qinghai	1980	2	Xinjiang	2011
	HeBei	2007		Inner Monggolia	2015
3	Inner Monggolia	1957	3	Inner Monggolia	2014
	Qinghai	1980		Liaoning	2018
	XinJiang	2015	4	Inner Monggolia	2014
4	Qinghai	1980		Shandong	2011
	XinJiang	2015	5	Inner Monggolia	2014
5	Jilin	1971		Jiangxi	2017
	Qinghai	1980	6	Shandong	2005
	XinJiang	2014		Guangdong	2010
	Inner Monggolia	2006	7	Fujian	2009
6	Inner Monggolia	1957		Tianjin	2010
	Qinghai	1980		Shanxi	2011
7	Inner Monggolia	1957		Guangdong	2010
	Qinghai	1980	8	Inner Monggolia	1993
8	Inner Monggolia	1965		Liaoning	2010
	Sichuan	1963	9	Inner Monggolia	1957
	Shanxi	1979		Shanxi	2007
	Shandong	2001	10	Inner Monggolia	2006
9	Inner Monggolia	2016		Shanxi	2010
	Ningxia	1979	11	Inner Monggolia	1996
10	Inner Monggolia	1960		Liaoning	2018
	Shandong	1973	12	Shanxi	2009
	XinJiang	2014		Ningxia	2010
11	Henan	1982	13	Shanxi	1996
	Inner Monggolia	2006		Inner Monggolia	2013
12	Shanxi	1962		Jiangxi	2009
	Inner Monggolia	1993	14	Shanxi	2011
13	Qinghai	1980		Inner Monggolia	2015
	Inner Monggolia	1982	15	Shanxi	1979
	XinJiang	2015		Shandong	2011
14	Qinghai	1980	16	Inner Monggolia	2013
	Inner Monggolia	1958		Zhejiang	2009
	XinJiang	2015		Jiangsu	2014
15	Inner Monggolia	1993	17	Fujian	2009
	Heilongjiang	1962		Shanxi	2010
16	Inner Monggolia	1966	18	Shanxi	1996
	XinJiang	2010		Guangdong	2011
17	XinJiang	2011		Shaanxi	1962
	Qinghai	1987	19	Guangdong	2013
18	XinJiang	2011		Inner Monggolia	2014
	Qinghai	1986	20	Guangdong	2013
	Chongqing	2014		Inner Monggolia	2016
19	XinJiang	2011	21	Beijing	2006
	Shanxi	2010		Inner Monggolia	2006
20	XinJiang	2014	22	Inner Monggolia	1958
	Jilin	1973		Shanxi	2008
21	Shanghai	1964		Guangdong	2007
	Qinghai	1980		Shaanxi	2008
	Shandong	1973	23	Qinghai	1979
22	XinJiang	2011		Liaoning	2005
	Henan	1963		Guangdong	2006
23	Shandong	1991		Hunan	2008
	Sichuan	1981		Shaanxi	2008
	Shanghai	1964		Shanxi	2008
24	Shandong	2001		Hebei	2009
	Sichuan	1963	24	Qinghai	1979
	Shanxi	1979		Shanxi	2009
			25	Qinghai	1979
				Guangdong	2008
				Inner Monggolia	2016
			26	Qinghai	1965
				Hainan	1982
				Shanxi	1990
				Guangdong	2007
				Inner Monggolia	1994
				Shaanxi	2008
				Jiangxi	2017
			27	Qinghai	1965
				Shanxi	2012
				Guangdong	2007
				Inner Monggolia	2016
			28	Guangxi	1961
				Inner Monggolia	1957
				Qinghai	1979
				Guangdong	2008
				Shanxi	2009
			29	Qinghai	1979
				Guangdong	2010
				Shanxi	2012
				Zhejiang	2011
				Hainan	2013
			30	Inner Monggolia	2014
				Shaanxi	2018
			31	Inner Monggolia	2012
				Hebei	2013
				Jiangsu	2014
			32	Inner Monggolia	2014
				Guangdong	2010
				Hebei	2013
				Shanxi	1998
			33	Fujian	2009
				Guangdong	2008
			34	Guangdong	2007
				Shanxi	2013
			35	Guangdong	2008
				Shanxi	2009
				Liaoning	2005
			36	Henan	2002
				Guangdong	2010
			37	Qinghai	1965
				Inner Monggolia	1995
				Shanxi	2008
				Shaanxi	2008
				Guangdong	2008
				Chongqi	2014
			38	Shanxi	2008
				Shaanxi	2008
				Qinghai	1979
			39	Shanxi	2007
				Qinghai	1979
			40	Inner Monggolia	1964
				Tianjin	2010
			41	Henan	1972
				Fujian	2009
			42	Jilin	1971
				Shanxi	2007
				Liaoning	2007
				Shandong	2011
				Guangdong	2008
				Hainan	2014
				Inner Monggolia	2016
			43	Qinghai	1965
				Guangdong	2006
				Liaoning	2007
				Shanxi	2007
				Shaanxi	2008
			44	Liaoning	2010
				Shanxi	2012
			45	Qinghai	1965
				Guangdong	2006
			46	Shanxi	2009
				Guangdong	2010
			47	Liaoning	2010
				Jiangsu	2012
				Hubei	2016
			48	Zhejiang	2011
				Yunnan	2009
				Shanxi	2013
				Guangxi	2013
				Inner Monggolia	2016
			49	Shanxi	2010
				Guangdong	2011
			50	Shanxi	1979
				Liaoning	2011
				Guangdong	2010
				Hebei	2011
			51	Jilin	1971
				Qinghai	1979
				Guangdong	2008
				Inner Monggolia	2016
				Guangxi	2016
				Fujian	2018
				Liaoning	2018
				Shaanxi	2018
			52	Guangdong	2007
				Inner Monggolia	2014
				Liaoning	2007
				Zhejiang	2005
				Qinghai	1965
			53	Inner Monggolia	1957
				Qinghai	1979
				Henan	1982
				Guangdong	2007
				Shanxi	2008
				Shaanxi	2008
				Guangxi	2016
			54	Qinghai	1955
				Shanxi	2009
				Liaoning	2010
				Guangdong	2010
				Inner Monggolia	2016
			55	Shanxi	2011
				Liaoning	2005
			56	Shandong	2005
				Liaoning	2005
				Guangdong	2007
				Inner Monggolia	2016
			57	Liaoning	2010
				Guangdong	2010
				Inner Monggolia	2016
			58	Liaoning	2010
				Shandong	2011
				Inner Monggolia	2012
			59	Yunnan	2009
				Liaoning	2010
				Inner Monggolia	2013
				Shaanxi	2018
				Zhejiang	2011
			60	Shanxi	1994
				Guangdong	2010
				Jiangxi	2017
			61	Helongjiang	2010
				Guangdong	2011
				Inner Monggolia	2013
				Shanxi	2013
				Guangxi	2016
			62	Inner Monggolia	2016
				Shanxi	2010
			63	Qinghai	1979
				Guangdong	2008
				Helongjiang	2010
				Hebei	2011
			64	Qinghai	1979
				Tianjin	2010
				Liaoning	2010
				Shanxi	2012
			65	Inner Monggolia	2015
				Liaoning	2018
			66	Inner Monggolia	2015
				Liaoning	2018
			67	Liaoning	2010
				Hebei	2011
				Guangdong	2017
			68	Liaoning	2018
				Inner Monggolia	2016
				Shanxi	2010
				Guangdong	2011
			69	Inner Monggolia	2012
				Guangdong	2011
				Shanxi	2010
			70	Liaoning	2010
				Shanxi	2012
				Heilongjiang	2012
				Jiangsu	2013
				Inner Monggolia	2016
			72	Liaoning	2010
				Guangdong	2011
			73	Liaoning	2018
				Ningxia	2009
				Inner Monggolia	2016
				Shaanxi	2018
			74	Qinghai	1979
				Shanxi	2010
				Guangdong	2010
			75	Fujian	2018
				Inner Monggolia	2014
			76	Shanxi	2012
				Guangxi	2013
			77	Shanxi	2010
				Guangdong	2010
			78	Shanxi	2013
				Hainan	2013
				Inner Monggolia	2016
				Jiangxi	2017
			79	Fujian	2018
				Liaoning	2018
			80	Zhejiang	2009
				Liaoning	2008
			81	Henan	1963
				Guangdong	2010
			82	Liaoning	2012
				Shandong	2001
			83	Liaoning	2012
				Shandong	2005
			84	Shandong	2011
				Guangdong	2017
			85	Xinjiang	2017
				Guangdong	2017
			86	Xinjiang	2017
				Guangdong	2017
				Hunan	2017
			87	Fujian	2009
				Zhejiang	2009
			88	Guangxi	1961
				Yunnan	2009

## Sheet: Sheet2
North China						Northwest				Northeast
Inner Monggolia	Shanxi	Shaanxi	Henan	Hebei		Ningxia	Xinjiang	Qinghai		Jilin	Helongjiang	Liaoning	Tianjin	Shandong
Guangdong	Guangdong	Guangdong	Guangdong	Guangdong		Guangdong	Hunan	Guangdong		Guangdong	Guangdong	Guangdong	Guangdong	Guangdong
Jiangxi	Fujian	Hunan	Fujian	Hunan			Guangdong	Hunan		Hainan	Guangxi	Hunan	Fujian	Hainan
Zhejiang	Jiangxi	Jiangxi	Guangxi	Jiangsu				Jiangxi		Fujian	Jiangsu	Hainan
Jiangsu	Hainan	Hainan						Hainan		Guangxi		Hubei
Hainan	Guangxi	Chongqi						Guangxi				Jiangsu
Guangxi	Zhejiang	Fujian						Zhejiang				Fujian
Jiangsu	Chongqi	Guangxi						Chongqi				Guangxi
Chongqi	Yunnan	Yunnan						Fujian				Zhejiang
Yunnan	Jiangsu	Zhejiang										Yunnan
Fujian
Henan
