# Supplementary material for: Brucella melitensis, a latent “travel bacterium,” continual spread and expansion from Northern to Southern China and its relationship to worldwide lineages
Source: Emerg Microbes Infect. 2020 Jul 14;9(1):1618–27. doi: 10.1080/22221751.2020.1788995 (PMC7473006; doi:10.1080/22221751.2020.1788995)
Supplement: Table_S4.xlsx [file TEMI_A_1788995_SM8496.xlsx]

## Sheet: genomes_proks943
Table S4. 74 strains from NCBI GenBank used for WGS-SNP analysis
Key	#Organism/Name	Strain	Isolatedin	Year	Host	Bio-vars	BioSample	BioProject	Group	SubGroup	Assembly	Size (Mb)	GC%	Replicons	WGS	Scaffolds	Genes	Proteins	Release Date	Modify Date	Level	RefSeq FTP	GenBank FTP
Strains	Brucella melitensis	1	Norway	2005	Human	Unknown	SAMEA104369526	PRJEB23353	Proteobacteria	Alphaproteobacteria	GCA_900236585.1	3.29507	57.2357	chromosome 1:NZ_LT962949.1/LT962949.1; chromosome 2:NZ_LT962950.1/LT962950.1	-	2	3367	3108	43070	43684	Complete Genome	ftp://ftp.ncbi.nlm.nih.gov/genomes/all/GCF/900/236/585/GCF_900236585.1_Bru_genome1	ftp://ftp.ncbi.nlm.nih.gov/genomes/all/GCA/900/236/585/GCA_900236585.1_Bru_genome1
	Brucella melitensis bv. 3 str. 128	128	Jilin	1986	Human	bv.3	SAMN02469335	PRJNA174377	Proteobacteria	Alphaproteobacteria	GCA_000298615.1	3.27629	57.3	-	AMPB01	123	3142	2950	41171	43820	Contig	ftp://ftp.ncbi.nlm.nih.gov/genomes/all/GCF/000/298/615/GCF_000298615.1_V1.0_of_Brucella_melitensis_bv.3_str_128	ftp://ftp.ncbi.nlm.nih.gov/genomes/all/GCA/000/298/615/GCA_000298615.1_V1.0_of_Brucella_melitensis_bv.3_str_128
	Brucella melitensis bv. 1 str. 133	133	China	1998	Human	bv.1	SAMN02469341	PRJNA174379	Proteobacteria	Alphaproteobacteria	GCA_000298595.1	3.26538	57.3	-	AMPA01	173	3143	2940	41171	43820	Contig	ftp://ftp.ncbi.nlm.nih.gov/genomes/all/GCF/000/298/595/GCF_000298595.1_V1.0_of_Brucella_melitensis_bv_1_str_133	ftp://ftp.ncbi.nlm.nih.gov/genomes/all/GCA/000/298/595/GCA_000298595.1_V1.0_of_Brucella_melitensis_bv_1_str_133
	Brucella melitensis 548	548	Russia	1948	Ovis aries	bv.1	SAMN02602918	PRJNA236790	Proteobacteria	Alphaproteobacteria	GCA_000591005.1	3.27471	57.3	-	JDFS01	123	3345	2714	41712	43747	Contig	ftp://ftp.ncbi.nlm.nih.gov/genomes/all/GCF/000/591/005/GCF_000591005.1_548	ftp://ftp.ncbi.nlm.nih.gov/genomes/all/GCA/000/591/005/GCA_000591005.1_548
	Brucella melitensis	20236	Inner Monglia	2012	Human	Unknown	SAMN02714221	PRJNA243300	Proteobacteria	Alphaproteobacteria	GCA_001431745.1	3.31188	57.2358	chromosome 1:NZ_CP008750.1/CP008750.1; chromosome 2:NZ_CP008751.1/CP008751.1	-	2	3174	2962	42312	43801	Complete Genome	ftp://ftp.ncbi.nlm.nih.gov/genomes/all/GCF/001/431/745/GCF_001431745.1_ASM143174v1	ftp://ftp.ncbi.nlm.nih.gov/genomes/all/GCA/001/431/745/GCA_001431745.1_ASM143174v1
	Brucella melitensis bv. 2 str. 63/9	23255	Reference			Unknown	SAMN02786857	PRJNA243893	Proteobacteria	Alphaproteobacteria	GCA_000740395.1	3.31296	57.1716	chromosome 1:NZ_CP007789.1/CP007789.1; chromosome 2:NZ_CP007788.1/CP007788.1	-	2	3170	2954	41866	43871	Chromosome	ftp://ftp.ncbi.nlm.nih.gov/genomes/all/GCF/000/740/395/GCF_000740395.1_ASM74039v1	ftp://ftp.ncbi.nlm.nih.gov/genomes/all/GCA/000/740/395/GCA_000740395.1_ASM74039v1
	Brucella melitensis	2010724553	Canada	2010	Human	Unknown	SAMN05578252	PRJNA338970	Proteobacteria	Alphaproteobacteria	GCA_001715465.1	3.31278	57.1716	chromosome 1:NZ_CP016985.1/CP016985.1; chromosome 2:NZ_CP016986.1/CP016986.1	-	2	3179	2969	42611	43805	Chromosome	ftp://ftp.ncbi.nlm.nih.gov/genomes/all/GCF/001/715/465/GCF_001715465.1_ASM171546v1	ftp://ftp.ncbi.nlm.nih.gov/genomes/all/GCA/001/715/465/GCA_001715465.1_ASM171546v1
	Brucella melitensis bv. 1 str. 16M	16M	Reference			Unknown	SAMN02603416	PRJNA180	Proteobacteria	Alphaproteobacteria	GCA_000007125.1	3.29493	57.2357	chromosome I:NC_003317.1/AE008917.1; chromosome II:NC_003318.1/AE008918.1	-	2	3157	2901	37208	43874	Complete Genome	ftp://ftp.ncbi.nlm.nih.gov/genomes/all/GCF/000/007/125/GCF_000007125.1_ASM712v1	ftp://ftp.ncbi.nlm.nih.gov/genomes/all/GCA/000/007/125/GCA_000007125.1_ASM712v1
	Brucella melitensis	2007BM/1	India	2007	Human	Unknown	SAMN07580939	PRJNA400844	Proteobacteria	Alphaproteobacteria	GCA_002290125.1	3.30268	57.1718	chromosome 1:CP023171.1; chromosome 2:CP023172.1	-	2	3300	3085	42990	43011	Chromosome	-	ftp://ftp.ncbi.nlm.nih.gov/genomes/all/GCA/002/290/125/GCA_002290125.1_ASM229012v1
	Brucella melitensis	2011.TE.1164.1.1	Italy	2011	Sheep	Unknown	SAMN08887990	PRJNA472876	Proteobacteria	Alphaproteobacteria	GCA_006506925.1	3.29041	57.2	-	QVYP01	37	3364	3118	43644	43646	Contig	ftp://ftp.ncbi.nlm.nih.gov/genomes/all/GCF/006/506/925/GCF_006506925.1_ASM650692v1	ftp://ftp.ncbi.nlm.nih.gov/genomes/all/GCA/006/506/925/GCA_006506925.1_ASM650692v1
	Brucella melitensis	2014.TE.16510.1.2	Italy	2014	Sheep	Unknown	SAMN08887935	PRJNA472876	Proteobacteria	Alphaproteobacteria	GCA_006508005.1	3.28926	57.2	-	QWBM01	43	3371	3128	43644	43646	Contig	ftp://ftp.ncbi.nlm.nih.gov/genomes/all/GCF/006/508/005/GCF_006508005.1_ASM650800v1	ftp://ftp.ncbi.nlm.nih.gov/genomes/all/GCA/006/508/005/GCA_006508005.1_ASM650800v1
	Brucella melitensis	2017.TE.3072.1.1	Italy	2017	Human	Unknown	SAMN08888016	PRJNA472876	Proteobacteria	Alphaproteobacteria	GCA_006506565.1	3.29692	57.3	-	QWAL01	77	3367	3128	43644	43646	Contig	ftp://ftp.ncbi.nlm.nih.gov/genomes/all/GCF/006/506/565/GCF_006506565.1_ASM650656v1	ftp://ftp.ncbi.nlm.nih.gov/genomes/all/GCA/006/506/565/GCA_006506565.1_ASM650656v1
	Brucella melitensis B115	B115	Malta	1962	Goat	Unknown	SAMN01798236	PRJNA178706	Proteobacteria	Alphaproteobacteria	GCA_000365865.1	3.29176	57.2	-	AQIC01	5	3164	2945	41380	43797	Contig	ftp://ftp.ncbi.nlm.nih.gov/genomes/all/GCF/000/365/865/GCF_000365865.1_Bruc_meli_B115_V1	ftp://ftp.ncbi.nlm.nih.gov/genomes/all/GCA/000/365/865/GCA_000365865.1_Bruc_meli_B115_V1
	Brucella melitensis bv. 1	BB1	Henan	1973	Human	bv.1	SAMN03380772	PRJNA266085	Proteobacteria	Alphaproteobacteria	GCA_003993875.1	3.28758	57.2	-	JZHL01	26	3350	3121	43469	43471	Contig	ftp://ftp.ncbi.nlm.nih.gov/genomes/all/GCF/003/993/875/GCF_003993875.1_ASM399387v1	ftp://ftp.ncbi.nlm.nih.gov/genomes/all/GCA/003/993/875/GCA_003993875.1_ASM399387v1
	Brucella melitensis bv. 1	BB10	LiaoNing	2012	Human	bv.1	SAMN03381106	PRJNA266059	Proteobacteria	Alphaproteobacteria	GCA_003993895.1	3.27975	57.3	-	JZHD01	24	3334	3115	43469	43471	Contig	ftp://ftp.ncbi.nlm.nih.gov/genomes/all/GCF/003/993/895/GCF_003993895.1_ASM399389v1	ftp://ftp.ncbi.nlm.nih.gov/genomes/all/GCA/003/993/895/GCA_003993895.1_ASM399389v1
	Brucella melitensis bv. 3	BB15	China	2010	Goat	bv.3	SAMN03382535	PRJNA266089	Proteobacteria	Alphaproteobacteria	GCA_003994105.1	3.28445	57.2	-	JZHR01	24	3346	3118	43469	43491	Contig	ftp://ftp.ncbi.nlm.nih.gov/genomes/all/GCF/003/994/105/GCF_003994105.1_ASM399410v1	ftp://ftp.ncbi.nlm.nih.gov/genomes/all/GCA/003/994/105/GCA_003994105.1_ASM399410v1
	Brucella melitensis bv. 1	BB17	XinJiang	2010	Goat	bv.1	SAMN03382540	PRJNA266066	Proteobacteria	Alphaproteobacteria	GCA_003994185.1	3.27777	57.3	-	JZHT01	26	3334	3112	43469	43471	Contig	ftp://ftp.ncbi.nlm.nih.gov/genomes/all/GCF/003/994/185/GCF_003994185.1_ASM399418v1	ftp://ftp.ncbi.nlm.nih.gov/genomes/all/GCA/003/994/185/GCA_003994185.1_ASM399418v1
	Brucella melitensis bv. 3	BB18	Shandong	2013	Goat	bv.3	SAMN03382541	PRJNA266067	Proteobacteria	Alphaproteobacteria	GCA_003994205.1	3.27861	57.3	-	JZHU01	21	3331	3113	43469	43471	Contig	ftp://ftp.ncbi.nlm.nih.gov/genomes/all/GCF/003/994/205/GCF_003994205.1_ASM399420v1	ftp://ftp.ncbi.nlm.nih.gov/genomes/all/GCA/003/994/205/GCA_003994205.1_ASM399420v1
	Brucella melitensis bv. 3	BB19	HaiNan	2011	Human	bv.3	SAMN03382542	PRJNA266068	Proteobacteria	Alphaproteobacteria	GCA_003994095.1	3.28549	57.3	-	JZHV01	26	3343	3117	43469	43491	Contig	ftp://ftp.ncbi.nlm.nih.gov/genomes/all/GCF/003/994/095/GCF_003994095.1_ASM399409v1	ftp://ftp.ncbi.nlm.nih.gov/genomes/all/GCA/003/994/095/GCA_003994095.1_ASM399409v1
	Brucella melitensis bv. 1	BB2	Inner Monglia	1957	Sheep	bv.1	SAMN03380773	PRJNA266086	Proteobacteria	Alphaproteobacteria	GCA_003993905.1	3.28245	57.3	-	JZHK01	25	3344	3116	43469	43491	Contig	ftp://ftp.ncbi.nlm.nih.gov/genomes/all/GCF/003/993/905/GCF_003993905.1_ASM399390v1	ftp://ftp.ncbi.nlm.nih.gov/genomes/all/GCA/003/993/905/GCA_003993905.1_ASM399390v1
	Brucella melitensis bv. 3	BB20	HaiNan	2011	Human	bv.3	SAMN03382543	PRJNA266069	Proteobacteria	Alphaproteobacteria	GCA_003994115.1	3.27805	57.3	-	JZHW01	25	3333	3106	43469	43471	Contig	ftp://ftp.ncbi.nlm.nih.gov/genomes/all/GCF/003/994/115/GCF_003994115.1_ASM399411v1	ftp://ftp.ncbi.nlm.nih.gov/genomes/all/GCA/003/994/115/GCA_003994115.1_ASM399411v1
	Brucella melitensis bv. 3	BB3	Qinghai	1980	Sheep	bv.3	SAMN03380775	PRJNA266087	Proteobacteria	Alphaproteobacteria	GCA_003993935.1	3.28444	57.2	-	JZHJ01	25	3346	3120	43469	43471	Contig	ftp://ftp.ncbi.nlm.nih.gov/genomes/all/GCF/003/993/935/GCF_003993935.1_ASM399393v1	ftp://ftp.ncbi.nlm.nih.gov/genomes/all/GCA/003/993/935/GCA_003993935.1_ASM399393v1
	Brucella melitensis bv. 3	BB4	Inner Monglia	1957	Human	bv.3	SAMN03380776	PRJNA266088	Proteobacteria	Alphaproteobacteria	GCA_003993955.1	3.28396	57.2	-	JZHI01	26	3343	3125	43469	43471	Contig	ftp://ftp.ncbi.nlm.nih.gov/genomes/all/GCF/003/993/955/GCF_003993955.1_ASM399395v1	ftp://ftp.ncbi.nlm.nih.gov/genomes/all/GCA/003/993/955/GCA_003993955.1_ASM399395v1
	Brucella melitensis bv. 3	BB5	LiaoNing	2012	Human	bv.3	SAMN03380818	PRJNA266054	Proteobacteria	Alphaproteobacteria	GCA_003993965.1	3.28447	57.2	-	JZHH01	25	3344	3117	43469	43471	Contig	ftp://ftp.ncbi.nlm.nih.gov/genomes/all/GCF/003/993/965/GCF_003993965.1_ASM399396v1	ftp://ftp.ncbi.nlm.nih.gov/genomes/all/GCA/003/993/965/GCA_003993965.1_ASM399396v1
	Brucella melitensis bv. 1	BB6	Inner Monglia	1963	Human	bv.1	SAMN03380770	PRJNA266055	Proteobacteria	Alphaproteobacteria	GCA_003993825.1	3.28436	57.2	-	JZHM01	26	3343	3116	43469	43491	Contig	ftp://ftp.ncbi.nlm.nih.gov/genomes/all/GCF/003/993/825/GCF_003993825.1_ASM399382v1	ftp://ftp.ncbi.nlm.nih.gov/genomes/all/GCA/003/993/825/GCA_003993825.1_ASM399382v1
	Brucella melitensis bv. 3	BB7	Qinghai	1980	Sheep	bv.3	SAMN03380820	PRJNA266056	Proteobacteria	Alphaproteobacteria	GCA_003993995.1	3.28438	57.2	-	JZHG01	25	3343	3116	43469	43471	Contig	ftp://ftp.ncbi.nlm.nih.gov/genomes/all/GCF/003/993/995/GCF_003993995.1_ASM399399v1	ftp://ftp.ncbi.nlm.nih.gov/genomes/all/GCA/003/993/995/GCA_003993995.1_ASM399399v1
	Brucella melitensis bv. 3	BB8	Shandong	1991	Sheep	bv.3	SAMN03381084	PRJNA266057	Proteobacteria	Alphaproteobacteria	GCA_003994015.1	3.28177	57.3	-	JZHF01	26	3344	3120	43469	43471	Contig	ftp://ftp.ncbi.nlm.nih.gov/genomes/all/GCF/003/994/015/GCF_003994015.1_ASM399401v1	ftp://ftp.ncbi.nlm.nih.gov/genomes/all/GCA/003/994/015/GCA_003994015.1_ASM399401v1
	Brucella melitensis bv. 1 str. BCB028	BCB028	China	1956	Ovis aries	bv.1	SAMN02469337	PRJNA170705	Proteobacteria	Alphaproteobacteria	GCA_000292165.2	3.2864	57.3	-	ALOM02	127	3156	2964	41141	43820	Contig	ftp://ftp.ncbi.nlm.nih.gov/genomes/all/GCF/000/292/165/GCF_000292165.1_ASM29216v2	ftp://ftp.ncbi.nlm.nih.gov/genomes/all/GCA/000/292/165/GCA_000292165.2_ASM29216v2
	Brucella melitensis BG2 (S27)	BG2 (S27)	Pakistan	2008	Goat	Unknown	SAMN00839732	PRJNA173535	Proteobacteria	Alphaproteobacteria	GCA_000370625.1	3.29778	57.2	-	AQKA01	10	3168	2965	41380	43798	Scaffold	ftp://ftp.ncbi.nlm.nih.gov/genomes/all/GCF/000/370/625/GCF_000370625.1_Bruc_meli_BG2_S27_V1	ftp://ftp.ncbi.nlm.nih.gov/genomes/all/GCA/000/370/625/GCA_000370625.1_Bruc_meli_BG2_S27_V1
	Brucella melitensis	BL	Xinjiang	2012	Cattle	Unknown	SAMN07508058	PRJNA398310	Proteobacteria	Alphaproteobacteria	GCA_002263015.1	3.31267	57.1715	chromosome 1:NZ_CP022875.1/CP022875.1; chromosome 2:NZ_CP022876.1/CP022876.1	-	2	3179	2969	42969	43820	Complete Genome	ftp://ftp.ncbi.nlm.nih.gov/genomes/all/GCF/002/263/015/GCF_002263015.1_ASM226301v1	ftp://ftp.ncbi.nlm.nih.gov/genomes/all/GCA/002/263/015/GCA_002263015.1_ASM226301v1
	Brucella melitensis	BMM 13/15	Malaysia	2015	Human	Unknown	SAMN06687272	PRJNA380526	Proteobacteria	Alphaproteobacteria	GCA_002204335.1	3.28878	57.2	-	NCRL01	35	3363	3149	42907	43675	Contig	ftp://ftp.ncbi.nlm.nih.gov/genomes/all/GCF/002/204/335/GCF_002204335.1_ASM220433v1	ftp://ftp.ncbi.nlm.nih.gov/genomes/all/GCA/002/204/335/GCA_002204335.1_ASM220433v1
	Brucella melitensis	BmWS93	Inner Monglia	2015	Human	bv.3	SAMN10439570	PRJNA505925	Proteobacteria	Alphaproteobacteria	GCA_003856415.1	3.31226	57.2358	chromosome 1:NZ_CP034103.1/CP034103.1; chromosome 2:NZ_CP034104.1/CP034104.1	-	2	3373	3137	43437	43438	Complete Genome	ftp://ftp.ncbi.nlm.nih.gov/genomes/all/GCF/003/856/415/GCF_003856415.1_ASM385641v1	ftp://ftp.ncbi.nlm.nih.gov/genomes/all/GCA/003/856/415/GCA_003856415.1_ASM385641v1
	Brucella melitensis	Br.m-1252/10-Geo	Georgia	2012	Bovine	Unknown	SAMN05615423	PRJNA339926	Proteobacteria	Alphaproteobacteria	GCA_001856295.1	3.28429	57.3	-	MIJP01	29	3340	3126	42671	43666	Contig	ftp://ftp.ncbi.nlm.nih.gov/genomes/all/GCF/001/856/295/GCF_001856295.1_ASM185629v1	ftp://ftp.ncbi.nlm.nih.gov/genomes/all/GCA/001/856/295/GCA_001856295.1_ASM185629v1
	Brucella melitensis	BRUC048	Egypt		Human	Unknown	SAMN04260152	PRJNA257008	Proteobacteria	Alphaproteobacteria	GCA_001608355.1	3.28998	57.2	-	LUFL01	26	3167	2942	42464	43804	Contig	ftp://ftp.ncbi.nlm.nih.gov/genomes/all/GCF/001/608/355/GCF_001608355.1_BMEL002-SEQ-1-ASM-1	ftp://ftp.ncbi.nlm.nih.gov/genomes/all/GCA/001/608/355/GCA_001608355.1_BMEL002-SEQ-1-ASM-1
	Brucella melitensis	Brucella melitensis biovar 3	France	2000	Bos taurus	bv.3	SAMEA4681502	PRJEB26921	Proteobacteria	Alphaproteobacteria	GCA_900417205.1	3.28839	57.2	-	OWOR01	27	3368	3110	43449	43477	Contig	ftp://ftp.ncbi.nlm.nih.gov/genomes/all/GCF/900/417/205/GCF_900417205.1_00-2956-4	ftp://ftp.ncbi.nlm.nih.gov/genomes/all/GCA/900/417/205/GCA_900417205.1_00-2956-4
	Brucella melitensis	Brucella melitensis biovar 3	France	2000	Ovis aries/Capra	bv.3	SAMEA4681504	PRJEB26921	Proteobacteria	Alphaproteobacteria	GCA_900417225.1	3.28952	57.2	-	OWOS01	30	3364	3112	43449	43477	Scaffold	ftp://ftp.ncbi.nlm.nih.gov/genomes/all/GCF/900/417/225/GCF_900417225.1_00-2529-3	ftp://ftp.ncbi.nlm.nih.gov/genomes/all/GCA/900/417/225/GCA_900417225.1_00-2529-3
	Brucella melitensis	Bruxj08	Xinjiang	2011	Sheep	Unknown	SAMN13567307	PRJNA448490	Proteobacteria	Alphaproteobacteria	GCA_009789335.1	3.28744	57.2	-	WSSL01	28	3150	2949	43820	43855	Contig	ftp://ftp.ncbi.nlm.nih.gov/genomes/all/GCF/009/789/335/GCF_009789335.1_ASM978933v1	ftp://ftp.ncbi.nlm.nih.gov/genomes/all/GCA/009/789/335/GCA_009789335.1_ASM978933v1
	Brucella melitensis	Bruxj84	Xinjiang	2011	Sheep	Unknown	SAMN13567304	PRJNA448490	Proteobacteria	Alphaproteobacteria	GCA_009789435.1	3.28809	57.2	-	WSSI01	28	3150	2946	43820	43855	Contig	ftp://ftp.ncbi.nlm.nih.gov/genomes/all/GCF/009/789/435/GCF_009789435.1_ASM978943v1	ftp://ftp.ncbi.nlm.nih.gov/genomes/all/GCA/009/789/435/GCA_009789435.1_ASM978943v1
	Brucella melitensis	BwIM_AFG_63	Afghanistan	2016	Human	Unknown	SAMN05932969	PRJNA347914	Proteobacteria	Alphaproteobacteria	GCA_002191235.1	3.31105	57.2358	chromosome 1:NZ_CP018478.1/CP018478.1; chromosome 2:NZ_CP018479.1/CP018479.1	-	2	3168	2959	42899	43873	Complete Genome	ftp://ftp.ncbi.nlm.nih.gov/genomes/all/GCF/002/191/235/GCF_002191235.1_ASM219123v1	ftp://ftp.ncbi.nlm.nih.gov/genomes/all/GCA/002/191/235/GCA_002191235.1_ASM219123v1
	Brucella melitensis	BwIM_ALB_46	Albania	2015	Human	Unknown	SAMN05932954	PRJNA347914	Proteobacteria	Alphaproteobacteria	GCA_002191255.1	3.31315	57.2358	chromosome 1:NZ_CP018480.1/CP018480.1; chromosome 2:NZ_CP018481.1/CP018481.1	-	2	3167	2965	42899	43873	Chromosome	ftp://ftp.ncbi.nlm.nih.gov/genomes/all/GCF/002/191/255/GCF_002191255.1_ASM219125v1	ftp://ftp.ncbi.nlm.nih.gov/genomes/all/GCA/002/191/255/GCA_002191255.1_ASM219125v1
	Brucella melitensis	BwIM_BGR_21	Bulgaria	2016	Human	Unknown	SAMN05932986	PRJNA347914	Proteobacteria	Alphaproteobacteria	GCA_002191855.1	3.31229	57.2358	chromosome 1:NZ_CP018482.1/CP018482.1; chromosome 2:NZ_CP018483.1/CP018483.1	-	2	3167	2960	42899	43873	Chromosome	ftp://ftp.ncbi.nlm.nih.gov/genomes/all/GCF/002/191/855/GCF_002191855.1_ASM219185v1	ftp://ftp.ncbi.nlm.nih.gov/genomes/all/GCA/002/191/855/GCA_002191855.1_ASM219185v1
	Brucella melitensis	BwIM_IRN_28	Iran	2015	Human	Unknown	SAMN05932957	PRJNA347914	Proteobacteria	Alphaproteobacteria	GCA_002191275.1	3.31113	57.2358	chromosome 1:NZ_CP018484.1/CP018484.1; chromosome 2:NZ_CP018485.1/CP018485.1	-	2	3166	2963	42899	43873	Chromosome	ftp://ftp.ncbi.nlm.nih.gov/genomes/all/GCF/002/191/275/GCF_002191275.1_ASM219127v1	ftp://ftp.ncbi.nlm.nih.gov/genomes/all/GCA/002/191/275/GCA_002191275.1_ASM219127v1
	Brucella melitensis	BwIM_IRN_37	Iraq	2014	Human	Unknown	SAMN05932947	PRJNA347914	Proteobacteria	Alphaproteobacteria	GCA_002191295.1	3.31349	57.2358	chromosome 1:NZ_CP018486.1/CP018486.1; chromosome 2:NZ_CP018487.1/CP018487.1	-	2	3168	2967	42899	43873	Complete Genome	ftp://ftp.ncbi.nlm.nih.gov/genomes/all/GCF/002/191/295/GCF_002191295.1_ASM219129v1	ftp://ftp.ncbi.nlm.nih.gov/genomes/all/GCA/002/191/295/GCA_002191295.1_ASM219129v1
	Brucella melitensis	BwIM_MAR_25	Morocco	2016	Human	Unknown	SAMN05932985	PRJNA347914	Proteobacteria	Alphaproteobacteria	GCA_002191415.1	3.31061	57.2359	chromosome 1:NZ_CP018502.1/CP018502.1; chromosome 2:NZ_CP018503.1/CP018503.1	-	2	3172	2940	42899	43873	Chromosome	ftp://ftp.ncbi.nlm.nih.gov/genomes/all/GCF/002/191/415/GCF_002191415.1_ASM219141v1	ftp://ftp.ncbi.nlm.nih.gov/genomes/all/GCA/002/191/415/GCA_002191415.1_ASM219141v1
	Brucella melitensis	BwIM_SOM_36a	Somalia	2014	Human	Unknown	SAMN05932921	PRJNA347914	Proteobacteria	Alphaproteobacteria	GCA_002191435.1	3.3032	57.2357	chromosome 1:NZ_CP018506.1/CP018506.1; chromosome 2:NZ_CP018507.1/CP018507.1	-	2	3162	2940	42899	43873	Chromosome	ftp://ftp.ncbi.nlm.nih.gov/genomes/all/GCF/002/191/435/GCF_002191435.1_ASM219143v1	ftp://ftp.ncbi.nlm.nih.gov/genomes/all/GCA/002/191/435/GCA_002191435.1_ASM219143v1
	Brucella melitensis	BwIM_SYR_01	Syria	2015	Human	Unknown	SAMN05932958	PRJNA347914	Proteobacteria	Alphaproteobacteria	GCA_002191995.1	3.31139	57.2358	chromosome 1:NZ_CP018510.1/CP018510.1; chromosome 2:NZ_CP018511.1/CP018511.1	-	2	3169	2955	42899	43873	Chromosome	ftp://ftp.ncbi.nlm.nih.gov/genomes/all/GCF/002/191/995/GCF_002191995.1_ASM219199v1	ftp://ftp.ncbi.nlm.nih.gov/genomes/all/GCA/002/191/995/GCA_002191995.1_ASM219199v1
	Brucella melitensis	BwIM_TKM_56	Turkmenistan	2015	Human	Unknown	SAMN05932951	PRJNA347914	Proteobacteria	Alphaproteobacteria	GCA_002191575.1	3.31141	57.2358	chromosome 1:NZ_CP018536.1/CP018536.1; chromosome 2:NZ_CP018537.1/CP018537.1	-	2	3167	2958	42899	43873	Complete Genome	ftp://ftp.ncbi.nlm.nih.gov/genomes/all/GCF/002/191/575/GCF_002191575.1_ASM219157v1	ftp://ftp.ncbi.nlm.nih.gov/genomes/all/GCA/002/191/575/GCA_002191575.1_ASM219157v1
	Brucella melitensis	BwIM_TUR_02	Turkey	2016	Human	Unknown	SAMN05932989	PRJNA347914	Proteobacteria	Alphaproteobacteria	GCA_002191595.1	3.31353	57.2358	chromosome 1:NZ_CP018538.1/CP018538.1; chromosome 2:NZ_CP018539.1/CP018539.1	-	2	3168	2965	42899	43873	Chromosome	ftp://ftp.ncbi.nlm.nih.gov/genomes/all/GCF/002/191/595/GCF_002191595.1_ASM219159v1	ftp://ftp.ncbi.nlm.nih.gov/genomes/all/GCA/002/191/595/GCA_002191595.1_ASM219159v1
	Brucella melitensis	C-568	Russia	2014	Human	bv.1	SAMN03860172	PRJNA289961	Proteobacteria	Alphaproteobacteria	GCA_001302525.1	3.2799	57.2	-	LKAU01	63	3349	2747	42276	43747	Contig	ftp://ftp.ncbi.nlm.nih.gov/genomes/all/GCF/001/302/525/GCF_001302525.1_ASM130252v1	ftp://ftp.ncbi.nlm.nih.gov/genomes/all/GCA/001/302/525/GCA_001302525.1_ASM130252v1
	Brucella melitensis	C-573	Russia	2014	Human	bv.1	SAMN03860331	PRJNA289971	Proteobacteria	Alphaproteobacteria	GCA_001307475.2	3.31079	57.2358	chromosome I:NZ_CP019679.1/CP019679.1; chromosome II:NZ_CP019680.1/CP019680.1	-	2	3375	3092	42776	43508	Complete Genome	ftp://ftp.ncbi.nlm.nih.gov/genomes/all/GCF/001/307/475/GCF_001307475.2_ASM130747v2	ftp://ftp.ncbi.nlm.nih.gov/genomes/all/GCA/001/307/475/GCA_001307475.2_ASM130747v2
	Brucella melitensis	CIIMS-BH-2	India	2016	Human	Unknown	SAMN08176517	PRJNA422344	Proteobacteria	Alphaproteobacteria	GCA_002895105.1	3.31121	57.2358	chromosome I:NZ_CP025680.1/CP025680.1; chromosome II:NZ_CP025681.1/CP025681.1	-	2	3172	2965	43122	43839	Complete Genome	ftp://ftp.ncbi.nlm.nih.gov/genomes/all/GCF/002/895/105/GCF_002895105.1_ASM289510v1	ftp://ftp.ncbi.nlm.nih.gov/genomes/all/GCA/002/895/105/GCA_002895105.1_ASM289510v1
	Brucella melitensis bv. 3 str. Ether	ether	reference			Unknown	SAMN02795947	PRJNA243894	Proteobacteria	Alphaproteobacteria	GCA_000740355.1	3.31073	57.2359	chromosome 1:NZ_CP007760.1/CP007760.1; chromosome 2:NZ_CP007761.1/CP007761.1	-	2	3170	2940	41866	43871	Complete Genome	ftp://ftp.ncbi.nlm.nih.gov/genomes/all/GCF/000/740/355/GCF_000740355.1_ASM74035v1	ftp://ftp.ncbi.nlm.nih.gov/genomes/all/GCA/000/740/355/GCA_000740355.1_ASM74035v1
	Brucella melitensis	CIT21	Inner Mongoalia	2015	Human	Unknown	SAMN08322134	PRJNA428790	Proteobacteria	Alphaproteobacteria	GCA_003516045.1	3.3114	57.2358	chromosome 1:NZ_CP025819.1/CP025819.1; chromosome 2:NZ_CP025820.1/CP025820.1	-	2	3374	3137	43353	43362	Complete Genome	ftp://ftp.ncbi.nlm.nih.gov/genomes/all/GCF/003/516/045/GCF_003516045.1_ASM351604v1	ftp://ftp.ncbi.nlm.nih.gov/genomes/all/GCA/003/516/045/GCA_003516045.1_ASM351604v1
	Brucella melitensis CNGB 1076	CNGB 1076	Argentina	2006	Human	Unknown	SAMN01047730	PRJNA176519	Proteobacteria	Alphaproteobacteria	GCA_000366625.1	3.29182	57.2	-	AQNE01	6	3165	2953	41380	43797	Contig	ftp://ftp.ncbi.nlm.nih.gov/genomes/all/GCF/000/366/625/GCF_000366625.1_Bruc_meli_CNGB_1076_V1	ftp://ftp.ncbi.nlm.nih.gov/genomes/all/GCA/000/366/625/GCA_000366625.1_Bruc_meli_CNGB_1076_V1
	Brucella melitensis F1/06 B10	F1/06 B10	Zimbabwe	2006	Goat	Unknown	SAMN00811208	PRJNA173579	Proteobacteria	Alphaproteobacteria	GCA_000370645.1	3.29686	57.2	-	AQKB01	9	3169	2948	41380	43798	Scaffold	ftp://ftp.ncbi.nlm.nih.gov/genomes/all/GCF/000/370/645/GCF_000370645.1_Bruc_meli_F1_06_B10_V1	ftp://ftp.ncbi.nlm.nih.gov/genomes/all/GCA/000/370/645/GCA_000370645.1_Bruc_meli_F1_06_B10_V1
	Brucella melitensis F2/06-6	F2/06-6	Portugal	2006	Sheep	Unknown	SAMN00811210	PRJNA173634	Proteobacteria	Alphaproteobacteria	GCA_000366945.1	3.29761	57.2	-	AQNI01	15	3169	2965	41380	43797	Contig	ftp://ftp.ncbi.nlm.nih.gov/genomes/all/GCF/000/366/945/GCF_000366945.1_Bruc_meli_F2_06-6_V1	ftp://ftp.ncbi.nlm.nih.gov/genomes/all/GCA/000/366/945/GCA_000366945.1_Bruc_meli_F2_06-6_V1
	Brucella melitensis	HB1526	Hebei	2015	Sheep	Unknown	SAMN13567310	PRJNA448490	Proteobacteria	Alphaproteobacteria	GCA_009789345.1	3.28736	57.2	-	WSSO01	27	3155	2951	43820	43855	Contig	ftp://ftp.ncbi.nlm.nih.gov/genomes/all/GCF/009/789/345/GCF_009789345.1_ASM978934v1	ftp://ftp.ncbi.nlm.nih.gov/genomes/all/GCA/009/789/345/GCA_009789345.1_ASM978934v1
	Brucella melitensis	HN06	Henan	2016	bovine	Unknown	SAMN13567302	PRJNA448490	Proteobacteria	Alphaproteobacteria	GCA_009789445.1	3.28696	57.2	-	WSSG01	27	3152	2954	43820	43855	Contig	ftp://ftp.ncbi.nlm.nih.gov/genomes/all/GCF/009/789/445/GCF_009789445.1_ASM978944v1	ftp://ftp.ncbi.nlm.nih.gov/genomes/all/GCA/009/789/445/GCA_009789445.1_ASM978944v1
	Brucella melitensis	HN20190610	Hainan	2019	Human	Unknown	SAMN13669159	PRJNA597199	Proteobacteria	Alphaproteobacteria	GCA_009823705.1	3.29105	57.2	-	WUEE01	19	3152	2950	43830	43856	Contig	ftp://ftp.ncbi.nlm.nih.gov/genomes/all/GCF/009/823/705/GCF_009823705.1_ASM982370v1	ftp://ftp.ncbi.nlm.nih.gov/genomes/all/GCA/009/823/705/GCA_009823705.1_ASM982370v1
	Brucella melitensis	Human/CT/US/1995	USA	1995	Human	Unknown	SAMN03418620	PRJNA257008	Proteobacteria	Alphaproteobacteria	GCA_000988815.1	3.29718	57.2	-	LBFG01	21	3168	2946	42130	43800	Contig	ftp://ftp.ncbi.nlm.nih.gov/genomes/all/GCF/000/988/815/GCF_000988815.1_BMEL001-SEQ-1-ASM-1	ftp://ftp.ncbi.nlm.nih.gov/genomes/all/GCA/000/988/815/GCA_000988815.1_BMEL001-SEQ-1-ASM-1
	Brucella melitensis	KSA_BM_07	Saudi Arabia	2017	Sheep	Unknown	SAMN09780836	PRJNA485025	Proteobacteria	Alphaproteobacteria	GCA_003432005.1	3.29023	57.2	-	QVMF01	21	3355	3131	43341	43695	Contig	ftp://ftp.ncbi.nlm.nih.gov/genomes/all/GCF/003/432/005/GCF_003432005.1_ASM343200v1	ftp://ftp.ncbi.nlm.nih.gov/genomes/all/GCA/003/432/005/GCA_003432005.1_ASM343200v1
	Brucella melitensis	KU/RCF-96	Kuwait	2014	Human	Unknown	SAMN03433318	PRJNA278809	Proteobacteria	Alphaproteobacteria	GCA_001702255.1	3.28962	57.2	-	LAQM01	41	3367	3145	42592	43653	Contig	ftp://ftp.ncbi.nlm.nih.gov/genomes/all/GCF/001/702/255/GCF_001702255.1_ASM170225v1	ftp://ftp.ncbi.nlm.nih.gov/genomes/all/GCA/001/702/255/GCA_001702255.1_ASM170225v1
	Brucella melitensis NI	NI	Inner Mongolia	2007	Cattle	Unknown	SAMN02603116	PRJNA66633	Proteobacteria	Alphaproteobacteria	GCA_000227645.1	3.29447	57.2357	chromosome I:NC_017248.1/CP002931.1; chromosome II:NC_017283.1/CP002932.1	-	2	3359	3104	40822	43703	Complete Genome	ftp://ftp.ncbi.nlm.nih.gov/genomes/all/GCF/000/227/645/GCF_000227645.1_ASM22764v1	ftp://ftp.ncbi.nlm.nih.gov/genomes/all/GCA/000/227/645/GCA_000227645.1_ASM22764v1
	Brucella melitensis	NM2018195	Inner Mongoalia	2018	Human	Unknown	SAMN13670944	PRJNA597229	Proteobacteria	Alphaproteobacteria	GCA_009797905.1	3.29016	57.2	-	WUDR01	24	3161	2960	43823	43832	Contig	ftp://ftp.ncbi.nlm.nih.gov/genomes/all/GCF/009/797/905/GCF_009797905.1_ASM979790v1	ftp://ftp.ncbi.nlm.nih.gov/genomes/all/GCA/009/797/905/GCA_009797905.1_ASM979790v1
	Brucella melitensis	Phil1136/12	Malaysia	2012	Human	Unknown	SAMEA2815451	PRJEB7504	Proteobacteria	Alphaproteobacteria	GCA_000938035.1	3.29236	57.2	-	CDGF01	28	3379	2944	42059	43652	Contig	ftp://ftp.ncbi.nlm.nih.gov/genomes/all/GCF/000/938/035/GCF_000938035.1_Brucella_melitensis_Phil1136_12	ftp://ftp.ncbi.nlm.nih.gov/genomes/all/GCA/000/938/035/GCA_000938035.1_Brucella_melitensis_Phil1136_12
	Brucella melitensis	QH61	Qinghai	2015	Yak	Unknown	SAMN07967141	PRJNA416864	Proteobacteria	Alphaproteobacteria	GCA_002763615.1	3.31177	57.2358	chromosome 1:NZ_CP024653.1/CP024653.1; chromosome 2:NZ_CP024654.1/CP024654.1	-	2	3175	2965	43052	43820	Complete Genome	ftp://ftp.ncbi.nlm.nih.gov/genomes/all/GCF/002/763/615/GCF_002763615.1_ASM276361v1	ftp://ftp.ncbi.nlm.nih.gov/genomes/all/GCA/002/763/615/GCA_002763615.1_ASM276361v1
	Brucella melitensis	QY1	Gansu	2015	Sheep	Unknown	SAMN07224390	PRJNA390013	Proteobacteria	Alphaproteobacteria	GCA_002214285.1	3.31125	57.2358	chromosome I:NZ_CP022204.1/CP022204.1; chromosome II:NZ_CP022205.1/CP022205.1	-	2	3371	3051	42919	43508	Complete Genome	ftp://ftp.ncbi.nlm.nih.gov/genomes/all/GCF/002/214/285/GCF_002214285.1_ASM221428v1	ftp://ftp.ncbi.nlm.nih.gov/genomes/all/GCA/002/214/285/GCA_002214285.1_ASM221428v1
	Brucella melitensis	RM57	Beijing	2018	none	Unknown	SAMN12827002	PRJNA573838	Proteobacteria	Alphaproteobacteria	GCA_008761615.1	3.30632	57.1717	chromosome 1:NZ_CP044342.1/CP044342.1; chromosome 2:NZ_CP044343.1/CP044343.1	-	2	3367	3128	43739	43745	Complete Genome	ftp://ftp.ncbi.nlm.nih.gov/genomes/all/GCF/008/761/615/GCF_008761615.1_ASM876161v1	ftp://ftp.ncbi.nlm.nih.gov/genomes/all/GCA/008/761/615/GCA_008761615.1_ASM876161v1
	Brucella melitensis UK19/04	UK19/04	Somalia	2005	Human	Unknown	SAMN00811217	PRJNA173591	Proteobacteria	Alphaproteobacteria	GCA_000367045.1	3.29604	57.2	-	AQNN01	7	3168	2950	41380	43797	Contig	ftp://ftp.ncbi.nlm.nih.gov/genomes/all/GCF/000/367/045/GCF_000367045.1_Bruc_meli_UK19_04_V1	ftp://ftp.ncbi.nlm.nih.gov/genomes/all/GCA/000/367/045/GCA_000367045.1_Bruc_meli_UK19_04_V1
	Brucella melitensis UK22/04	UK22/04	United Kingdom	2004	Human	Unknown	SAMN00811218	PRJNA173603	Proteobacteria	Alphaproteobacteria	GCA_000370745.1	3.32239	57.2	-	AQKG01	36	3202	2967	41380	43798	Scaffold	ftp://ftp.ncbi.nlm.nih.gov/genomes/all/GCF/000/370/745/GCF_000370745.1_Bruc_meli_UK22_04_V1	ftp://ftp.ncbi.nlm.nih.gov/genomes/all/GCA/000/370/745/GCA_000370745.1_Bruc_meli_UK22_04_V1
	Brucella melitensis	B15	Inner Mongolia	2019	Human	Unknown	SAMN10829699	PRJNA517393	Proteobacteria	Alphaproteobacteria	GCA_004208675.1	3.31185	57.2358	chromosome 1:NZ_CP035795.1/CP035795.1; chromosome 2:NZ_CP035796.1/CP035796.1	-	2	3373	3138	2019-02-17	2019-02-20	Complete Genome	ftp://ftp.ncbi.nlm.nih.gov/genomes/all/GCF/004/208/675/GCF_004208675.1_ASM420867v1	ftp://ftp.ncbi.nlm.nih.gov/genomes/all/GCA/004/208/675/GCA_004208675.1_ASM420867v1
	Brucella melitensis	B29	Inner Mongolia	2019	Human	Unknown	SAMN10829700	PRJNA517393	Proteobacteria	Alphaproteobacteria	GCA_004208655.1	3.31187	57.2358	chromosome 1:NZ_CP035793.1/CP035793.1; chromosome 2:NZ_CP035794.1/CP035794.1	-	2	3373	3139	2019-02-17	2019-02-20	Complete Genome	ftp://ftp.ncbi.nlm.nih.gov/genomes/all/GCF/004/208/655/GCF_004208655.1_ASM420865v1	ftp://ftp.ncbi.nlm.nih.gov/genomes/all/GCA/004/208/655/GCA_004208655.1_ASM420865v1
	Brucella melitensis	B9	Inner Mongolia	2019	Human	Unknown	SAMN10829698	PRJNA517393	Proteobacteria	Alphaproteobacteria	GCA_004208695.1	3.31182	57.2358	chromosome 1:NZ_CP035797.1/CP035797.1; chromosome 2:NZ_CP035798.1/CP035798.1	-	2	3372	3135	2019-02-17	2019-02-20	Complete Genome	ftp://ftp.ncbi.nlm.nih.gov/genomes/all/GCF/004/208/695/GCF_004208695.1_ASM420869v1	ftp://ftp.ncbi.nlm.nih.gov/genomes/all/GCA/004/208/695/GCA_004208695.1_ASM420869v1
Outgroup	Brucella abortus bv. 1 str. 9-941	9-941					SAMN02604220	PRJNA9619			GCA_000008145.1
