# Supplementary material for: Brucella melitensis, a latent “travel bacterium,” continual spread and expansion from Northern to Southern China and its relationship to worldwide lineages
Source: Emerg Microbes Infect. 2020 Jul 14;9(1):1618–27. doi: 10.1080/22221751.2020.1788995 (PMC7473006; doi:10.1080/22221751.2020.1788995)
Supplement: Table_S3.xlsx [file TEMI_A_1788995_SM8495.xlsx]

## Sheet: Sheet1
Table S3. 3480 B. melitensis strains used to construct an MLVA-16 minimum spanning tree (MST) on a global scale
key	Host	isolated_in	speciesbiovar	group	year	GT_MLVA8	GT_MLVA11	Bruce06	Bruce08	Bruce11	Bruce12	Bruce42	Bruce43	Bruce45	Bruce55	Bruce18	Bruce19	Bruce21	Bruce04	Bruce07	Bruce09	Bruce16	Bruce30
2016Gyuranecz#001	Camel	Saudi Arabia	B. melitensis	E. Mediterranean	2006	42	116	1	5	3	13	2	2	3	2	4	41	8	4	4	3	5	4
2016Gyuranecz#002	Camel	Saudi Arabia	B. melitensis	E. Mediterranean	2006	42	116	1	5	3	13	2	2	3	2	4	41	8	4	4	3	5	4
2016Gyuranecz#003	Camel	Saudi Arabia	B. melitensis	E. Mediterranean	2006	42	116	1	5	3	13	2	2	3	2	4	41	8	6	4	3	4	4
2016Gyuranecz#004	Camel	Saudi Arabia	B. melitensis	E. Mediterranean	2006	42	116	1	5	3	13	2	2	3	2	4	41	8	4	4	3	5	4
2016Gyuranecz#005	Camel	Saudi Arabia	B. melitensis	E. Mediterranean	2006	42	116	1	5	3	13	2	2	3	2	4	41	8	6	4	3	4	4
2016Gyuranecz#006	Camel	Sudan	B. melitensis	E. Mediterranean	2009	121	225	3	5	3	13	4	2	3	4	5	41	8	4	4	3	5	4
2016Gyuranecz#007	Camel	Sudan	B. melitensis	E. Mediterranean	2009	121	224	3	5	3	13	4	2	3	4	4	41	8	6	4	3	7	4
2016Gyuranecz#008	Camel	Sudan	B. melitensis	E. Mediterranean	2010	121	226	3	5	3	13	4	2	3	4	6	41	8	6	4	3	7	4
2016Gyuranecz#009	Camel	Sudan	B. melitensis	E. Mediterranean	2010	121	224	3	5	3	13	4	2	3	4	4	41	8	6	4	3	7	4
2016Gyuranecz#015	Camel	Sudan	B. melitensis	E. Mediterranean	2015	43	125	1	5	3	13	3	2	3	2	4	41	8	6	4	3	9	4
2016Gyuranecz#011	Camel	United Arab Emirates	B. melitensis	E. Mediterranean	2013	64	223	1	5	3	12	3	2	3	2	8	41	8	5	4	3	7	4
GCA_000022625	Caprine	India	B. melitensis	E. Mediterranean	1963	45	115	1	5	3	12	2	2	3	2	4	41	8	8	4	3	5	4
2006LeFleche#098	Caprine	Malta	B. melitensis	Americas		48	130	3	4	3	13	5	2	3	3	6	36	5	2	4	8	6	5
2016Gyuranecz#012	Caprine	United Arab Emirates	B. melitensis	E. Mediterranean	2014	43	125	1	5	3	13	3	2	3	2	4	41	8	6	4	3	4	6
2018Vergnaud#0485	Caprine	France	B. melitensis bv. 1	E. Mediterranean	1997	43	292	1	5	3	13	3	2	3	2	4	9	8	7	4	3	4	5
2018Vergnaud#0027	Caprine	Greece	B. melitensis bv. 1	E. Mediterranean	1983	59	117	1	5	2	13	3	2	3	2	4	41	8	8	3	6	4	5
2018Vergnaud#0445	Caprine	Greece	B. melitensis bv. 1	E. Mediterranean	1983	43	125	1	5	3	13	3	2	3	2	4	41	8	7	4	3	8	6
2013Garofolo_13550	Caprine	Italy	B. melitensis bv. 1	Americas	2011	47	138	3	4	2	13	4	2	3	3	8	36	6	2	4	6	3	6
2013Garofolo_21031	Caprine	Italy	B. melitensis bv. 1	Americas	2011	47	138	3	4	2	13	4	2	3	3	8	36	6	2	4	7	3	6
2018Vergnaud#0285	Caprine	South Africa	B. melitensis bv. 1	E. Mediterranean	1996	132	276	3	5	3	13	4	2	3	5	6	36	8	5	7	4	4	5
2018Vergnaud#0045	Caprine	Spain	B. melitensis bv. 1	E. Mediterranean	1984	43	292	1	5	3	13	3	2	3	2	4	9	8	6	4	3	5	5
2006LeFleche#127	Caprine	United Arab Emirates	B. melitensis bv. 1	E. Mediterranean		41	85	3	5	3	12	4	2	3	5	7	36	8	5	4	7	6	5
2006LeFleche#128	Caprine	United Arab Emirates	B. melitensis bv. 1	E. Mediterranean		41	85	3	5	3	12	4	2	3	5	7	36	8	4	4	6	6	5
2006LeFleche#001	Caprine	USA	B. melitensis bv. 1	Americas		47	136	3	4	2	13	4	2	3	3	5	36	6	2	5	8	3	6
2018Vergnaud#0001	Caprine	USA	B. melitensis bv. 1	Americas		47	136	3	4	2	13	4	2	3	3	5	36	6	2	5	8	3	6
GCA_000007125	Caprine	USA	B. melitensis bv. 1	Americas	2001	47	136	3	4	2	13	4	2	3	3	5	36	6	2	5	7	3	6
2006LeFleche#082	Caprine	France	B. melitensis bv. 2	W. Mediterranean	1977	51	96	3	5	3	13	1	1	3	3	7	43	8	5	5	12	4	3
2006LeFleche#010	Caprine	India	B. melitensis bv. 2	E. Mediterranean	1963	45	115	1	5	3	12	2	2	3	2	4	41	8	7	4	3	5	4
2012Ferreira#002	Caprine	India	B. melitensis bv. 2	E. Mediterranean	1963	45	115	1	5	3	12	2	2	3	2	4	41	8	7	4	3	5	4
SRR011160	Caprine	India	B. melitensis bv. 2	E. Mediterranean	1963	45	115	1	5	3	12	2	2	3	2	4	41	8	7	4	3	5	4
2018Vergnaud#0002	Caprine	Turkey	B. melitensis bv. 2	E. Mediterranean		45	115	1	5	3	12	2	2	3	2	4	41	8	7	4	3	5	4
2018Vergnaud#0583	Caprine	Algeria	B. melitensis bv. 3	W. Mediterranean	1990	51	94	3	5	3	13	1	1	3	3	7	45	8	6	2	7	4	3
2018Vergnaud#0843	Caprine	France	B. melitensis bv. 3	W. Mediterranean	1992	51	96	3	5	3	13	1	1	3	3	7	43	8	7	4	9	9	3
2018Vergnaud#0891	Caprine	France	B. melitensis bv. 3	W. Mediterranean	1992	51	96	3	5	3	13	1	1	3	3	7	43	8	7	4	9	9	3
2018Vergnaud#0911	Caprine	France	B. melitensis bv. 3	W. Mediterranean	1990	51	96	3	5	3	13	1	1	3	3	7	43	8	5	4	8	6	3
2018Vergnaud#0124	Caprine	France	B. melitensis bv. 3	W. Mediterranean	1979	51	96	3	5	3	13	1	1	3	3	7	43	8	7	5	9	12	3
2018Vergnaud#0598	Caprine	France	B. melitensis bv. 3	W. Mediterranean	1991	51	91	3	5	3	13	1	1	3	3	8	43	8	6	5	9	10	3
2018Vergnaud#0233	Caprine	France	B. melitensis bv. 3	W. Mediterranean	1991	51	96	3	5	3	13	1	1	3	3	7	43	8	9	5	10	12	3
2018Vergnaud#0234	Caprine	France	B. melitensis bv. 3	W. Mediterranean	1991	51	96	3	5	3	13	1	1	3	3	7	43	8	9	5	10	12	3
2018Vergnaud#0577	Caprine	France	B. melitensis bv. 3	W. Mediterranean	1989	125	304	1	5	3	13	1	1	3	3	8	9	8	8	5	6	6	4
2018Vergnaud#0591	Caprine	France	B. melitensis bv. 3	W. Mediterranean	1990	51	96	3	5	3	13	1	1	3	3	7	43	8	5	5	8	7	3
2018Vergnaud#0500	Caprine	France	B. melitensis bv. 3	W. Mediterranean	1978	51	96	3	5	3	13	1	1	3	3	7	43	8	6	6	11	8	3
2018Vergnaud#0501	Caprine	France	B. melitensis bv. 3	W. Mediterranean	1978	51	96	3	5	3	13	1	1	3	3	7	43	8	6	6	11	10	3
2018Vergnaud#0830	Caprine	France	B. melitensis bv. 3	W. Mediterranean	1990	51	207	3	5	3	13	1	1	3	3	6	43	8	6	5	8	14	3
2018Vergnaud#0527	Caprine	France	B. melitensis bv. 3	W. Mediterranean	1978	51	96	3	5	3	13	1	1	3	3	7	43	8	8	5	9	5	3
2018Vergnaud#0553	Caprine	France	B. melitensis bv. 3	W. Mediterranean	1983	51	96	3	5	3	13	1	1	3	3	7	43	8	8	6	4	5	3
2018Vergnaud#0384	Caprine	Greece	B. melitensis bv. 3	E. Mediterranean	1983	43	106	1	5	3	13	3	2	3	2	5	41	8	4	4	3	4	4
2018Vergnaud#0387	Caprine	Greece	B. melitensis bv. 3	E. Mediterranean	1983	43	125	1	5	3	13	3	2	3	2	4	41	8	7	7	3	6	7
2018Vergnaud#0536	Caprine	Greece	B. melitensis bv. 3	E. Mediterranean	1983	43	104	1	5	3	13	3	2	3	2	5	36	8	5	4	3	7	6
2018Vergnaud#0565	Caprine	Greece	B. melitensis bv. 3	E. Mediterranean	1983	43	104	1	5	3	13	3	2	3	2	5	36	8	5	4	3	7	6
2018Vergnaud#0433	Caprine	Greece	B. melitensis bv. 3	E. Mediterranean	1991	43	106	1	5	3	13	3	2	3	2	5	41	8	4	7	3	4	6
2006LeFleche#008	Caprine	Italy	B. melitensis bv. 3	W. Mediterranean		51	96	3	5	3	13	1	1	3	3	7	43	8		5	12	9	3
2013Garofolo_11802	Caprine	Italy	B. melitensis bv. 3	W. Mediterranean	2011	88	154	3	6	3	13	1	1	3	3	7	43	8	7	4	7	5	3
2013Garofolo_13541	Caprine	Italy	B. melitensis bv. 3	W. Mediterranean	2011	49	87	3	6	3	14	1	1	3	3	7	43	8	4	6	7	6	3
2013Garofolo_11793	Caprine	Italy	B. melitensis bv. 3	W. Mediterranean	2011	49	87	3	6	3	14	1	1	3	3	7	43	8	6	4	7	8	3
2013Garofolo_18945	Caprine	Italy	B. melitensis bv. 3	W. Mediterranean	2011	49	87	3	6	3	14	1	1	3	3	7	43	8	4	6	10	8	3
2013Garofolo_11782	Caprine	Italy	B. melitensis bv. 3	W. Mediterranean	2011	49	87	3	6	3	14	1	1	3	3	7	43	8	6	4	8	11	3
2018Vergnaud#0007	Caprine	Italy	B. melitensis bv. 3	W. Mediterranean		51	96	3	5	3	13	1	1	3	3	7	43	8	7	5	13	10	3
2018Vergnaud#0370	Caprine	Italy	B. melitensis bv. 3	W. Mediterranean	1997	49	162	3	6	3	14	1	1	3	3	8	43	8	8	6	14	7	6
2018Vergnaud#0645	Caprine	Italy	B. melitensis bv. 3	W. Mediterranean	1996	49	88	3	6	3	14	1	1	3	3	8	45	8	5	4	8	7	3
2018Vergnaud#0659	Caprine	Italy	B. melitensis bv. 3	W. Mediterranean	1997	49	162	3	6	3	14	1	1	3	3	8	43	8	6	9	12	9	3
2018Vergnaud#0679	Caprine	Italy	B. melitensis bv. 3	W. Mediterranean	1999	49	87	3	6	3	14	1	1	3	3	7	43	8	9	13	9	8	3
2018Vergnaud#0681	Caprine	Italy	B. melitensis bv. 3	W. Mediterranean	1999	49	87	3	6	3	14	1	1	3	3	7	43	8	4	4	9	6	3
2006LeFleche#089	Caprine	Italy	B. melitensis bv. 3	W. Mediterranean	1995	49	88	3	6	3	14	1	1	3	3	8	45	8	5	4	8	7	3
2013Garofolo_13552	Caprine	Italy	B. melitensis bv. 3	W. Mediterranean	2011	49	87	3	6	3	14	1	1	3	3	7	43	8	5	5	11	4	3
2013Garofolo_6842	Caprine	Italy	B. melitensis bv. 3	W. Mediterranean	2011	49	87	3	6	3	14	1	1	3	3	7	43	8	6	4	4	4	3
2013Garofolo_11803	Caprine	Italy	B. melitensis bv. 3	W. Mediterranean	2011	51	91	3	5	3	13	1	1	3	3	8	43	8	6	6	8	5	3
2013Garofolo_4488	Caprine	Italy	B. melitensis bv. 3	W. Mediterranean	2011	51	91	3	5	3	13	1	1	3	3	8	43	8	7	6	10	5	3
2013Garofolo_3922	Caprine	Italy	B. melitensis bv. 3	W. Mediterranean	2011	51	96	3	5	3	13	1	1	3	3	7	43	8	6	3	10	5	2
2013Garofolo_1169	Caprine	Italy	B. melitensis bv. 3	W. Mediterranean	2011	49	87	3	6	3	14	1	1	3	3	7	43	8	8	7	7	5	3
2013Garofolo_1995	Caprine	Italy	B. melitensis bv. 3	W. Mediterranean	2011	51	92	3	5	3	13	1	1	3	3	9	43	8	5	5	9	6	3
2013Garofolo_6058	Caprine	Italy	B. melitensis bv. 3	W. Mediterranean	2011	51	91	3	5	3	13	1	1	3	3	8	43	8	7	6	11	4	3
2013Garofolo_11810	Caprine	Italy	B. melitensis bv. 3	W. Mediterranean	2011	51	91	3	5	3	13	1	1	3	3	8	43	8	7	6	10	5	3
2018Vergnaud#0840	Caprine	Spain	B. melitensis bv. 3	E. Mediterranean	1991	42	116	1	5	3	13	2	2	3	2	4	41	8	5	6	3	9	5
2018Vergnaud#0841	Caprine	Spain	B. melitensis bv. 3	E. Mediterranean	1991	42	116	1	5	3	13	2	2	3	2	4	41	8	5	6	3	9	5
2018Vergnaud#0361	Caprine	France	B. melitensis Rough	W. Mediterranean	1993	51	96	3	5	3	13	1	1	3	3	7	43	8	7	4	9	9	3
2018Vergnaud#0357	Caprine	France	B. melitensis Rough	W. Mediterranean	1991	51	96	3	5	3	13	1	1	3	3	7	43	8	9	5	11	13	3
2018Vergnaud#0362	Caprine	France	B. melitensis Rough	W. Mediterranean	1993	51	96	3	5	3	13	1	1	3	3	7	43	8	5	4	7	9	3
2018Vergnaud#0215	Caprine	Mexico	B. melitensis Rough	Americas		47	138	3	4	2	13	4	2	3	3	8	36	6	2	8	6	3	6
2018Vergnaud#0371	Caprine	Oman	B. melitensis Rough	E. Mediterranean	2004	41	85	3	5	3	12	4	2	3	5	7	36	8	5	5	6	5	6
2018Vergnaud#0372	Caprine	Oman	B. melitensis Rough	E. Mediterranean	2004	41	85	3	5	3	12	4	2	3	5	7	36	8	5	5	6	5	6
2018Vergnaud#0235	Cat	France	B. melitensis bv. 3	W. Mediterranean	1992	51	91	3	5	3	13	1	1	3	3	8	43	8	9	6	8	6	3
2015Shevtsov#127	Cattle	Kazakhstan	B. melitensis	E. Mediterranean	2008	42	116	1	5	3	13	2	2	3	2	4	41	8	5	4	3	6	5
2016Gyuranecz#013	Cattle	United Arab Emirates	B. melitensis	E. Mediterranean	2015	43	125	1	5	3	13	3	2	3	2	4	41	8	4	4	3	5	4
2016Gyuranecz#014	Cattle	United Arab Emirates	B. melitensis	E. Mediterranean	2015	43	125	1	5	3	13	3	2	3	2	4	41	8	4	4	3	5	4
2018Vergnaud#0771	Cattle	France	B. melitensis bv. 1	E. Mediterranean	1987	43	105	1	5	3	13	3	2	3	2	5	9	8	3	4	3	5	5
2018Vergnaud#0935	Cattle	France	B. melitensis bv. 1	E. Mediterranean	1987	43	105	1	5	3	13	3	2	3	2	5	9	8	3	4	3	5	5
2018Vergnaud#1032	Cattle	France	B. melitensis bv. 1	E. Mediterranean	1987	43	105	1	5	3	13	3	2	3	2	5	9	8	3	4	3	5	5
2018Vergnaud#0453	Cattle	France	B. melitensis bv. 1	E. Mediterranean	1988	43	105	1	5	3	13	3	2	3	2	5	9	8	3	4	3	8	7
2018Vergnaud#0108	Cattle	France	B. melitensis bv. 1	E. Mediterranean	1994	43	292	1	5	3	13	3	2	3	2	4	9	8	3	4	3	9	5
2018Vergnaud#0455	Cattle	France	B. melitensis bv. 1	E. Mediterranean	1989	43	292	1	5	3	13	3	2	3	2	4	9	8	6	4	3	4	6
2018Vergnaud#0456	Cattle	France	B. melitensis bv. 1	E. Mediterranean	1989	43	105	1	5	3	13	3	2	3	2	5	9	8	4	4	3	5	9
2018Vergnaud#0467	Cattle	France	B. melitensis bv. 1	E. Mediterranean	1991	43	105	1	5	3	13	3	2	3	2	5	9	8	4	4	3	5	8
2018Vergnaud#0472	Cattle	France	B. melitensis bv. 1	E. Mediterranean	1991	43	105	1	5	3	13	3	2	3	2	5	9	8	4	4	3	5	6
2018Vergnaud#0775	Cattle	France	B. melitensis bv. 1	E. Mediterranean	1992	43	105	1	5	3	13	3	2	3	2	5	9	8	4	4	3	5	6
2018Vergnaud#0732	Cattle	France	B. melitensis bv. 1	E. Mediterranean	1992	43	105	1	5	3	13	3	2	3	2	5	9	8	4	4	3	8	5
2018Vergnaud#0280	Cattle	Greece	B. melitensis bv. 1	E. Mediterranean	1991	59	117	1	5	2	13	3	2	3	2	4	41	8	4	3	4	8	4
2018Vergnaud#0281	Cattle	Greece	B. melitensis bv. 1	E. Mediterranean	1991	59	290	1	5	2	13	3	2	3	2	6	41	8	1	3	4	8	4
2018Vergnaud#0282	Cattle	Greece	B. melitensis bv. 1	Americas	1991	47	138	3	4	2	13	4	2	3	3	8	36	6	2	5	6	3	6
2018Vergnaud#0437	Cattle	Israel	B. melitensis bv. 1	E. Mediterranean	1976	43	125	1	5	3	13	3	2	3	2	4	41	8	4	5	3	5	4
2018Vergnaud#0438	Cattle	Israel	B. melitensis bv. 1	E. Mediterranean	1976	43	125	1	5	3	13	3	2	3	2	4	41	8	5	5	3	5	4
2011Muendo#01	Cattle	Kenya	B. melitensis bv. 1	Americas	2009	55	195	3	4	3	13	4	2	3	3	8	36	6	2	4	6	3	6
2011Muendo#02	Cattle	Kenya	B. melitensis bv. 1	Americas	2009	55	195	3	4	3	13	4	2	3	3	8	36	6	2	4	6	3	6
2011Muendo#03	Cattle	Kenya	B. melitensis bv. 1	Americas	2009	55	195	3	4	3	13	4	2	3	3	8	36	6	2	4	6	3	6
2011Muendo#04	Cattle	Kenya	B. melitensis bv. 1	Americas	2009	55	195	3	4	3	13	4	2	3	3	8	36	6	2	4	6	3	6
2011Muendo#05	Cattle	Kenya	B. melitensis bv. 1	Americas	2009	55	195	3	4	3	13	4	2	3	3	8	36	6	2	4	6	3	6
2018Vergnaud#0089	Cattle	Spain	B. melitensis bv. 1	E. Mediterranean	1977	43	105	1	5	3	13	3	2	3	2	5	9	8	6	4	3	5	5
2018Vergnaud#0477	Cattle	Spain	B. melitensis bv. 1	E. Mediterranean	1995	43	105	1	5	3	13	3	2	3	2	5	9	8	4	6	3	6	7
2018Vergnaud#0479	Cattle	Spain	B. melitensis bv. 1	E. Mediterranean	1996	43	292	1	5	3	13	3	2	3	2	4	9	8	4	3	3	6	5
2018Vergnaud#0876	Cattle	Spain	B. melitensis bv. 1	E. Mediterranean	1977	42	289	1	5	3	13	2	2	3	2	7	9	8	5		5		3
2018Vergnaud#0877	Cattle	Spain	B. melitensis bv. 1	E. Mediterranean	1977	43	105	1	5	3	13	3	2	3	2	5	9	8	5	4	3	4	6
2018Vergnaud#0880	Cattle	Spain	B. melitensis bv. 1	E. Mediterranean	1995	43	292	1	5	3	13	3	2	3	2	4	9	8	3	4	3	8	5
2018Vergnaud#0881	Cattle	Spain	B. melitensis bv. 1	E. Mediterranean	1995	43	292	1	5	3	13	3	2	3	2	4	9	8	3	4	3	8	5
2018Vergnaud#0937	Cattle	Spain	B. melitensis bv. 1	E. Mediterranean	1992	43	292	1	5	3	13	3	2	3	2	4	9	8	3	4	3	4	5
2018Vergnaud#0957	Cattle	Spain	B. melitensis bv. 1	E. Mediterranean	1995	43	105	1	5	3	13	3	2	3	2	5	9	8	4	5	3	4	5
2018Vergnaud#0958	Cattle	Spain	B. melitensis bv. 1	E. Mediterranean	1995	43	105	1	5	3	13	3	2	3	2	5	9	8	4	5	3	4	5
2018Vergnaud#0521	Cattle	France	B. melitensis bv. 3	W. Mediterranean	1982	51	96	3	5	3	13	1	1	3	3	7	43	8	3	4	10	12	3
2018Vergnaud#0576	Cattle	France	B. melitensis bv. 3	W. Mediterranean	1987	136	305	1	5	3	13	1	1	1	3	7	9	8	8	4	10	4	4
2018Vergnaud#0628	Cattle	France	B. melitensis bv. 3	W. Mediterranean	1994	51	96	3	5	3	13	1	1	3	3	7	43	8	5	3	7	4	3
2018Vergnaud#0556	Cattle	France	B. melitensis bv. 3	W. Mediterranean	1984	51	95	3	5	3	13	1	1	3	3	7	49	8	6	5	8	4	3
2018Vergnaud#1170	Cattle	France	B. melitensis bv. 3	W. Mediterranean	1991	51	96	3	5	3	13	1	1	3	3	7	43	8	8	4	10	12	3
2018Vergnaud#0562	Cattle	France	B. melitensis bv. 3	W. Mediterranean	1985	51	96	3	5	3	13	1	1	3	3	7	43	8	8	4	7	6	3
2018Vergnaud#0624	Cattle	France	B. melitensis bv. 3	W. Mediterranean	1993	51	96	3	5	3	13	1	1	3	3	7	43	8	7	4	9	9	3
2018Vergnaud#0625	Cattle	France	B. melitensis bv. 3	W. Mediterranean	1993	51	96	3	5	3	13	1	1	3	3	7	43	8	7	4	9	9	3
2018Vergnaud#0555	Cattle	France	B. melitensis bv. 3	W. Mediterranean	1983	51	96	3	5	3	13	1	1	3	3	7	43	8	7	5	7	5	3
2018Vergnaud#1304	Cattle	France	B. melitensis bv. 3	W. Mediterranean	1991	51	95	3	5	3	13	1	1	3	3	7	49	8	7	5	8	8	3
2018Vergnaud#1305	Cattle	France	B. melitensis bv. 3	W. Mediterranean	1991	51	95	3	5	3	13	1	1	3	3	7	49	8	7	5	8	8	3
2018Vergnaud#0559	Cattle	France	B. melitensis bv. 3	W. Mediterranean	1985	51	96	3	5	3	13	1	1	3	3	7	43	8	8	4	10	10	3
2018Vergnaud#0560	Cattle	France	B. melitensis bv. 3	W. Mediterranean	1985	51	96	3	5	3	13	1	1	3	3	7	43	8	8	4	10	10	3
2018Vergnaud#0588	Cattle	France	B. melitensis bv. 3	W. Mediterranean	1990	51	96	3	5	3	13	1	1	3	3	7	43	8	6	5	7	11	3
2018Vergnaud#0599	Cattle	France	B. melitensis bv. 3	W. Mediterranean	1991	51	96	3	5	3	13	1	1	3	3	7	43	8	5	6	3	9	3
2018Vergnaud#0600	Cattle	France	B. melitensis bv. 3	W. Mediterranean	1991	51	96	3	5	3	13	1	1	3	3	7	43	8	5	6	11	8	3
2018Vergnaud#0601	Cattle	France	B. melitensis bv. 3	W. Mediterranean	1991	51	207	3	5	3	13	1	1	3	3	6	43	8	6	6	10	9	3
2018Vergnaud#0605	Cattle	France	B. melitensis bv. 3	W. Mediterranean	1991	51	96	3	5	3	13	1	1	3	3	7	43	8	5	6	11	8	3
2018Vergnaud#0739	Cattle	France	B. melitensis bv. 3	W. Mediterranean	1988	51	95	3	5	3	13	1	1	3	3	7	49	8	7	5	11	7	3
2018Vergnaud#0910	Cattle	France	B. melitensis bv. 3	W. Mediterranean	1987	51	96	3	5	3	13	1	1	3	3	7	43	8	6	5	8	11	3
2018Vergnaud#0931	Cattle	France	B. melitensis bv. 3	W. Mediterranean	1986	51	96	3	5	3	13	1	1	3	3	7	43	8	6	5	9	8	3
2018Vergnaud#0932	Cattle	France	B. melitensis bv. 3	W. Mediterranean	1986	51	96	3	5	3	13	1	1	3	3	7	43	8	7	5	10	9	3
2018Vergnaud#1006	Cattle	France	B. melitensis bv. 3	W. Mediterranean	1992	51	96	3	5	3	13	1	1	3	3	7	43	8	6	6	5	6	3
2018Vergnaud#1069	Cattle	France	B. melitensis bv. 3	W. Mediterranean	1988	51	96	3	5	3	13	1	1	3	3	7	43	8	6	5	4	8	3
2018Vergnaud#1071	Cattle	France	B. melitensis bv. 3	W. Mediterranean	1989	51	96	3	5	3	13	1	1	3	3	7	43	8	6	4	7	9	3
2018Vergnaud#1072	Cattle	France	B. melitensis bv. 3	W. Mediterranean	1989	51	96	3	5	3	13	1	1	3	3	7	43	8	6	4	7	9	3
2018Vergnaud#1143	Cattle	France	B. melitensis bv. 3	W. Mediterranean	1991	51	96	3	5	3	13	1	1	3	3	7	43	8	6	6	5	6	3
2018Vergnaud#1144	Cattle	France	B. melitensis bv. 3	W. Mediterranean	1991	51	96	3	5	3	13	1	1	3	3	7	43	8	6	6	5	6	3
2018Vergnaud#1156	Cattle	France	B. melitensis bv. 3	W. Mediterranean	1989	51	96	3	5	3	13	1	1	3	3	7	43	8	5	6	5	7	3
2018Vergnaud#1157	Cattle	France	B. melitensis bv. 3	W. Mediterranean	1989	51	96	3	5	3	13	1	1	3	3	7	43	8	5	6	5	7	3
2018Vergnaud#1169	Cattle	France	B. melitensis bv. 3	W. Mediterranean	1991	51	96	3	5	3	13	1	1	3	3	7	43	8	5	6	8	8	3
2018Vergnaud#1176	Cattle	France	B. melitensis bv. 3	W. Mediterranean	1991	51	96	3	5	3	13	1	1	3	3	7	43	8	5	6	11	8	3
2018Vergnaud#1177	Cattle	France	B. melitensis bv. 3	W. Mediterranean	1991	51	96	3	5	3	13	1	1	3	3	7	43	8	5	6	11	8	3
2018Vergnaud#1201	Cattle	France	B. melitensis bv. 3	W. Mediterranean	1991	51	96	3	5	3	13	1	1	3	3	7	43	8	5	6	8	8	3
2018Vergnaud#1321	Cattle	France	B. melitensis bv. 3	W. Mediterranean	1991	51	96	3	5	3	13	1	1	3	3	7	43	8	6	6	3	6	3
2018Vergnaud#1322	Cattle	France	B. melitensis bv. 3	W. Mediterranean	1991	51	96	3	5	3	13	1	1	3	3	7	43	8	6	6	5	6	3
2018Vergnaud#1324	Cattle	France	B. melitensis bv. 3	W. Mediterranean	1992	51	96	3	5	3	13	1	1	3	3	7	43	8	8	4	11	9	3
2018Vergnaud#1387	Cattle	France	B. melitensis bv. 3	W. Mediterranean	1989	51	96	3	5	3	13	1	1	3	3	7	43	8	6	5	7	12	3
2018Vergnaud#0096	Cattle	France	B. melitensis bv. 3	W. Mediterranean	1979	51	96	3	5	3	13	1	1	3	3	7	43	8	7	5	8	7	3
2018Vergnaud#0844	Cattle	France	B. melitensis bv. 3	W. Mediterranean	1992	51	207	3	5	3	13	1	1	3	3	6	43	8	6	5	8	6	3
2018Vergnaud#0585	Cattle	France	B. melitensis bv. 3	W. Mediterranean	1990	51	95	3	5	3	13	1	1	3	3	7	49	8	7	5	10	8	3
2018Vergnaud#1002	Cattle	France	B. melitensis bv. 3	W. Mediterranean	1990	51	95	3	5	3	13	1	1	3	3	7	49	8	7	5	10	8	3
2018Vergnaud#1005	Cattle	France	B. melitensis bv. 3	W. Mediterranean	1991	51	95	3	5	3	13	1	1	3	3	7	49	8	9	5	7	7	3
2018Vergnaud#1044	Cattle	France	B. melitensis bv. 3	W. Mediterranean	1986	51	95	3	5	3	13	1	1	3	3	7	49	8	8	5	12	6	3
2018Vergnaud#1269	Cattle	France	B. melitensis bv. 3	W. Mediterranean	1990	51	95	3	5	3	13	1	1	3	3	7	49	8	7	5	9	9	3
2018Vergnaud#0557	Cattle	France	B. melitensis bv. 3	W. Mediterranean	1985	51	95	3	5	3	13	1	1	3	3	7	49	8	7	5	8	10	3
2018Vergnaud#0099	Cattle	France	B. melitensis bv. 3	W. Mediterranean	1981	51	95	3	5	3	13	1	1	3	3	7	49	8	6	5	9	4	3
2018Vergnaud#0902	Cattle	France	B. melitensis bv. 3	W. Mediterranean	1986	51	95	3	5	3	13	1	1	3	3	7	49	8	9	5	6	6	3
2018Vergnaud#0975	Cattle	France	B. melitensis bv. 3	W. Mediterranean	1991	51	96	3	5	3	13	1	1	3	3	7	43	8	9	5	7	7	3
2018Vergnaud#0989	Cattle	France	B. melitensis bv. 3	W. Mediterranean	1991	51	96	3	5	3	13	1	1	3	3	7	43	8	9	5	7	7	3
2018Vergnaud#0098	Cattle	France	B. melitensis bv. 3	W. Mediterranean	1980	51	96	3	5	3	13	1	1	3	3	7	43	8	8	6	4	5	3
2018Vergnaud#0511	Cattle	France	B. melitensis bv. 3	W. Mediterranean	1980	51	207	3	5	3	13	1	1	3	3	6	43	8	6	6	8	13	3
2018Vergnaud#0512	Cattle	France	B. melitensis bv. 3	W. Mediterranean	1980	51	207	3	5	3	13	1	1	3	3	6	43	8	6	6	8	13	3
2018Vergnaud#0603	Cattle	France	B. melitensis bv. 3	W. Mediterranean	1991	51	95	3	5	3	13	1	1	3	3	7	49	8	6	5	12	5	3
2018Vergnaud#0828	Cattle	France	B. melitensis bv. 3	W. Mediterranean	1987	51	96	3	5	3	13	1	1	3	3	7	43	8	8	6	4	5	3
2018Vergnaud#0829	Cattle	France	B. melitensis bv. 3	W. Mediterranean	1987	51	96	3	5	3	13	1	1	3	3	7	43	8	8	6	4	5	3
2018Vergnaud#0846	Cattle	France	B. melitensis bv. 3	W. Mediterranean	1992	51	96	3	5	3	13	1	1	3	3	7	43	8	5	5	8	6	3
2018Vergnaud#0970	Cattle	France	B. melitensis bv. 3	W. Mediterranean	1989	51	95	3	5	3	13	1	1	3	3	7	49	8	6	5	12	5	3
2018Vergnaud#0971	Cattle	France	B. melitensis bv. 3	W. Mediterranean	1989	51	95	3	5	3	13	1	1	3	3	7	49	8	6	5	12	5	3
2018Vergnaud#0972	Cattle	France	B. melitensis bv. 3	W. Mediterranean	1989	51	95	3	5	3	13	1	1	3	3	7	49	8	6	5	12	5	3
2018Vergnaud#0996	Cattle	France	B. melitensis bv. 3	W. Mediterranean	1988	51	95	3	5	3	13	1	1	3	3	7	49	8	6	5	10	5	3
2018Vergnaud#1004	Cattle	France	B. melitensis bv. 3	W. Mediterranean	1991	51	96	3	5	3	13	1	1	3	3	7	43	8	5	5	8	6	3
2018Vergnaud#1010	Cattle	France	B. melitensis bv. 3	W. Mediterranean	1992	51	96	3	5	3	13	1	1	3	3	7	43	8	5	5	8	6	3
2018Vergnaud#1011	Cattle	France	B. melitensis bv. 3	W. Mediterranean	1992	51	96	3	5	3	13	1	1	3	3	7	43	8	5	5	8	6	3
2018Vergnaud#1012	Cattle	France	B. melitensis bv. 3	W. Mediterranean	1992	51	96	3	5	3	13	1	1	3	3	7	43	8	5	5	8	6	3
2018Vergnaud#1131	Cattle	France	B. melitensis bv. 3	W. Mediterranean	1988	51	95	3	5	3	13	1	1	3	3	7	49	8	6	5	11	5	3
2018Vergnaud#1133	Cattle	France	B. melitensis bv. 3	W. Mediterranean	1989	51	207	3	5	3	13	1	1	3	3	6	43	8	7	6	11	11	3
2018Vergnaud#1134	Cattle	France	B. melitensis bv. 3	W. Mediterranean	1990	51	95	3	5	3	13	1	1	3	3	7	49	8	6	5	12	5	3
2018Vergnaud#1136	Cattle	France	B. melitensis bv. 3	W. Mediterranean	1990	51	95	3	5	3	13	1	1	3	3	7	49	8	6	5	12	5	3
2018Vergnaud#1178	Cattle	France	B. melitensis bv. 3	W. Mediterranean	1992	51	207	3	5	3	13	1	1	3	3	6	43	8	6	5	8	6	3
2018Vergnaud#1179	Cattle	France	B. melitensis bv. 3	W. Mediterranean	1992	51	207	3	5	3	13	1	1	3	3	6	43	8	6	5	8	6	3
2018Vergnaud#1204	Cattle	France	B. melitensis bv. 3	W. Mediterranean	1991	51	95	3	5	3	13	1	1	3	3	7	49	8	6	5	12	5	3
2018Vergnaud#1385	Cattle	France	B. melitensis bv. 3	W. Mediterranean	1989	51	95	3	5	3	13	1	1	3	3	7	49	8	6	5	13	5	3
2018Vergnaud#0532	Cattle	France	B. melitensis bv. 3	W. Mediterranean	1983	51	96	3	5	3	13	1	1	3	3	7	43	8	8	6	10	8	3
2018Vergnaud#0566	Cattle	France	B. melitensis bv. 3	W. Mediterranean	1985	51	96	3	5	3	13	1	1	3	3	7	43	8	8	4	7	6	3
2018Vergnaud#0529	Cattle	France	B. melitensis bv. 3	W. Mediterranean	1982	51	96	3	5	3	13	1	1	3	3	7	43	8	7	5	7	11	3
2018Vergnaud#0103	Cattle	France	B. melitensis bv. 3	W. Mediterranean	1983	51	96	3	5	3	13	1	1	3	3	7	43	8	7	5	7	5	3
2018Vergnaud#0104	Cattle	France	B. melitensis bv. 3	W. Mediterranean	1984	51	96	3	5	3	13	1	1	3	3	7	43	8	6	5	8	8	3
2018Vergnaud#0522	Cattle	France	B. melitensis bv. 3	W. Mediterranean	1982	51	96	3	5	3	13	1	1	3	3	7	43	8	5	6	12	5	3
2018Vergnaud#0531	Cattle	France	B. melitensis bv. 3	W. Mediterranean	1983	51	96	3	5	3	13	1	1	3	3	7	43	8	7	5	7	5	3
2018Vergnaud#0541	Cattle	France	B. melitensis bv. 3	W. Mediterranean	1983	51	96	3	5	3	13	1	1	3	3	7	43	8	6	5	8	7	3
2018Vergnaud#0533	Cattle	France	B. melitensis bv. 3	W. Mediterranean	1983	51	95	3	5	3	13	1	1	3	3	7	49	8	11	5	7	8	3
2018Vergnaud#0634	Cattle	France	B. melitensis bv. 3	W. Mediterranean	1996	51	95	3	5	3	13	1	1	3	3	7	49	8	10	5	10	7	3
2018Vergnaud#0590	Cattle	France	B. melitensis bv. 3	W. Mediterranean	1990	51	96	3	5	3	13	1	1	3	3	7	43	8	9	4	9	10	3
2018Vergnaud#1073	Cattle	France	B. melitensis bv. 3	W. Mediterranean	1990	51	96	3	5	3	13	1	1	3	3	7	43	8	8	6	4	5	3
2018Vergnaud#1074	Cattle	France	B. melitensis bv. 3	W. Mediterranean	1990	51	96	3	5	3	13	1	1	3	3	7	43	8	10	4	9	10	3
2018Vergnaud#1171	Cattle	France	B. melitensis bv. 3	W. Mediterranean	1991	51	96	3	5	3	13	1	1	3	3	7	43	8	8	4	10	12	3
2018Vergnaud#0633	Cattle	France	B. melitensis bv. 3	W. Mediterranean	1995	51	96	3	5	3	13	1	1	3	3	7	43	8	6	5	6	9	3
2018Vergnaud#0519	Cattle	France	B. melitensis bv. 3	W. Mediterranean	1982	51	96	3	5	3	13	1	1	3	3	7	43	8	6	5	7	11	3
2018Vergnaud#0520	Cattle	France	B. melitensis bv. 3	W. Mediterranean	1982	51	96	3	5	3	13	1	1	3	3	7	43	8	7	5	8	11	3
2018Vergnaud#0105	Cattle	France	B. melitensis bv. 3	W. Mediterranean	1985	51	96	3	5	3	13	1	1	3	3	7	43	8	5	5	8	8	3
2018Vergnaud#0567	Cattle	France	B. melitensis bv. 3	W. Mediterranean	1985	51	96	3	5	3	13	1	1	3	3	7	43	8	5	5	8	8	3
2018Vergnaud#0114	Cattle	France	B. melitensis bv. 3	W. Mediterranean	1983	51	96	3	5	3	13	1	1	3	3	7	43	8	6	5	7	5	3
2018Vergnaud#0049	Cattle	France	B. melitensis bv. 3	W. Mediterranean	1988	51	95	3	5	3	13	1	1	3	3	7	49	8	7	5	9	7	3
2018Vergnaud#1384	Cattle	France	B. melitensis bv. 3	W. Mediterranean	1988	51	95	3	5	3	13	1	1	3	3	7	49	8	7	5	9	8	3
2018Vergnaud#0097	Cattle	France	B. melitensis bv. 3	W. Mediterranean	1979	51	96	3	5	3	13	1	1	3	3	7	43	8	8	6	11	6	3
2006LeFleche#097	Cattle	France	B. melitensis bv. 3	W. Mediterranean	1994	51	96	3	5	3	13	1	1	3	3	7	43	8	5	3	7	4	3
2018Vergnaud#0574	Cattle	France	B. melitensis bv. 3	W. Mediterranean	1987	51	96	3	5	3	13	1	1	3	3	7	43	8	8	6	4	5	3
2018Vergnaud#0575	Cattle	France	B. melitensis bv. 3	W. Mediterranean	1987	51	96	3	5	3	13	1	1	3	3	7	43	8	8	6	9	5	3
2006LeFleche#094	Cattle	Greece	B. melitensis bv. 3	E. Mediterranean	1990	43	125	1	5	3	13	3	2	3	2	4	41	8	6	4	6	4	3
2018Vergnaud#0128	Cattle	Greece	B. melitensis bv. 3	E. Mediterranean	1990	43	125	1	5	3	13	3	2	3	2	4	41	8	6	4	11	5	3
2018Vergnaud#0129	Cattle	Greece	B. melitensis bv. 3	E. Mediterranean	1990	43	125	1	5	3	13	3	2	3	2	4	41	8	7	4	3	4	5
2018Vergnaud#0395	Cattle	Greece	B. melitensis bv. 3	E. Mediterranean	1990	43	125	1	5	3	13	3	2	3	2	4	41	8	9	4	3	5	7
2018Vergnaud#0400	Cattle	Greece	B. melitensis bv. 3	E. Mediterranean	1991	43	104	1	5	3	13	3	2	3	2	5	36	8	5	4	3	6	6
2018Vergnaud#0405	Cattle	Greece	B. melitensis bv. 3	E. Mediterranean	1991	43	125	1	5	3	13	3	2	3	2	4	41	8	7	5	3	6	5
2018Vergnaud#0432	Cattle	Greece	B. melitensis bv. 3	E. Mediterranean	1991	43	125	1	5	3	13	3	2	3	2	4	41	8	7	4	3	6	5
2018Vergnaud#0579	Cattle	Greece	B. melitensis bv. 3	E. Mediterranean	1990	84	282	1	5	3	13	1	2	3	2	6	9	8	9	4	11	4	5
2018Vergnaud#0580	Cattle	Greece	B. melitensis bv. 3	E. Mediterranean	1990	43	125	1	5	3	13	3	2	3	2	4	41	8	6	4	3	8	8
2018Vergnaud#0592	Cattle	Greece	B. melitensis bv. 3	E. Mediterranean	1991	43	125	1	5	3	13	3	2	3	2	4	41	8	7	4	3	6	5
2018Vergnaud#0617	Cattle	Greece	B. melitensis bv. 3	E. Mediterranean	1991	43	104	1	5	3	13	3	2	3	2	5	36	8	5	4	3	6	6
2018Vergnaud#0831	Cattle	Greece	B. melitensis bv. 3	E. Mediterranean	1991	43	125	1	5	3	13	3	2	3	2	4	41	8	6	3	3	6	5
2018Vergnaud#0833	Cattle	Greece	B. melitensis bv. 3	E. Mediterranean	1991	43	125	1	5	3	13	3	2	3	2	4	41	8	7	4	3	6	5
2018Vergnaud#0834	Cattle	Greece	B. melitensis bv. 3	E. Mediterranean	1991	43	125	1	5	3	13	3	2	3	2	4	41	8	6	4	3	6	5
2018Vergnaud#0835	Cattle	Greece	B. melitensis bv. 3	E. Mediterranean	1991	43	104	1	5	3	13	3	2	3	2	5	36	8	5	4	3	6	6
2018Vergnaud#1137	Cattle	Greece	B. melitensis bv. 3	E. Mediterranean	1991	43	125	1	5	3	13	3	2	3	2	4	41	8	7	4	3	6	5
2018Vergnaud#1138	Cattle	Greece	B. melitensis bv. 3	E. Mediterranean	1991	43	125	1	5	3	13	3	2	3	2	4	41	8	7	4	3	6	5
2018Vergnaud#1139	Cattle	Greece	B. melitensis bv. 3	E. Mediterranean	1991	43	125	1	5	3	13	3	2	3	2	4	41	8	7	4	3	6	5
2018Vergnaud#1161	Cattle	Greece	B. melitensis bv. 3	E. Mediterranean	1991	43	125	1	5	3	13	3	2	3	2	4	41	8	7	4	3	6	5
2018Vergnaud#1162	Cattle	Greece	B. melitensis bv. 3	E. Mediterranean	1991	43	125	1	5	3	13	3	2	3	2	4	41	8	7	4	3	6	5
2018Vergnaud#0401	Cattle	India	B. melitensis bv. 3	E. Mediterranean	1991	42	116	1	5	3	13	2	2	3	2	4	41	8	4	3	3	4	6
2018Vergnaud#0402	Cattle	India	B. melitensis bv. 3	E. Mediterranean	1991	42	116	1	5	3	13	2	2	3	2	4	41	8	4	5	7	4	5
2018Vergnaud#0403	Cattle	India	B. melitensis bv. 3	E. Mediterranean	1991	42	116	1	5	3	13	2	2	3	2	4	41	8	5	3	3	4	6
2018Vergnaud#0404	Cattle	India	B. melitensis bv. 3	E. Mediterranean	1991	42	116	1	5	3	13	2	2	3	2	4	41	8	4	5	3	4	6
2013Garofolo_585	Cattle	Italy	B. melitensis bv. 3	W. Mediterranean	2011	49	87	3	6	3	14	1	1	3	3	7	43	8	6	4	4	4	3
2013Garofolo_13545	Cattle	Italy	B. melitensis bv. 3	W. Mediterranean	2011	51	91	3	5	3	13	1	1	3	3	8	43	8	5	8	9	5	3
2013Garofolo_11805	Cattle	Italy	B. melitensis bv. 3	W. Mediterranean	2011	51	91	3	5	3	13	1	1	3	3	8	43	8	6	6	9	5	3
2013Garofolo_15272	Cattle	Italy	B. melitensis bv. 3	W. Mediterranean	2012	49	87	3	6	3	14	1	1	3	3	7	43	8	8	7	7	8	3
2018Vergnaud#0378	Cattle	Italy	B. melitensis bv. 3	W. Mediterranean	2004	49	87	3	6	3	14	1	1	3	3	7	43	8	4	3	12	11	6
2018Vergnaud#0424	Cattle	Italy	B. melitensis bv. 3	W. Mediterranean	1997	49	87	3	6	3	14	1	1	3	3	7	43	8	8	4	6	5	3
2018Vergnaud#0434	Cattle	Italy	B. melitensis bv. 3	W. Mediterranean	1995	49	87	3	6	3	14	1	1	3	3	7	43	8	5	5	8	8	3
2018Vergnaud#0644	Cattle	Italy	B. melitensis bv. 3	W. Mediterranean	1996	49	87	3	6	3	14	1	1	3	3	7	43	8	5	6	3	8	3
2018Vergnaud#0646	Cattle	Italy	B. melitensis bv. 3	W. Mediterranean	1996	49	87	3	6	3	14	1	1	3	3	7	43	8	8	5	7	6	3
2018Vergnaud#0647	Cattle	Italy	B. melitensis bv. 3	W. Mediterranean	1996	49	162	3	6	3	14	1	1	3	3	8	43	8	6	8	8	6	3
2018Vergnaud#0651	Cattle	Italy	B. melitensis bv. 3	W. Mediterranean	1996	49	87	3	6	3	14	1	1	3	3	7	43	8	6	7	7	7	3
2018Vergnaud#0652	Cattle	Italy	B. melitensis bv. 3	W. Mediterranean	1996	49	87	3	6	3	14	1	1	3	3	7	43	8	7	4	7	5	3
2018Vergnaud#0654	Cattle	Italy	B. melitensis bv. 3	W. Mediterranean	1996	49	87	3	6	3	14	1	1	3	3	7	43	8	7	4	7	5	3
2018Vergnaud#0656	Cattle	Italy	B. melitensis bv. 3	W. Mediterranean	1997	49	162	3	6	3	14	1	1	3	3	8	43	8	9	5	11	5	3
2018Vergnaud#0675	Cattle	Italy	B. melitensis bv. 3	W. Mediterranean	1999	49	87	3	6	3	14	1	1	3	3	7	43	8	4	6	9	6	3
2018Vergnaud#0677	Cattle	Italy	B. melitensis bv. 3	W. Mediterranean	1999	49	87	3	6	3	14	1	1	3	3	7	43	8	7	5	6	6	3
2018Vergnaud#0683	Cattle	Italy	B. melitensis bv. 3	W. Mediterranean	1999	49	87	3	6	3	14	1	1	3	3	7	43	8	11	5	12	5	3
2018Vergnaud#0686	Cattle	Italy	B. melitensis bv. 3	W. Mediterranean	1999	49	87	3	6	3	14	1	1	3	3	7	43	8	9	5	8	5	3
2018Vergnaud#0687	Cattle	Italy	B. melitensis bv. 3	W. Mediterranean	1999	49	87	3	6	3	14	1	1	3	3	7	43	8	6	4	7	6	3
2018Vergnaud#0691	Cattle	Italy	B. melitensis bv. 3	W. Mediterranean	1997	51	96	3	5	3	13	1	1	3	3	7	43	8	5	7	9	8	3
2018Vergnaud#0692	Cattle	Italy	B. melitensis bv. 3	W. Mediterranean	1999	49	87	3	6	3	14	1	1	3	3	7	43	8	10	5	10	6	3
2018Vergnaud#0746	Cattle	Italy	B. melitensis bv. 3	W. Mediterranean	1999	49	87	3	6	3	14	1	1	3	3	7	43	8	6	4	7	6	3
2018Vergnaud#0853	Cattle	Italy	B. melitensis bv. 3	W. Mediterranean	1996	49	87	3	6	3	14	1	1	3	3	7	43	8	6	5	8	6	3
2018Vergnaud#0856	Cattle	Italy	B. melitensis bv. 3	W. Mediterranean	1999	49	87	3	6	3	14	1	1	3	3	7	43	8	6	4	10	7	3
2018Vergnaud#1090	Cattle	Italy	B. melitensis bv. 3	W. Mediterranean	1996	49	87	3	6	3	14	1	1	3	3	7	43	8	7	5	6	6	3
2006LeFleche#093	Cattle	Italy	B. melitensis bv. 3	W. Mediterranean	1996	50	86	3	5	3	14	1	1	3	3	7	43	8	7	4	9	8	3
2013Garofolo_6076	Cattle	Italy	B. melitensis bv. 3	W. Mediterranean	2011	110	205	2	5	3	13	1	1	3	3	7	43	8	6	5	8	6	3
2013Garofolo_11828	Cattle	Italy	B. melitensis bv. 3	W. Mediterranean	2011	51	91	3	5	3	13	1	1	3	3	8	43	8	4	13	9	5	3
2013Garofolo_12376	Cattle	Italy	B. melitensis bv. 3	W. Mediterranean	2011	49	87	3	6	3	14	1	1	3	3	7	43	8	4	6	11	9	3
2018Vergnaud#0131	Cattle	Spain	B. melitensis bv. 3	E. Mediterranean	1977	42	116	1	5	3	13	2	2	3	2	4	41	8	7	7	3	4	5
2018Vergnaud#0546	Cattle	Spain	B. melitensis bv. 3	E. Mediterranean	2000	42	116	1	5	3	13	2	2	3	2	4	41	8	6	7	3	7	6
2018Vergnaud#0845	Cattle	Spain	B. melitensis bv. 3	E. Mediterranean	1992	42	116	1	5	3	13	2	2	3	2	4	41	8	6	7	3	4	5
2018Vergnaud#1158	Cattle	Spain	B. melitensis bv. 3	E. Mediterranean	1990	42	116	1	5	3	13	2	2	3	2	4	41	8	6	6	3	12	5
2018Vergnaud#1199	Cattle	Spain	B. melitensis bv. 3	E. Mediterranean	1990	42	116	1	5	3	13	2	2	3	2	4	41	8	6	6	3	11	5
2018Vergnaud#1200	Cattle	Spain	B. melitensis bv. 3	E. Mediterranean	1990	42	165	1	5	3	13	2	2	3	2	5	41	6	6	6	3	11	3
2018Vergnaud#1270	Cattle	Spain	B. melitensis bv. 3	E. Mediterranean	1990	42	116	1	5	3	13	2	2	3	2	4	41	8	6	6	3	11	5
2018Vergnaud#1271	Cattle	Spain	B. melitensis bv. 3	E. Mediterranean	1990	42	116	1	5	3	13	2	2	3	2	4	41	8	6	6	3	11	5
2018Vergnaud#0626	Cattle	Spain	B. melitensis bv. 3	E. Mediterranean	1993	42	116	1	5	3	13	2	2	3	2	4	41	8	6	7	3	4	6
2018Vergnaud#1081	Cattle	Spain	B. melitensis bv. 3	E. Mediterranean	1993	42	116	1	5	3	13	2	2	3	2	4	41	8	5	7	3	4	6
2018Vergnaud#1082	Cattle	Spain	B. melitensis bv. 3	E. Mediterranean	1993	42	116	1	5	3	13	2	2	3	2	4	41	8	5	7	3	4	6
2018Vergnaud#1083	Cattle	Spain	B. melitensis bv. 3	E. Mediterranean	1993	42	116	1	5	3	13	2	2	3	2	4	41	8	5	7	3	4	6
2018Vergnaud#1084	Cattle	Spain	B. melitensis bv. 3	E. Mediterranean	1993	42	116	1	5	3	13	2	2	3	2	4	41	8	5	7	3	4	6
2018Vergnaud#0738	Cattle	Spain	B. melitensis bv. 3	E. Mediterranean	1987	42	116	1	5	3	13	2	2	3	2	4	41	8	6	7	3	4	5
2018Vergnaud#0905	Cattle	Spain	B. melitensis bv. 3	E. Mediterranean	1987	42	116	1	5	3	13	2	2	3	2	4	41	8	5	7	3	4	5
2018Vergnaud#0906	Cattle	Spain	B. melitensis bv. 3	E. Mediterranean	1987	42	116	1	5	3	13	2	2	3	2	4	41	8	6	7	3	4	5
2018Vergnaud#1154	Cattle	Spain	B. melitensis bv. 3	E. Mediterranean	1987	42	116	1	5	3	13	2	2	3	2	4	41	8	6	7	3	4	5
2018Vergnaud#1155	Cattle	Spain	B. melitensis bv. 3	E. Mediterranean	1987	42	116	1	5	3	13	2	2	3	2	4	41	8	6	7	3	4	5
2018Vergnaud#1192	Cattle	Spain	B. melitensis bv. 3	E. Mediterranean	1987	42	116	1	5	3	13	2	2	3	2	4	41	8	6	7	3	4	5
2018Vergnaud#1193	Cattle	Spain	B. melitensis bv. 3	E. Mediterranean	1987	42	116	1	5	3	13	2	2	3	2	4	41	8	6	7	3	4	5
2018Vergnaud#1383	Cattle	Spain	B. melitensis bv. 3	E. Mediterranean	1987	42	116	1	5	3	13	2	2	3	2	4	41	8	6	7	3	4	5
2010Alvarez#001	Cattle	Spain	B. melitensis bv. 3	W. Mediterranean	2007	51	96	3	5	3	13	1	1	3	3	7	43	8	7	6	9	10	3
2010Alvarez#002	Cattle	Spain	B. melitensis bv. 3	W. Mediterranean	2007	51	96	3	5	3	13	1	1	3	3	7	43	8	7	6	8	10	3
2010Alvarez#003	Cattle	Spain	B. melitensis bv. 3	W. Mediterranean	2007	51	96	3	5	3	13	1	1	3	3	7	43	8	7	6	8	10	3
2010Alvarez#004	Cattle	Spain	B. melitensis bv. 3	W. Mediterranean	2007	51	96	3	5	3	13	1	1	3	3	7	43	8	7	6	8	10	3
2018Vergnaud#0649	Cattle	Italy	B. melitensis bv. 3	W. Mediterranean	1996	51	96	3	5	3	13	1	1	3	3	7	43	8	5	6	6	6	3
2018Vergnaud#0221	Chamois	France	B. melitensis bv. 3	W. Mediterranean	1991	51	96	3	5	3	13	1	1	3	3	7	43	8	6	7	8	10	3
2018Vergnaud#0222	Chamois	France	B. melitensis bv. 3	W. Mediterranean	1991	51	96	3	5	3	13	1	1	3	3	7	43	8	6	7	8	10	3
2018Vergnaud#0219	Chamois	France	B. melitensis bv. 3	W. Mediterranean	1989	51	96	3	5	3	13	1	1	3	3	7	43	8	6	7	8	9	3
2018Vergnaud#0220	Chamois	France	B. melitensis bv. 3	W. Mediterranean	1989	51	96	3	5	3	13	1	1	3	3	7	43	8	6	7	8	9	3
2018Vergnaud#0223	Chamois	France	B. melitensis bv. 3	W. Mediterranean	1996	51	96	3	5	3	13	1	1	3	3	7	43	8	5	4	11	12	3
2018Vergnaud#0224	Chamois	France	B. melitensis bv. 3	W. Mediterranean	2001	51	207	3	5	3	13	1	1	3	3	6	43	8	7	4	12	12	3
2018Vergnaud#0228	Deer/Elk/Reindeer	France	B. melitensis bv. 1	Americas	2000	47	136	3	4	2	13	4	2	3	3	5	36	6	2	5	8	3	6
2018Vergnaud#0225	Deer/Elk/Reindeer	France	B. melitensis bv. 3	W. Mediterranean	1994	51	96	3	5	3	13	1	1	3	3	7	43	8	6	5	16	9	3
2018Vergnaud#0229	Deer/Elk/Reindeer	France	B. melitensis bv. 3	W. Mediterranean	1981	51	96	3	5	3	13	1	1	3	3	7	43	8	5	4	9	11	3
2018Vergnaud#0231	Dog	France	B. melitensis bv. 3	W. Mediterranean	1991	51	207	3	5	3	13	1	1	3	3	6	43	8	6	6	11	11	3
2018Vergnaud#0232	Dog	France	B. melitensis bv. 3	W. Mediterranean	1991	51	207	3	5	3	13	1	1	3	3	6	43	8	6	6	11	11	3
2018Vergnaud#0230	Dog	France	B. melitensis bv. 3	W. Mediterranean	1989	51	96	3	5	3	13	1	1	3	3	7	43	8	9	4	10	11	3
2018Vergnaud#0396	Dog	France	B. melitensis bv. 3	W. Mediterranean	1990	51	96	3	5	3	13	1	1	3	3	7	43	8	10	4	9	10	3
2015Shevtsov#138	Dog	Kazakhstan	B. melitensis bv. 3	E. Mediterranean	2009	63	111	1	5	3	13	2	3	3	2	4	41	8	5	4	3	8	5
2015Shevtsov#159	Dog	Kazakhstan	B. melitensis bv. 3	E. Mediterranean	2009	42	116	1	5	3	13	2	2	3	2	4	41	8	5	4	3	7	4
2015Shevtsov#160	Dog	Kazakhstan	B. melitensis bv. 3	E. Mediterranean	2009	63	111	1	5	3	13	2	3	3	2	4	41	8	5	4	3	8	5
2015Shevtsov#161	Dog	Kazakhstan	B. melitensis bv. 3	E. Mediterranean	2009	42	116	1	5	3	13	2	2	3	2	4	41	8	5	4	3	4	5
2015Shevtsov#162	Dog	Kazakhstan	B. melitensis bv. 3	E. Mediterranean	2009	42	116	1	5	3	13	2	2	3	2	4	41	8	5	4	3	5	5
2016Gyuranecz#010	Gazelle	United Arab Emirates	B. melitensis	E. Mediterranean	2013	120	222	3	5	3	13	4	2	3	5	4	36	8	5	4	4	5	6
2018Vergnaud#0380	Hare	France	B. melitensis bv. 3	W. Mediterranean	1981	51	96	3	5	3	13	1	1	3	3	7	43	8	4	4	6	5	3
SRR4436613	Human	Afghanistan	B. melitensis	E. Mediterranean	2017	63	111	1	5	3	13	2	3	3	2	4	41	8	9	4	3	9	4
SRR4436639	Human	Afghanistan	B. melitensis	E. Mediterranean	2017	42	116	1	5	3	13	2	2	3	2	4	41	8	8	4	3	6	6
SRR4436622	Human	Albania	B. melitensis	E. Mediterranean	2017	43	125	1	5	3	13	3	2	3	2	4	41	8	6	4	3	6	7
2007AlDahouk#024	Human	Algeria	B. melitensis	W. Mediterranean	1996	51	90	3	5	3	13	1	1	3	3	8	45	8	7	2	7	4	3
2007AlDahouk#025	Human	Algeria	B. melitensis	W. Mediterranean	1996	51	92	3	5	3	13	1	1	3	3	9	43	8	6	6	3	5	3
SRR4436604	Human	Algeria	B. melitensis	W. Mediterranean	2017	51	94	3	5	3	13	1	1	3	3	7	45	8	8	2	8	4	3
SRR4436618	Human	Bulgaria	B. melitensis	E. Mediterranean	2017	43	104	1	5	3	13	3	2	3	2	5	36	8	5	4	3	5	4
SRR3106339	Human	Egypt	B. melitensis	W. Mediterranean		51	96	3	5	3	13	1	1	3	3	7	43	8	6	8	8	7	3
2007AlDahouk#023	Human	France	B. melitensis	E. Mediterranean	1994	43	105	1	5	3	13	3	2	3	2	5	9	8	3	4	3	5	5
SRR4436599	Human	India	B. melitensis	E. Mediterranean	2017	42	116	1	5	3	13	2	2	3	2	4	41	8	4	4	3	5	5
SRR4436578	Human	Iran	B. melitensis	E. Mediterranean	2017	42	116	1	5	3	13	2	2	3	2	4	41	8	6	4	3	3	6
SRR4436627	Human	Iran	B. melitensis	E. Mediterranean	2017	43	125	1	5	3	13	3	2	3	2	4	41	8	5	4	3	5	4
SRR4436576	Human	Iraq	B. melitensis	E. Mediterranean	2017	43	125	1	5	3	13	3	2	3	2	4	41	8	6	4	3	7	5
SRR4436580	Human	Iraq	B. melitensis	E. Mediterranean	2017	43	125	1	5	3	13	3	2	3	2	4	41	8	4	4	3	5	5
SRR4436608	Human	Iraq	B. melitensis	E. Mediterranean	2017	43	125	1	5	3	13	3	2	3	2	4	41	8	5	4	3	4	4
SRR4436634	Human	Iraq	B. melitensis	E. Mediterranean	2017	43	125	1	5	3	13	3	2	3	2	4	41	8	6	5	3	5	5
SRR4436617	Human	Italy	B. melitensis	W. Mediterranean	2017	49	87	3	6	3	14	1	1	3	3	7	43	8	6	6	9	7	3
SRR4436621	Human	Italy	B. melitensis	W. Mediterranean	2017	49	87	3	6	3	14	1	1	3	3	7	43	8	8	6	5	6	3
SRR4436626	Human	Jordan	B. melitensis	E. Mediterranean	2017	43	125	1	5	3	13	3	2	3	2	4	41	8	5	4	3	5	4
SRR4436595	Human	Kuwait	B. melitensis	E. Mediterranean	2017	42	116	1	5	3	13	2	2	3	2	4	41	8	5	4	3	10	5
2008Kattar#001	Human	Lebanon	B. melitensis	E. Mediterranean		43	125	1	5	3	13	3	2	3	2	4	41	8	4	5	3	4	5
2008Kattar#002	Human	Lebanon	B. melitensis	E. Mediterranean		43	124	1	5	3	13	3	2	3	2	4	49	8	4	4	9	5	6
2008Kattar#003	Human	Lebanon	B. melitensis	E. Mediterranean		43	125	1	5	3	13	3	2	3	2	4	41	8	3	4	3	7	6
2008Kattar#004	Human	Lebanon	B. melitensis	E. Mediterranean		43	125	1	5	3	13	3	2	3	2	4	41	8	5	4	3	5	5
2008Kattar#005	Human	Lebanon	B. melitensis	E. Mediterranean		43	125	1	5	3	13	3	2	3	2	4	41	8	4	4	3	7	4
2008Kattar#006	Human	Lebanon	B. melitensis	E. Mediterranean		43	125	1	5	3	13	3	2	3	2	4	41	8	5	5	9	6	6
2008Kattar#007	Human	Lebanon	B. melitensis	E. Mediterranean		42	116	1	5	3	13	2	2	3	2	4	41	8	2	7	3	6	5
2008Kattar#008	Human	Lebanon	B. melitensis	E. Mediterranean		43	125	1	5	3	13	3	2	3	2	4	41	8	7	4	3	5	4
2008Kattar#009	Human	Lebanon	B. melitensis	E. Mediterranean		43	123	1	5	3	13	3	2	3	2	4	45	8	5	4		4	5
2008Kattar#010	Human	Lebanon	B. melitensis	E. Mediterranean		43	125	1	5	3	13	3	2	3	2	4	41	8	2	4	3	6	3
2008Kattar#011	Human	Lebanon	B. melitensis	E. Mediterranean		43	123	1	5	3	13	3	2	3	2	4	45	8	10	4	10	4	6
2008Kattar#012	Human	Lebanon	B. melitensis	E. Mediterranean		43	124	1	5	3	13	3	2	3	2	4	49	8	5	4	5	4	5
2008Kattar#013	Human	Lebanon	B. melitensis	E. Mediterranean		43	125	1	5	3	13	3	2	3	2	4	41	8	4	4	3	8	5
2008Kattar#014	Human	Lebanon	B. melitensis	E. Mediterranean		60	118	1	5	3	13	3	2	2	2	4	41	8	4	4	3	5	4
2008Kattar#015	Human	Lebanon	B. melitensis	E. Mediterranean		43	125	1	5	3	13	3	2	3	2	4	41	8	7	5	3	5	4
2008Kattar#016	Human	Lebanon	B. melitensis	E. Mediterranean		43	125	1	5	3	13	3	2	3	2	4	41	8	3	4	3	8	6
2008Kattar#017	Human	Lebanon	B. melitensis	E. Mediterranean		43	125	1	5	3	13	3	2	3	2	4	41	8	4	4	3	11	5
2008Kattar#018	Human	Lebanon	B. melitensis	E. Mediterranean		43	125	1	5	3	13	3	2	3	2	4	41	8		8	3	5	4
2008Kattar#019	Human	Lebanon	B. melitensis	E. Mediterranean		43	125	1	5	3	13	3	2	3	2	4	41	8	6	4	3	6	5
2008Kattar#020	Human	Lebanon	B. melitensis	E. Mediterranean		43	125	1	5	3	13	3	2	3	2	4	41	8	4	4	3	5	4
2008Kattar#021	Human	Lebanon	B. melitensis	E. Mediterranean		43	125	1	5	3	13	3	2	3	2	4	41	8	6	4	3	7	3
2008Kattar#022	Human	Lebanon	B. melitensis	E. Mediterranean		43	125	1	5	3	13	3	2	3	2	4	41	8	8	3	3	5	4
2008Kattar#023	Human	Lebanon	B. melitensis	E. Mediterranean		44	110	1	4	3	13	3	2	3	2	4	41	8	8	4	3	8	5
2008Kattar#024	Human	Lebanon	B. melitensis	E. Mediterranean		57	112	1	5	3	13	3	3	3	2	4	41	8	5	4	3	8	4
2008Kattar#025	Human	Lebanon	B. melitensis	E. Mediterranean		43	106	1	5	3	13	3	2	3	2	5	41	8	5	5	7	5	6
2008Kattar#026	Human	Lebanon	B. melitensis	E. Mediterranean		43	125	1	5	3	13	3	2	3	2	4	41	8	5	5	8	7	9
2008Kattar#027	Human	Lebanon	B. melitensis	E. Mediterranean		43	125	1	5	3	13	3	2	3	2	4	41	8	5	4	3	9	6
SRR4436596	Human	Morocco	B. melitensis	W. Mediterranean	2017	51	94	3	5	3	13	1	1	3	3	7	45	8	6	2	6	6	3
SRR4436598	Human	Romania	B. melitensis		2017	42	297	1	5	3	13	2	2	3	2	4	46	8	10	6		6	7
SRR4436629	Human	Saudi Arabia	B. melitensis	E. Mediterranean	2017	42	116	1	5	3	13	2	2	3	2	4	41	8	4	4	3	7	6
2011Aftab#012	Human	Somalia	B. melitensis	E. Mediterranean		94	178	2	5	3	13	3	2	3	5	4	36	8	5	5	7	7	6
2010Valdezate#064	Human	Spain	B. melitensis	E. Mediterranean	2009	42	116	1	5	3	13	2	2	3	2	4	41	8	4	6	3	8	4
2010Valdezate#038	Human	Spain	B. melitensis	E. Mediterranean	2004	42	166	1	5	3	13	2	2	3	2	5	41	7	4	5	3	3	3
2010Valdezate#049	Human	Spain	B. melitensis	E. Mediterranean	2002	42	166	1	5	3	13	2	2	3	2	5	41	7	4	6	3	4	3
2010Valdezate#089	Human	Spain	B. melitensis	Americas	2004	53	145	3	4	3	13	5	3	3	3	6	36	6	2	5	3	4	4
2010Valdezate#068	Human	Spain	B. melitensis	W. Mediterranean	2004	51	158	3	5	3	13	1	1	3	3	5	41	7	6	4	13	4	3
2010Valdezate#075	Human	Spain	B. melitensis	W. Mediterranean	2004	51	157	3	5	3	13	1	1	3	3	7	41	7	4	4	3	4	3
2010Valdezate#046	Human	Spain	B. melitensis	E. Mediterranean	2007	42	166	1	5	3	13	2	2	3	2	5	41	7	4	5	3	5	4
2010Valdezate#011	Human	Spain	B. melitensis	E. Mediterranean	2004	42	166	1	5	3	13	2	2	3	2	5	41	7	5	6	3	3	4
2010Valdezate#017	Human	Spain	B. melitensis	E. Mediterranean	2004	42	166	1	5	3	13	2	2	3	2	5	41	7	5	6	3	3	4
2010Valdezate#018	Human	Spain	B. melitensis	E. Mediterranean	2004	42	166	1	5	3	13	2	2	3	2	5	41	7	3	6	3	3	4
2010Valdezate#019	Human	Spain	B. melitensis	E. Mediterranean	2004	42	166	1	5	3	13	2	2	3	2	5	41	7	5	6	3	3	4
2010Valdezate#020	Human	Spain	B. melitensis	E. Mediterranean	2004	42	166	1	5	3	13	2	2	3	2	5	41	7	5	6	3	3	4
2010Valdezate#022	Human	Spain	B. melitensis	E. Mediterranean	2005	42	166	1	5	3	13	2	2	3	2	5	41	7	6	6	3	3	3
2010Valdezate#024	Human	Spain	B. melitensis	E. Mediterranean	2005	42	166	1	5	3	13	2	2	3	2	5	41	7	5	6	3	3	4
2010Valdezate#025	Human	Spain	B. melitensis	E. Mediterranean	2005	42	166	1	5	3	13	2	2	3	2	5	41	7	5	8	3	3	4
2010Valdezate#039	Human	Spain	B. melitensis	E. Mediterranean	2004	42	166	1	5	3	13	2	2	3	2	5	41	7	5	6	4	3	4
2010Valdezate#042	Human	Spain	B. melitensis	E. Mediterranean	2005	42	166	1	5	3	13	2	2	3	2	5	41	7	3	4	3	3	5
2010Valdezate#044	Human	Spain	B. melitensis	E. Mediterranean	2005	42	166	1	5	3	13	2	2	3	2	5	41	7	5	6	3	3	6
2010Valdezate#045	Human	Spain	B. melitensis	E. Mediterranean	2006	42	166	1	5	3	13	2	2	3	2	5	41	7	4	7	3	3	6
2010Valdezate#050	Human	Spain	B. melitensis	E. Mediterranean	2004	42	166	1	5	3	13	2	2	3	2	5	41	7	5	6	3	5	5
2010Valdezate#052	Human	Spain	B. melitensis	E. Mediterranean	1999	42	166	1	5	3	13	2	2	3	2	5	41	7	4	6	3	5	3
2010Valdezate#059	Human	Spain	B. melitensis	E. Mediterranean	1999	42	165	1	5	3	13	2	2	3	2	5	41	6	4	5	3	5	5
2010Valdezate#086	Human	Spain	B. melitensis	Americas	2008	48	146	3	4	3	13	5	2	3	3	6	36	6	2	5	3	6	6
2010Valdezate#088	Human	Spain	B. melitensis	Americas	2004	53	143	3	4	3	13	5	3	3	3	5	36	6	2	4	5	4	4
2010Valdezate#096	Human	Spain	B. melitensis	Americas	2008	48	146	3	4	3	13	5	2	3	3	6	36	6	2	3	8	5	7
2010Valdezate#097	Human	Spain	B. melitensis	Americas	2005	48	141	3	4	3	13	5	2	3	3	7	36	6	2	3	5	4	5
2010Valdezate#027	Human	Spain	B. melitensis	E. Mediterranean	2007	42	166	1	5	3	13	2	2	3	2	5	41	7	3	6	3	3	4
2010Valdezate#065	Human	Spain	B. melitensis	E. Mediterranean	2009	63	173	1	5	3	13	2	3	3	2	5	43	8	3	6	3	7	4
2010Valdezate#076	Human	Spain	B. melitensis	Americas	2006	48	141	3	4	3	13	5	2	3	3	7	36	6	2	6	3	4	4
2010Valdezate#078	Human	Spain	B. melitensis	Americas	2007	48	146	3	4	3	13	5	2	3	3	6	36	6	2	3	6	3	4
2010Valdezate#079	Human	Spain	B. melitensis	Americas	2007	48	146	3	4	3	13	5	2	3	3	6	36	6	2	8	3	4	4
2010Valdezate#090	Human	Spain	B. melitensis	Americas	2009	48	142	3	4	3	13	5	2	3	3	7	36	5	2	5	3	10	3
2010Valdezate#031	Human	Spain	B. melitensis	E. Mediterranean	2005	42	166	1	5	3	13	2	2	3	2	5	41	7	4	6	3	5	4
2010Valdezate#083	Human	Spain	B. melitensis	W. Mediterranean	2007	51	161	3	5	3	13	1	1	3	3	7	49	7	5	5	7	9	3
2010Valdezate#054	Human	Spain	B. melitensis	E. Mediterranean	2006	42	166	1	5	3	13	2	2	3	2	5	41	7	3	6	3	5	5
2010Valdezate#100	Human	Spain	B. melitensis	W. Mediterranean	2009	51	156	3	5	3	13	1	1	3	3	7	45	9	3	3	4	6	1
2010Valdezate#023	Human	Spain	B. melitensis	E. Mediterranean	2005	42	166	1	5	3	13	2	2	3	2	5	41	7	5	5	3	3	4
2010Valdezate#085	Human	Spain	B. melitensis	Americas	2007	93	140	3	4	3	13	6	2	3	3	6	36	6	2	3	3	5	3
2010Valdezate#013	Human	Spain	B. melitensis	E. Mediterranean	1999	42	166	1	5	3	13	2	2	3	2	5	41	7	4	6	3	3	4
2010Valdezate#092	Human	Spain	B. melitensis	Americas	1998	48	146	3	4	3	13	5	2	3	3	6	36	6	2	4	6	3	6
2010Valdezate#002	Human	Spain	B. melitensis	E. Mediterranean	1999	42	166	1	5	3	13	2	2	3	2	5	41	7	6	6	3	3	4
2010Valdezate#003	Human	Spain	B. melitensis	E. Mediterranean	1999	42	166	1	5	3	13	2	2	3	2	5	41	7	6	6	3	3	4
2010Valdezate#004	Human	Spain	B. melitensis	E. Mediterranean	1999	42	166	1	5	3	13	2	2	3	2	5	41	7	6	6	3	3	4
2010Valdezate#005	Human	Spain	B. melitensis	E. Mediterranean	1999	42	166	1	5	3	13	2	2	3	2	5	41	7	6	6	3	3	4
2010Valdezate#006	Human	Spain	B. melitensis	E. Mediterranean	1999	42	166	1	5	3	13	2	2	3	2	5	41	7	6	6	3	3	4
2010Valdezate#007	Human	Spain	B. melitensis	E. Mediterranean	1999	42	166	1	5	3	13	2	2	3	2	5	41	7	6	6	3	3	4
2010Valdezate#014	Human	Spain	B. melitensis	E. Mediterranean	1999	42	166	1	5	3	13	2	2	3	2	5	41	7	6	6	3	3	5
2010Valdezate#015	Human	Spain	B. melitensis	E. Mediterranean	2000	42	166	1	5	3	13	2	2	3	2	5	41	7	6	6	3	3	5
2010Valdezate#016	Human	Spain	B. melitensis	E. Mediterranean	2000	42	166	1	5	3	13	2	2	3	2	5	41	7	5	6	3	3	4
2010Valdezate#053	Human	Spain	B. melitensis	E. Mediterranean	1999	42	166	1	5	3	13	2	2	3	2	5	41	7	4	6	3	5	4
2010Valdezate#067	Human	Spain	B. melitensis	Americas	2000	48	144	3	4	3	13	5	2	3	3	5	36	6	2	4	3	3	4
2010Valdezate#073	Human	Spain	B. melitensis	W. Mediterranean	2000	51	160	3	5	3	13	1	1	3	3	5	49	7	6	4	5	8	3
2010Valdezate#101	Human	Spain	B. melitensis	Americas	1999	53	145	3	4	3	13	5	3	3	3	6	36	6	2	6	4	6	5
2010Valdezate#103	Human	Spain	B. melitensis	Americas	1999	53	145	3	4	3	13	5	3	3	3	6	36	6	2	4	4	6	5
2010Valdezate#028	Human	Spain	B. melitensis	E. Mediterranean	2008	42	163	1	5	3	13	2	2	3	2	3	41	7	6	5	3	3	4
2010Valdezate#047	Human	Spain	B. melitensis	E. Mediterranean	2000	42	166	1	5	3	13	2	2	3	2	5	41	7	5	6	3	5	4
2010Valdezate#058	Human	Spain	B. melitensis	E. Mediterranean	2000	43	172	1	5	3	13	3	2	3	2	5	9	7	5	4	3	3	4
2010Valdezate#080	Human	Spain	B. melitensis	Americas	2008	55	148	3	4	3	13	4	2	3	3	9	36	6	2	3	6	3	4
2010Valdezate#012	Human	Spain	B. melitensis	E. Mediterranean	1997	42	166	1	5	3	13	2	2	3	2	5	41	7	5	6	3	3	4
2010Valdezate#094	Human	Spain	B. melitensis	Americas	2000	53	145	3	4	3	13	5	3	3	3	6	36	6	2	4	4	6	4
2010Valdezate#098	Human	Spain	B. melitensis	Americas	2000	53	145	3	4	3	13	5	3	3	3	6	36	6	2	3	4	6	4
2010Valdezate#105	Human	Spain	B. melitensis	Americas	2000	53	145	3	4	3	13	5	3	3	3	6	36	6	2	3	4	6	3
2010Valdezate#001	Human	Spain	B. melitensis	E. Mediterranean	1997	42	166	1	5	3	13	2	2	3	2	5	41	7	6	2	3	3	4
2010Valdezate#084	Human	Spain	B. melitensis	W. Mediterranean	2007	51	159	3	5	3	13	1	1	3	3	7	43	7	5	3	5	4	3
2010Valdezate#030	Human	Spain	B. melitensis	E. Mediterranean	2008	42	166	1	5	3	13	2	2	3	2	5	41	7	5	6	3	3	4
2010Valdezate#043	Human	Spain	B. melitensis	E. Mediterranean	2005	42	166	1	5	3	13	2	2	3	2	5	41	7	4	5	3	5	4
2010Valdezate#093	Human	Spain	B. melitensis	W. Mediterranean	2009	51	153	3	5	3	13	1	1	3	3	9	45	8	5	2	6	5	3
2010Valdezate#029	Human	Spain	B. melitensis	E. Mediterranean	2008	42	166	1	5	3	13	2	2	3	2	5	41	7	3	5	3	3	4
2010Valdezate#008	Human	Spain	B. melitensis	E. Mediterranean	2000	42	166	1	5	3	13	2	2	3	2	5	41	7	6	5	3	3	4
2010Valdezate#026	Human	Spain	B. melitensis	E. Mediterranean	2006	42	166	1	5	3	13	2	2	3	2	5	41	7	6	5	3	6	4
2010Valdezate#032	Human	Spain	B. melitensis	E. Mediterranean	2010	42	166	1	5	3	13	2	2	3	2	5	41	7	3	6	3	3	6
2010Valdezate#034	Human	Spain	B. melitensis	E. Mediterranean	2003	42	166	1	5	3	13	2	2	3	2	5	41	7	2	6	3	3	3
2010Valdezate#035	Human	Spain	B. melitensis	E. Mediterranean	2003	42	166	1	5	3	13	2	2	3	2	5	41	7	4	6	3	3	3
2010Valdezate#036	Human	Spain	B. melitensis	E. Mediterranean	2003	42	166	1	5	3	13	2	2	3	2	5	41	7	4	6	3	3	3
2010Valdezate#041	Human	Spain	B. melitensis	E. Mediterranean	2004	63	167	1	5	3	13	2	3	3	2	5	41	7	5	6	3	3	4
2010Valdezate#051	Human	Spain	B. melitensis	E. Mediterranean	2010	42	166	1	5	3	13	2	2	3	2	5	41	7	4	6	3	5	3
2010Valdezate#055	Human	Spain	B. melitensis	E. Mediterranean	2003	63	167	1	5	3	13	2	3	3	2	5	41	7	4	6	3	3	3
2010Valdezate#057	Human	Spain	B. melitensis	E. Mediterranean	2003	42	165	1	5	3	13	2	2	3	2	5	41	6	4	6	3	3	3
2010Valdezate#069	Human	Spain	B. melitensis	Americas	2003	48	144	3	4	3	13	5	2	3	3	5	36	6	2	4	3	4	4
2010Valdezate#072	Human	Spain	B. melitensis	Americas	1998	48	146	3	4	3	13	5	2	3	3	6	36	6	2	3	3	3	4
2010Valdezate#077	Human	Spain	B. melitensis	W. Mediterranean	2005	51	157	3	5	3	13	1	1	3	3	7	41	7	3	6	8	7	3
2010Valdezate#091	Human	Spain	B. melitensis	Americas	2009	53	149	3	4	3	13	5	3	3	3	7	40	6	2	5	5	7	4
2010Valdezate#095	Human	Spain	B. melitensis	Americas	2008	48	146	3	4	3	13	5	2	3	3	6	36	6	2	5	9	6	7
2010Valdezate#099	Human	Spain	B. melitensis	Americas	2009	80	152	3	4	2	13	3	2	3	3	7	36	5	1	7	3	5	3
2010Valdezate#009	Human	Spain	B. melitensis	E. Mediterranean	2000	42	166	1	5	3	13	2	2	3	2	5	41	7	6	4	3	3	4
2010Valdezate#033	Human	Spain	B. melitensis	E. Mediterranean	2003	42	166	1	5	3	13	2	2	3	2	5	41	7	3	4	3	7	4
2010Valdezate#062	Human	Spain	B. melitensis	E. Mediterranean	2010	43	172	1	5	3	13	3	2	3	2	5	9	7	4	3	3	4	4
2010Valdezate#070	Human	Spain	B. melitensis	Americas	2004	53	143	3	4	3	13	5	3	3	3	5	36	6	2	5	3	3	4
2010Valdezate#071	Human	Spain	B. melitensis	Americas	2010	53	143	3	4	3	13	5	3	3	3	5	36	6	2	4	3	3	4
2010Valdezate#061	Human	Spain	B. melitensis	E. Mediterranean	2004	63	167	1	5	3	13	2	3	3	2	5	41	7	4	6	3	7	3
2010Valdezate#060	Human	Spain	B. melitensis	E. Mediterranean	1998	42	165	1	5	3	13	2	2	3	2	5	41	6	4	6	3	6	6
2010Valdezate#048	Human	Spain	B. melitensis	E. Mediterranean	2008	42	164	1	5	3	13	2	2	3	2	6	41	7	6	4	3	3	5
2010Valdezate#074	Human	Spain	B. melitensis	Americas	2008	48	146	3	4	3	13	5	2	3	3	6	36	6	2	2	4	3	4
2010Valdezate#021	Human	Spain	B. melitensis	E. Mediterranean	2004	42	166	1	5	3	13	2	2	3	2	5	41	7	6	4	3	7	4
2010Valdezate#040	Human	Spain	B. melitensis	E. Mediterranean	2004	42	166	1	5	3	13	2	2	3	2	5	41	7	5	6	3	8	4
2010Valdezate#063	Human	Spain	B. melitensis	E. Mediterranean	2008	100	169	1	5	3	13	5	2	3	2	4	41	7	4	6	3	4	4
2010Valdezate#037	Human	Spain	B. melitensis	E. Mediterranean	2004	42	166	1	5	3	13	2	2	3	2	5	41	7	6	5	12	6	4
2010Valdezate#010	Human	Spain	B. melitensis	E. Mediterranean	2004	42	166	1	5	3	13	2	2	3	2	5	41	7	6	4	3	3	4
2010Valdezate#087	Human	Spain	B. melitensis	Americas	2003	47	136	3	4	2	13	4	2	3	3	5	36	6	2	3	5	3	5
2010Valdezate#066	Human	Spain	B. melitensis	E. Mediterranean	2005	43	171	1	5	3	13	3	2	3	2	7	9	7	4	3	3	4	5
2010Valdezate#081	Human	Spain	B. melitensis	Americas	2002	55	147	3	4	3	13	4	2	3	3	6	36	6	9	5	3	5	4
2010Valdezate#082	Human	Spain	B. melitensis	Americas	2003	93	139	3	4	3	13	6	2	3	3	7	36	6	2	2	6	7	4
2010Valdezate#102	Human	Spain	B. melitensis	Americas	2004	53	145	3	4	3	13	5	3	3	3	6	36	6	2	4	6	5	3
2010Valdezate#104	Human	Spain	B. melitensis	Americas	2004	53	145	3	4	3	13	5	3	3	3	6	36	6	2	4	6	5	3
2010Valdezate#056	Human	Spain	B. melitensis	E. Mediterranean	2007	43	170	1	5	3	13	3	2	3	2	5	43	7	3	4	3	3	4
SRR4436570	Human	Syria	B. melitensis	E. Mediterranean	2017	43	125	1	5	3	13	3	2	3	2	4	41	8	4	5	3	5	4
SRR4436571	Human	Syria	B. melitensis	E. Mediterranean	2017	194	375	1	5	3	14	2	3	3	2	4	41	8	5	4	3	6	6
SRR4436574	Human	Syria	B. melitensis	E. Mediterranean	2017	43	125	1	5	3	13	3	2	3	2	4	41	8	7	4	3	4	5
SRR4436577	Human	Syria	B. melitensis	E. Mediterranean	2017	57	112	1	5	3	13	3	3	3	2	4	41	8	5	4	3	6	4
SRR4436579	Human	Syria	B. melitensis	E. Mediterranean	2017	42	116	1	5	3	13	2	2	3	2	4	41	8	6	4	3	8	4
SRR4436581	Human	Syria	B. melitensis	E. Mediterranean	2017	43	125	1	5	3	13	3	2	3	2	4	41	8	4	4	3	5	5
SRR4436583	Human	Syria	B. melitensis	E. Mediterranean	2017	43	125	1	5	3	13	3	2	3	2	4	41	8	4	4	3	6	4
SRR4436584	Human	Syria	B. melitensis	E. Mediterranean	2017	43	125	1	5	3	13	3	2	3	2	4	41	8	4	4	3	5	4
SRR4436586	Human	Syria	B. melitensis	E. Mediterranean	2017	57	112	1	5	3	13	3	3	3	2	4	41	8	6	4	3	6	4
SRR4436612	Human	Syria	B. melitensis	E. Mediterranean	2017	43	125	1	5	3	13	3	2	3	2	4	41	8	6	4	3	5	4
SRR4436614	Human	Syria	B. melitensis	E. Mediterranean	2017	43	125	1	5	3	13	3	2	3	2	4	41	8	4	4	3	6	4
SRR4436615	Human	Syria	B. melitensis	E. Mediterranean	2017	43	125	1	5	3	13	3	2	3	2	4	41	8	4	4	3	6	4
SRR4436616	Human	Syria	B. melitensis	E. Mediterranean	2017	57	112	1	5	3	13	3	3	3	2	4	41	8	5	4	3	8	4
SRR4436620	Human	Syria	B. melitensis	E. Mediterranean	2017	43	374	1	5	3	13	3	2	3	2	4	46	8	8	4	3	6	4
SRR4436625	Human	Syria	B. melitensis	E. Mediterranean	2017	43	125	1	5	3	13	3	2	3	2	4	41	8	4	4	3	6	4
SRR4436630	Human	Syria	B. melitensis	E. Mediterranean	2017	43	125	1	5	3	13	3	2	3	2	4	41	8	4	4	3	4	4
2011Aftab#011	Human	Turkey	B. melitensis	E. Mediterranean		43	122	1	5	3	13	3	2	3	2	4	43	8	4	4	3	4	4
2011Aftab#001	Human	Turkey	B. melitensis	E. Mediterranean		57	112	1	5	3	13	3	3	3	2	4	41	8	5	7	3	5	4
2011Aftab#002	Human	Turkey	B. melitensis	E. Mediterranean		43	125	1	5	3	13	3	2	3	2	4	41	8	5	4	3	6	4
2011Aftab#003	Human	Turkey	B. melitensis	E. Mediterranean		43	125	1	5	3	13	3	2	3	2	4	41	8	4	5	3	4	5
2011Aftab#004	Human	Turkey	B. melitensis	E. Mediterranean		42	116	1	5	3	13	2	2	3	2	4	41	8	4	4	3	5	4
2011Aftab#005	Human	Turkey	B. melitensis	E. Mediterranean		43	125	1	5	3	13	3	2	3	2	4	41	8	4	5	3	4	5
2011Aftab#006	Human	Turkey	B. melitensis	E. Mediterranean		65	98	3	5	3	13	3	2	3	3	6	41	8	6	4	6	5	3
2011Aftab#007	Human	Turkey	B. melitensis	E. Mediterranean		43	104	1	5	3	13	3	2	3	2	5	36	8	5	4	3	13	6
2011Aftab#008	Human	Turkey	B. melitensis	E. Mediterranean		43	104	1	5	3	13	3	2	3	2	5	36	8	6	4	3	8	6
2011Aftab#009	Human	Turkey	B. melitensis	E. Mediterranean		63	111	1	5	3	13	2	3	3	2	4	41	8	4	4	3	6	5
2011Aftab#010	Human	Turkey	B. melitensis	E. Mediterranean		43	122	1	5	3	13	3	2	3	2	4	43	8	4	4	3	4	4
2011Aftab#013	Human	Turkey	B. melitensis	E. Mediterranean		42	108	1	5	3	13	2	2	3	2	4	43	8	5	6	3	7	5
2011Aftab#014	Human	Turkey	B. melitensis	E. Mediterranean		43	121	1	5	3	13	3	2	3	2	4	36	8	5	4	3	3	6
SRR4436582	Human	Turkey	B. melitensis	E. Mediterranean	2017	43	125	1	5	3	13	3	2	3	2	4	41	8	5	4	3	5	6
SRR4436585	Human	Turkey	B. melitensis	E. Mediterranean	2017	42	116	1	5	3	13	2	2	3	2	4	41	8	8	5	3	9	4
SRR4436587	Human	Turkey	B. melitensis	E. Mediterranean	2017	43	125	1	5	3	13	3	2	3	2	4	41	8	5	5	3	6	4
SRR4436590	Human	Turkey	B. melitensis	E. Mediterranean	2017	43	125	1	5	3	13	3	2	3	2	4	41	8	5	5	3	8	4
SRR4436597	Human	Turkey	B. melitensis	E. Mediterranean	2017	43	104	1	5	3	13	3	2	3	2	5	36	8	6	4	3	4	8
SRR4436600	Human	Turkey	B. melitensis	E. Mediterranean	2017	43	125	1	5	3	13	3	2	3	2	4	41	8	5	4	3	4	4
SRR4436602	Human	Turkey	B. melitensis	E. Mediterranean	2017	43	125	1	5	3	13	3	2	3	2	4	41	8	4	4	6	6	4
SRR4436606	Human	Turkey	B. melitensis	E. Mediterranean	2017	43	125	1	5	3	13	3	2	3	2	4	41	8	7	4	3	10	6
SRR4436607	Human	Turkey	B. melitensis	E. Mediterranean	2017	43	125	1	5	3	13	3	2	3	2	4	41	8	4	4	3	4	5
SRR4436609	Human	Turkey	B. melitensis	E. Mediterranean	2017	43	125	1	5	3	13	3	2	3	2	4	41	8	5	5	3	6	4
SRR4436610	Human	Turkey	B. melitensis	E. Mediterranean	2017	43	125	1	5	3	13	3	2	3	2	4	41	8	5	5	3	8	4
SRR4436611	Human	Turkey	B. melitensis	E. Mediterranean	2017	43	125	1	5	3	13	3	2	3	2	4	41	8	4	4	3	5	4
SRR4436619	Human	Turkey	B. melitensis	E. Mediterranean	2017	43	125	1	5	3	13	3	2	3	2	4	41	8	4	4	3	4	4
SRR4436632	Human	Turkey	B. melitensis	E. Mediterranean		43	125	1	5	3	13	3	2	3	2	4	41	8	5	4	3	7	5
SRR4436633	Human	Turkey	B. melitensis	E. Mediterranean		42	116	1	5	3	13	2	2	3	2	4	41	8	6	6	3	5	5
SRR4436637	Human	Turkey	B. melitensis	E. Mediterranean	2017	43	125	1	5	3	13	3	2	3	2	4	41	8	5	4	9	7	3
SRR4436638	Human	Turkey	B. melitensis	E. Mediterranean		43	125	1	5	3	13	3	2	3	2	4	41	8	6	4	9	6	5
SRR4436640	Human	Turkey	B. melitensis	E. Mediterranean	2017	42	116	1	5	3	13	2	2	3	2	4	41	8	5	4	3	6	5
SRR4436641	Human	Turkey	B. melitensis	E. Mediterranean	2017	43	125	1	5	3	13	3	2	3	2	4	41	8	7	4	3	5	4
SRR642808	Human	Turkey	B. melitensis	E. Mediterranean					5	3	13	3	2	3		4	41	8	6		3		5
SRR4436623	Human	Turkmenistan	B. melitensis	E. Mediterranean	2017	42	116	1	5	3	13	2	2	3	2	4	41	8	6	4	3	6	4
SRR1925727	Human	USA	B. melitensis	W. Mediterranean		51	96	3	5	3	13	1	1	3	3	7	43	8	6	5	6	6	3
SRR857211	Human	USA	B. melitensis	Americas		181	351	2	4	2	12	3	2	3	3	8	36	7	2	4	3	3	5
2017Campbell#001	Human	Vietnam	B. melitensis	E. Mediterranean	2016	43	125	1	5	3	13	3	2	3	2	4	41	8	8	4	3	5	5
2017Campbell#002	Human	Vietnam	B. melitensis	E. Mediterranean	2017	43	125	1	5	3	13	3	2	3	2	4	41	8	9	4	3	6	6
2017Campbell#003	Human	Vietnam	B. melitensis	E. Mediterranean	2017	43	125	1	5	3	13	3	2	3	2	4	41	8	11	4	3	5	6
2017Campbell#004	Human	Vietnam	B. melitensis	E. Mediterranean	2017	44	110	1	4	3	13	3	2	3	2	4	41	8	4	4	3	6	4
2017Campbell#005	Human	Vietnam	B. melitensis	E. Mediterranean	2017	43	125	1	5	3	13	3	2	3	2	4	41	8	10	4	3	5	6
2017Campbell#006	Human	Vietnam	B. melitensis	E. Mediterranean	2017	43	125	1	5	3	13	3	2	3	2	4	41	8	7	4	3	6	7
2017Campbell#007	Human	Vietnam	B. melitensis	E. Mediterranean	2017	43	125	1	5	3	13	3	2	3	2	4	41	8	8	4	3	7	6
2017Campbell#008	Human	Vietnam	B. melitensis	E. Mediterranean	2017	43	125	1	5	3	13	3	2	3	2	4	41	8	7	4	3	5	9
2017Campbell#009	Human	Vietnam	B. melitensis	E. Mediterranean	2017	43	125	1	5	3	13	3	2	3	2	4	41	8	9	4	3	5	6
2017Campbell#010	Human	Vietnam	B. melitensis	E. Mediterranean	2017	43	125	1	5	3	13	3	2	3	2	4	41	8	4	4	3	9	4
2018Vergnaud#0113	Human	Argentina	B. melitensis atypical	Americas	1996	54	132	3	4	2	13	5	2	3	3	9	36	6	2	3	8	9	6
2018Vergnaud#0344	Human	India	B. melitensis atypical	E. Mediterranean	2002	42	116	1	5	3	13	2	2	3	2	4	41	8	5	4	3	5	4
2018Vergnaud#0317	Human	Mongolia	B. melitensis atypical	E. Mediterranean	2002	42	116	1	5	3	13	2	2	3	2	4	41	8	4	4	3	3	6
2018Vergnaud#0060	Human	Africa	B. melitensis bv. 1	Americas	1974	55	265	3	4	3	13	4	2	3	3	7	36	6	2	4	9	6	5
2007AlDahouk#007	Human	Argentina	B. melitensis bv. 1	Americas	1996	54	132	3	4	2	13	5	2	3	3	9	36	6	2	3	8	9	6
2018Vergnaud#0286	Human	Argentina	B. melitensis bv. 1	Americas	1998	47	135	3	4	2	13	4	2	3	3	7	36	6	2	7	8	5	6
2017Hanot-Mambres#01	Human	Belgium	B. melitensis bv. 1	E. Mediterranean	1996	140	361	2	5	3	13	4	2	3	5	5	36	8	4	5	7	8	5
2017Hanot-Mambres#06	Human	Belgium	B. melitensis bv. 1	Americas	1999	80	133	3	4	2	13	3	2	3	3	7	36	6	2	4	8	4	4
2017Hanot-Mambres#36	Human	Belgium	B. melitensis bv. 1	E. Mediterranean	2015	42	116	1	5	3	13	2	2	3	2	4	41	8	3	4	3	4	5
2018Vergnaud#0033	Human	Belgium	B. melitensis bv. 1	Americas	1984	48	130	3	4	3	13	5	2	3	3	6	36	5	2	4	3	6	4
2018Vergnaud#0729	Human	Belgium	B. melitensis bv. 1	Americas	1984	48	130	3	4	3	13	5	2	3	3	6	36	5	2	4	3	6	4
2018Vergnaud#0042	Human	France	B. melitensis bv. 1	E. Mediterranean	2000	43	125	1	5	3	13	3	2	3	2	4	41	8	4	5	3	5	4
2018Vergnaud#1374	Human	France	B. melitensis bv. 1	E. Mediterranean	1995	43	105	1	5	3	13	3	2	3	2	5	9	8	4	4	3	12	5
2018Vergnaud#1375	Human	France	B. melitensis bv. 1	E. Mediterranean	1996	43	105	1	5	3	13	3	2	3	2	5	9	8	4	4	3	10	5
2018Vergnaud#0486	Human	France	B. melitensis bv. 1	Americas	1998	48	130	3	4	3	13	5	2	3	3	6	36	5	2	6	7	3	5
2018Vergnaud#0478	Human	France	B. melitensis bv. 1	Americas	1995	47	138	3	4	2	13	4	2	3	3	8	36	6	2	8	6	3	6
2007AlDahouk#003	Human	France	B. melitensis bv. 1	Americas	2003	52	129	3	4	3	14	5	2	3	3	6	36	5	2	4	6	5	4
2018Vergnaud#1403	Human	France	B. melitensis bv. 1	E. Mediterranean	1996	43	105	1	5	3	13	3	2	3	2	5	9	8	4	4	3	11	5
2018Vergnaud#0029	Human	France	B. melitensis bv. 1	E. Mediterranean	1983	43	105	1	5	3	13	3	2	3	2	5	9	8	3	4	3	4	5
2018Vergnaud#0032	Human	France	B. melitensis bv. 1	Americas	1984	97	187	3	4	3	11	4	2	3	3	6	36	5	2	5	7	3	5
2018Vergnaud#0069	Human	France	B. melitensis bv. 1	E. Mediterranean	2006	43	125	1	5	3	13	3	2	3	2	4	41	8	3	4	3	8	5
2018Vergnaud#0070	Human	France	B. melitensis bv. 1	E. Mediterranean	2006	43	125	1	5	3	13	3	2	3	2	4	41	8	3	4	3	8	5
2018Vergnaud#0085	Human	France	B. melitensis bv. 1	Americas	1976	97	187	3	4	3	11	4	2	3	3	6	36	5	2	6	9	3	5
2018Vergnaud#0092	Human	France	B. melitensis bv. 1	Americas	1978	48	130	3	4	3	13	5	2	3	3	6	36	5	2	5	7	3	5
2018Vergnaud#0430	Human	France	B. melitensis bv. 1	Americas	2002	52	129	3	4	3	14	5	2	3	3	6	36	5	2	4	6	5	4
2018Vergnaud#0470	Human	France	B. melitensis bv. 1	E. Mediterranean	2002	140	275	2	5	3	13	4	2	3	5	6	36	8	5	8	5	3	5
2018Vergnaud#0730	Human	France	B. melitensis bv. 1	Americas	1984	52	129	3	4	3	14	5	2	3	3	6	36	5	2	4	7	7	4
2018Vergnaud#0800	Human	France	B. melitensis bv. 1	E. Mediterranean	1975	43	292	1	5	3	13	3	2	3	2	4	9	8	4	4	3	7	4
2018Vergnaud#0886	Human	France	B. melitensis bv. 1	E. Mediterranean	1975	43	105	1	5	3	13	3	2	3	2	5	9	8	3	4	3	5	5
2018Vergnaud#1263	Human	France	B. melitensis bv. 1	Americas	1983	48	130	3	4	3	13	5	2	3	3	6	36	5	2	6	9	3	5
2018Vergnaud#1264	Human	France	B. melitensis bv. 1	Americas	1983	48	130	3	4	3	13	5	2	3	3	6	36	5	2	6	9	3	5
2018Vergnaud#1109	Human	France	B. melitensis bv. 1	Americas	1994	48	130	3	4	3	13	5	2	3	3	6	36	5	2	7	8	3	5
2018Vergnaud#0025	Human	France	B. melitensis bv. 1	E. Mediterranean	1981	60	99	1	5	3	13	3	2	2	2	6	9	8	5	5	3	4	5
2018Vergnaud#1035	Human	France	B. melitensis bv. 1	E. Mediterranean	1993	60	99	1	5	3	13	3	2	2	2	6	9	8	7	4	3	5	6
2018Vergnaud#0921	Human	France	B. melitensis bv. 1	E. Mediterranean	1997	43	292	1	5	3	13	3	2	3	2	4	9	8	7	4	3	4	5
2018Vergnaud#0055	Human	France	B. melitensis bv. 1	E. Mediterranean	1980	43	292	1	5	3	13	3	2	3	2	4	9	8	5	4	3	4	5
2018Vergnaud#0889	Human	France	B. melitensis bv. 1	Americas	1993	47	138	3	4	2	13	4	2	3	3	8	36	6	2	4	6	3	6
2018Vergnaud#1036	Human	France	B. melitensis bv. 1	Americas	1993	48	130	3	4	3	13	5	2	3	3	6	36	5	2	4	7	3	6
2018Vergnaud#1282	Human	France	B. melitensis bv. 1	E. Mediterranean	1994	43	105	1	5	3	13	3	2	3	2	5	9	8	5	4	3	4	5
2018Vergnaud#0890	Human	France	B. melitensis bv. 1	E. Mediterranean	1995	43	105	1	5	3	13	3	2	3	2	5	9	8	4	4	3	10	5
2018Vergnaud#1373	Human	France	B. melitensis bv. 1	E. Mediterranean	1995	43	105	1	5	3	13	3	2	3	2	5	9	8	4	4	3	11	5
2018Vergnaud#1368	Human	France	B. melitensis bv. 1	E. Mediterranean	1985	43	105	1	5	3	13	3	2	3	2	5	9	8	4	4	3	5	5
2018Vergnaud#0094	Human	France	B. melitensis bv. 1	Americas	1979	47	136	3	4	2	13	4	2	3	3	5	36	6	2	5	8	3	6
2007AlDahouk#004	Human	France	B. melitensis bv. 1	E. Mediterranean	1992	63	111	1	5	3	13	2	3	3	2	4	41	8	4	4	3	4	6
2007AlDahouk#006	Human	France	B. melitensis bv. 1	E. Mediterranean	1994	43	125	1	5	3	13	3	2	3	2	4	41	8	5	4	8	6	9
2018Vergnaud#0054	Human	France	B. melitensis bv. 1	Americas	1994	48	130	3	4	3	13	5	2	3	3	6	36	5	2	3	3	6	5
2018Vergnaud#0071	Human	France	B. melitensis bv. 1	E. Mediterranean	1974	43	292	1	5	3	13	3	2	3	2	4	9	8	5	4	3	5	5
2018Vergnaud#0072	Human	France	B. melitensis bv. 1	Americas	1974	48	130	3	4	3	13	5	2	3	3	6	36	5	2	5	7	8	5
2018Vergnaud#0073	Human	France	B. melitensis bv. 1	E. Mediterranean	1974	43	292	1	5	3	13	3	2	3	2	4	9	8	5	4	3	5	5
2018Vergnaud#0074	Human	France	B. melitensis bv. 1	Americas	1974	48	130	3	4	3	13	5	2	3	3	6	36	5	2	6	5	3	6
2018Vergnaud#0768	Human	France	B. melitensis bv. 1	E. Mediterranean	1982	43	105	1	5	3	13	3	2	3	2	5	9	8	3	4	3	5	6
2018Vergnaud#0772	Human	France	B. melitensis bv. 1	Americas	1987	55	265	3	4	3	13	4	2	3	3	7	36	6	2	5	3	7	5
2018Vergnaud#0804	Human	France	B. melitensis bv. 1	E. Mediterranean	1982	43	105	1	5	3	13	3	2	3	2	5	9	8	3	4	3	5	6
2018Vergnaud#0987	Human	France	B. melitensis bv. 1	E. Mediterranean	2000	44	110	1	4	3	13	3	2	3	2	4	41	8	8	4	3	7	5
2018Vergnaud#1028	Human	France	B. melitensis bv. 1	E. Mediterranean	1974	43	105	1	5	3	13	3	2	3	2	5	9	8	4	4	3	4	5
2018Vergnaud#1037	Human	France	B. melitensis bv. 1	Americas	1998	48	130	3	4	3	13	5	2	3	3	6	36	5	2	7	12	3	5
2018Vergnaud#1111	Human	France	B. melitensis bv. 1	Americas	1997	55	128	3	4	3	13	4	2	3	3	6	36	5	2	7	8	3	9
2018Vergnaud#1372	Human	France	B. melitensis bv. 1	Americas	1995	48	130	3	4	3	13	5	2	3	3	6	36	5	2	3	3	6	5
2018Vergnaud#1377	Human	France	B. melitensis bv. 1	Americas	1998	48	130	3	4	3	13	5	2	3	3	6	36	5	2	7	11	3	5
2018Vergnaud#1148	Human	France	B. melitensis bv. 1	E. Mediterranean	1997	43	292	1	5	3	13	3	2	3	2	4	9	8	7	4	3	4	5
2018Vergnaud#0993	Human	France	B. melitensis bv. 1	E. Mediterranean	1997	43	292	1	5	3	13	3	2	3	2	4	9	8	7	4	3	4	5
2007AlDahouk#005	Human	France	B. melitensis bv. 1	E. Mediterranean	1993	60	99	1	5	3	13	3	2	2	2	6	9	8	7	4	3	5	6
2018Vergnaud#0920	Human	France	B. melitensis bv. 1	E. Mediterranean	1997	43	292	1	5	3	13	3	2	3	2	4	9	8	8	4	3	5	5
2018Vergnaud#1371	Human	France	B. melitensis bv. 1	E. Mediterranean	1995	43	292	1	5	3	13	3	2	3	2	4	9	8	8	4	3	5	5
2018Vergnaud#1369	Human	France	B. melitensis bv. 1	Americas	1993	48	130	3	4	3	13	5	2	3	3	6	36	5	2	6	9	3	5
2018Vergnaud#0056	Human	France	B. melitensis bv. 1	E. Mediterranean	1980	43	105	1	5	3	13	3	2	3	2	5	9	8	3	4	3	5	7
2018Vergnaud#1030	Human	France	B. melitensis bv. 1	E. Mediterranean	1982	43	105	1	5	3	13	3	2	3	2	5	9	8	3	4	3	6	4
2018Vergnaud#1147	Human	France	B. melitensis bv. 1	E. Mediterranean	1997	43	292	1	5	3	13	3	2	3	2	4	9	8	7	4	3	4	5
2018Vergnaud#1278	Human	France	B. melitensis bv. 1	Americas	1993	95	190	3	4	3	13	3	2	3	3	6	36	5	2	8	4	3	4
2018Vergnaud#0053	Human	France	B. melitensis bv. 1	Americas	1993	145	264	3	4	3	13	4	3	3	3	6	36	5	2	5	3	6	5
2018Vergnaud#0851	Human	France	B. melitensis bv. 1	E. Mediterranean	1976	44	280	1	4	3	13	3	2	3	2	4	43	8	6	4	3	6	5
2018Vergnaud#0992	Human	France	B. melitensis bv. 1	E. Mediterranean	1997	43	292	1	5	3	13	3	2	3	2	4	9	8	7	4	3	4	5
2018Vergnaud#1110	Human	France	B. melitensis bv. 1	Americas	1997	55	128	3	4	3	13	4	2	3	3	6	36	5	2	5	8	3	9
2018Vergnaud#0812	Human	France	B. melitensis bv. 1	E. Mediterranean	1976	43	283	1	5	3	13	3	2	3	2	6	9	8	4	4	3	4	5
2018Vergnaud#1108	Human	France	B. melitensis bv. 1	E. Mediterranean	1994	43	105	1	5	3	13	3	2	3	2	5	9	8	7	4	3	4	6
2018Vergnaud#0095	Human	France	B. melitensis bv. 1	Americas	1979	48	130	3	4	3	13	5	2	3	3	6	36	5	2	8	7	3	5
2018Vergnaud#1029	Human	France	B. melitensis bv. 1	Americas	1980	48	130	3	4	3	13	5	2	3	3	6	36	5	2	5	7	8	7
2018Vergnaud#1370	Human	France	B. melitensis bv. 1	E. Mediterranean	1994	43	292	1	5	3	13	3	2	3	2	4	9	8	8	4	3	5	5
2018Vergnaud#1376	Human	France	B. melitensis bv. 1	E. Mediterranean	1997	43	292	1	5	3	13	3	2	3	2	4	9	8	7	4	3	4	5
2018Vergnaud#0872	Human	France	B. melitensis bv. 1	E. Mediterranean	1976	61	287	1	5	3	14	3	2	3	2	5	9	8	3	4	3	4	5
2018Vergnaud#0873	Human	France	B. melitensis bv. 1	E. Mediterranean	1976	60	286	1	5	3	13	3	2	2	2	5	9	8	4	4	3	5	5
2018Vergnaud#0765	Human	France	B. melitensis bv. 1	E. Mediterranean	1975	43	292	1	5	3	13	3	2	3	2	4	9	8	5	4	3	5	5
2007AlDahouk#057	Human	Germany	B. melitensis bv. 1	Americas	2000	53	127	3	4	3	13	5	3	3	3	4	36	5	2	5	3	4	5
2007AlDahouk#056	Human	Germany	B. melitensis bv. 1	E. Mediterranean	2001	43	125	1	5	3	13	3	2	3	2	4	41	8	6	4	3	7	5
2007AlDahouk#059	Human	Germany	B. melitensis bv. 1	E. Mediterranean	1995	43	125	1	5	3	13	3	2	3	2	4	41	8	6	4	3	6	4
2007AlDahouk#055	Human	Germany	B. melitensis bv. 1	E. Mediterranean	2000	59	117	1	5	2	13	3	2	3	2	4	41	8	5	3	6	5	5
2018Vergnaud#0444	Human	Greece	B. melitensis bv. 1	E. Mediterranean	1983	59	117	1	5	2	13	3	2	3	2	4	41	8	6	3	8	8	5
2018Vergnaud#0050	Human	Israel	B. melitensis bv. 1	E. Mediterranean	1988	43	125	1	5	3	13	3	2	3	2	4	41	8	4	5	3	5	4
2018Vergnaud#0051	Human	Israel	B. melitensis bv. 1	E. Mediterranean	1988	43	284	1	5	3	13	3	2	3	2	6	41	8	3	5	3	5	5
2018Vergnaud#0283	Human	Israel	B. melitensis bv. 1	Americas	1996	47	138	3	4	2	13	4	2	3	3	8	36	6	2	4	6	3	6
2018Vergnaud#0109	Human	Italy	B. melitensis bv. 1	Americas	1997	48	130	3	4	3	13	5	2	3	3	6	36	5	2	4	8	6	5
2007AlDahouk#001	Human	Mexico	B. melitensis bv. 1	Americas		47	135	3	4	2	13	4	2	3	3	7	36	6	2	5	6	8	4
2018Vergnaud#0278	Human	Mongolia	B. melitensis bv. 1	E. Mediterranean	2002	42	116	1	5	3	13	2	2	3	2	4	41	8	5	4	3	5	5
2018Vergnaud#0279	Human	Mongolia	B. melitensis bv. 1	E. Mediterranean	2002	42	116	1	5	3	13	2	2	3	2	4	41	8	6	4	3	8	7
2018Vergnaud#0428	Human	Mongolia	B. melitensis bv. 1	E. Mediterranean	2002	42	116	1	5	3	13	2	2	3	2	4	41	8	6	4	3	8	7
2018Vergnaud#0429	Human	Mongolia	B. melitensis bv. 1	E. Mediterranean	2002	42	116	1	5	3	13	2	2	3	2	4	41	8	5	4	3	5	5
2018Vergnaud#0525	Human	Mongolia	B. melitensis bv. 1	E. Mediterranean	2002	42	116	1	5	3	13	2	2	3	2	4	41	8	6	4	3	7	7
2007AlDahouk#060	Human	Pakistan	B. melitensis bv. 1	E. Mediterranean	1998	65	98	3	5	3	13	3	2	3	3	6	41	8	7	4	5	5	3
2009Nockler#01	Human	Peru	B. melitensis bv. 1	Americas	2003	54	134	3	4	2	13	5	2	3	3	7	36	6	2	5	7	4	4
2009Nockler#02	Human	Peru	B. melitensis bv. 1	Americas	2005	54	134	3	4	2	13	5	2	3	3	7	36	6	2	5	7	4	4
2009Nockler#03	Human	Peru	B. melitensis bv. 1	Americas	2005	54	134	3	4	2	13	5	2	3	3	7	36	6	2	5	7	4	4
2009Nockler#04	Human	Peru	B. melitensis bv. 1	Americas	2005	54	134	3	4	2	13	5	2	3	3	7	36	6	2	5	7	4	4
2009Nockler#05	Human	Peru	B. melitensis bv. 1	Americas	2005	54	134	3	4	2	13	5	2	3	3	7	36	6	2	5	7	4	4
2009Nockler#06	Human	Peru	B. melitensis bv. 1	Americas	2005	54	134	3	4	2	13	5	2	3	3	7	36	6	2	5	7	4	4
2009Nockler#07	Human	Peru	B. melitensis bv. 1	Americas	2005	54	134	3	4	2	13	5	2	3	3	7	36	6	2	5	7	4	4
2009Nockler#08	Human	Peru	B. melitensis bv. 1	Americas	2005	54	134	3	4	2	13	5	2	3	3	7	36	6	2	5	7	4	4
2009Nockler#09	Human	Peru	B. melitensis bv. 1	Americas	2006	54	134	3	4	2	13	5	2	3	3	7	36	6	2	5	7	4	4
2009Nockler#10	Human	Peru	B. melitensis bv. 1	Americas	2006	54	134	3	4	2	13	5	2	3	3	7	36	6	2	5	7	4	4
2009Nockler#11	Human	Peru	B. melitensis bv. 1	Americas	2006	54	134	3	4	2	13	5	2	3	3	7	36	6	2	5	7	4	4
2009Nockler#12	Human	Peru	B. melitensis bv. 1	Americas	2006	54	134	3	4	2	13	5	2	3	3	7	36	6	2	5	7	4	4
2009Nockler#13	Human	Peru	B. melitensis bv. 1	Americas	2006	54	134	3	4	2	13	5	2	3	3	7	36	6	2	5	7	4	4
2009Nockler#14	Human	Peru	B. melitensis bv. 1	Americas	2007	54	134	3	4	2	13	5	2	3	3	7	36	6	2	5	7	4	4
2009Nockler#15	Human	Peru	B. melitensis bv. 1	Americas	2007	54	134	3	4	2	13	5	2	3	3	7	36	6	2	5	7	4	4
2009Nockler#16	Human	Peru	B. melitensis bv. 1	Americas	2007	54	134	3	4	2	13	5	2	3	3	7	36	6	2	5	7	4	4
2009Nockler#17	Human	Peru	B. melitensis bv. 1	Americas	2007	54	134	3	4	2	13	5	2	3	3	7	36	6	2	5	7	4	4
2009Nockler#18	Human	Peru	B. melitensis bv. 1	Americas	2007	54	134	3	4	2	13	5	2	3	3	7	36	6	2	5	7	4	4
2009Nockler#19	Human	Peru	B. melitensis bv. 1	Americas	2007	54	134	3	4	2	13	5	2	3	3	7	36	6	2	5	7	4	4
2009Nockler#20	Human	Peru	B. melitensis bv. 1	Americas	2003	80	133	3	4	2	13	3	2	3	3	7	36	6	2	5	4	4	4
2009Nockler#21	Human	Peru	B. melitensis bv. 1	Americas	2003	80	133	3	4	2	13	3	2	3	3	7	36	6	2	5	4	4	4
2009Nockler#22	Human	Peru	B. melitensis bv. 1	Americas	2003	80	133	3	4	2	13	3	2	3	3	7	36	6	2	5	4	4	4
2009Nockler#23	Human	Peru	B. melitensis bv. 1	Americas	2003	80	133	3	4	2	13	3	2	3	3	7	36	6	2	5	4	4	4
2009Nockler#24	Human	Peru	B. melitensis bv. 1	Americas	2004	80	133	3	4	2	13	3	2	3	3	7	36	6	2	5	4	4	4
2009Nockler#25	Human	Peru	B. melitensis bv. 1	Americas	2004	80	133	3	4	2	13	3	2	3	3	7	36	6	2	5	4	4	4
2009Nockler#26	Human	Peru	B. melitensis bv. 1	Americas	2004	80	133	3	4	2	13	3	2	3	3	7	36	6	2	5	4	4	4
2009Nockler#27	Human	Peru	B. melitensis bv. 1	Americas	2004	80	133	3	4	2	13	3	2	3	3	7	36	6	2	5	4	4	4
2009Nockler#28	Human	Peru	B. melitensis bv. 1	Americas	2004	80	133	3	4	2	13	3	2	3	3	7	36	6	2	5	4	4	4
2009Nockler#29	Human	Peru	B. melitensis bv. 1	Americas	2004	80	133	3	4	2	13	3	2	3	3	7	36	6	2	5	4	4	4
2009Nockler#30	Human	Peru	B. melitensis bv. 1	Americas	2004	80	133	3	4	2	13	3	2	3	3	7	36	6	2	5	4	4	4
2009Nockler#31	Human	Peru	B. melitensis bv. 1	Americas	2004	80	133	3	4	2	13	3	2	3	3	7	36	6	2	5	4	4	4
2009Nockler#32	Human	Peru	B. melitensis bv. 1	Americas	2004	80	133	3	4	2	13	3	2	3	3	7	36	6	2	5	4	4	4
2009Nockler#33	Human	Peru	B. melitensis bv. 1	Americas	2004	80	133	3	4	2	13	3	2	3	3	7	36	6	2	5	4	4	4
2009Nockler#34	Human	Peru	B. melitensis bv. 1	Americas	2004	80	133	3	4	2	13	3	2	3	3	7	36	6	2	5	4	4	4
2009Nockler#35	Human	Peru	B. melitensis bv. 1	Americas	2004	80	133	3	4	2	13	3	2	3	3	7	36	6	2	5	4	4	4
2009Nockler#36	Human	Peru	B. melitensis bv. 1	Americas	2004	80	133	3	4	2	13	3	2	3	3	7	36	6	2	5	4	4	4
2009Nockler#37	Human	Peru	B. melitensis bv. 1	Americas	2004	80	133	3	4	2	13	3	2	3	3	7	36	6	2	5	4	4	4
2009Nockler#38	Human	Peru	B. melitensis bv. 1	Americas	2004	80	133	3	4	2	13	3	2	3	3	7	36	6	2	5	4	4	4
2009Nockler#39	Human	Peru	B. melitensis bv. 1	Americas	2004	80	133	3	4	2	13	3	2	3	3	7	36	6	2	5	4	4	4
2009Nockler#40	Human	Peru	B. melitensis bv. 1	Americas	2004	80	133	3	4	2	13	3	2	3	3	7	36	6	2	5	4	4	4
2009Nockler#41	Human	Peru	B. melitensis bv. 1	Americas	2004	80	133	3	4	2	13	3	2	3	3	7	36	6	2	5	4	4	4
2009Nockler#42	Human	Peru	B. melitensis bv. 1	Americas	2005	80	133	3	4	2	13	3	2	3	3	7	36	6	2	5	4	4	4
2009Nockler#43	Human	Peru	B. melitensis bv. 1	Americas	2005	80	133	3	4	2	13	3	2	3	3	7	36	6	2	5	4	4	4
2009Nockler#44	Human	Peru	B. melitensis bv. 1	Americas	2005	80	133	3	4	2	13	3	2	3	3	7	36	6	2	5	4	4	4
2009Nockler#45	Human	Peru	B. melitensis bv. 1	Americas	2005	80	133	3	4	2	13	3	2	3	3	7	36	6	2	5	4	4	4
2009Nockler#46	Human	Peru	B. melitensis bv. 1	Americas	2005	80	133	3	4	2	13	3	2	3	3	7	36	6	2	5	4	4	4
2009Nockler#47	Human	Peru	B. melitensis bv. 1	Americas	2005	80	133	3	4	2	13	3	2	3	3	7	36	6	2	5	4	4	4
2009Nockler#48	Human	Peru	B. melitensis bv. 1	Americas	2005	80	133	3	4	2	13	3	2	3	3	7	36	6	2	5	4	4	4
2009Nockler#49	Human	Peru	B. melitensis bv. 1	Americas	2005	80	133	3	4	2	13	3	2	3	3	7	36	6	2	5	4	4	4
2009Nockler#50	Human	Peru	B. melitensis bv. 1	Americas	2005	80	133	3	4	2	13	3	2	3	3	7	36	6	2	5	4	4	4
2009Nockler#51	Human	Peru	B. melitensis bv. 1	Americas	2005	80	133	3	4	2	13	3	2	3	3	7	36	6	2	5	4	4	4
2009Nockler#52	Human	Peru	B. melitensis bv. 1	Americas	2005	80	133	3	4	2	13	3	2	3	3	7	36	6	2	5	4	4	4
2009Nockler#53	Human	Peru	B. melitensis bv. 1	Americas	2005	80	133	3	4	2	13	3	2	3	3	7	36	6	2	5	4	4	4
2009Nockler#54	Human	Peru	B. melitensis bv. 1	Americas	2005	80	133	3	4	2	13	3	2	3	3	7	36	6	2	5	4	4	4
2009Nockler#55	Human	Peru	B. melitensis bv. 1	Americas	2005	80	133	3	4	2	13	3	2	3	3	7	36	6	2	5	4	4	4
2009Nockler#56	Human	Peru	B. melitensis bv. 1	Americas	2005	80	133	3	4	2	13	3	2	3	3	7	36	6	2	5	4	4	4
2009Nockler#57	Human	Peru	B. melitensis bv. 1	Americas	2005	80	133	3	4	2	13	3	2	3	3	7	36	6	2	5	4	4	4
2009Nockler#58	Human	Peru	B. melitensis bv. 1	Americas	2006	80	133	3	4	2	13	3	2	3	3	7	36	6	2	5	4	4	4
2009Nockler#59	Human	Peru	B. melitensis bv. 1	Americas	2006	80	133	3	4	2	13	3	2	3	3	7	36	6	2	5	4	4	4
2009Nockler#60	Human	Peru	B. melitensis bv. 1	Americas	2006	80	133	3	4	2	13	3	2	3	3	7	36	6	2	5	4	4	4
2009Nockler#61	Human	Peru	B. melitensis bv. 1	Americas	2006	80	133	3	4	2	13	3	2	3	3	7	36	6	2	5	4	4	4
2009Nockler#62	Human	Peru	B. melitensis bv. 1	Americas	2006	80	133	3	4	2	13	3	2	3	3	7	36	6	2	5	4	4	4
2009Nockler#63	Human	Peru	B. melitensis bv. 1	Americas	2006	80	133	3	4	2	13	3	2	3	3	7	36	6	2	5	4	4	4
2009Nockler#64	Human	Peru	B. melitensis bv. 1	Americas	2006	80	133	3	4	2	13	3	2	3	3	7	36	6	2	5	4	4	4
2009Nockler#65	Human	Peru	B. melitensis bv. 1	Americas	2006	80	133	3	4	2	13	3	2	3	3	7	36	6	2	5	4	4	4
2009Nockler#66	Human	Peru	B. melitensis bv. 1	Americas	2006	80	133	3	4	2	13	3	2	3	3	7	36	6	2	5	4	4	4
2009Nockler#67	Human	Peru	B. melitensis bv. 1	Americas	2007	80	133	3	4	2	13	3	2	3	3	7	36	6	2	5	4	4	4
2009Nockler#68	Human	Peru	B. melitensis bv. 1	Americas	2007	80	133	3	4	2	13	3	2	3	3	7	36	6	2	5	4	4	4
2009Nockler#69	Human	Peru	B. melitensis bv. 1	Americas	2007	80	133	3	4	2	13	3	2	3	3	7	36	6	2	5	4	4	4
2009Nockler#70	Human	Peru	B. melitensis bv. 1	Americas	2004	80	133	3	4	2	13	3	2	3	3	7	36	6	2	5	5	4	4
2009Nockler#71	Human	Peru	B. melitensis bv. 1	Americas	2006	80	133	3	4	2	13	3	2	3	3	7	36	6	2	5	5	4	4
2009Nockler#72	Human	Peru	B. melitensis bv. 1	Americas	2006	80	133	3	4	2	13	3	2	3	3	7	36	6	2	5	5	4	4
2009Nockler#73	Human	Peru	B. melitensis bv. 1	Americas	2006	80	133	3	4	2	13	3	2	3	3	7	36	6	2	5	5	4	4
2009Nockler#74	Human	Peru	B. melitensis bv. 1	Americas	2006	80	133	3	4	2	13	3	2	3	3	7	36	6	2	5	5	4	4
2009Nockler#75	Human	Peru	B. melitensis bv. 1	Americas	2006	80	133	3	4	2	13	3	2	3	3	7	36	6	2	5	5	4	4
2009Nockler#76	Human	Peru	B. melitensis bv. 1	Americas	2004	54	134	3	4	2	13	5	2	3	3	7	36	6	2	5	6	4	4
2009Nockler#77	Human	Peru	B. melitensis bv. 1	Americas	2006	54	134	3	4	2	13	5	2	3	3	7	36	6	2	5	6	4	4
2009Nockler#78	Human	Peru	B. melitensis bv. 1	Americas	2004	80	151	3	4	2	13	3	2	3	3	8	36	6	2	5	4	4	4
2009Nockler#79	Human	Peru	B. melitensis bv. 1	Americas	2004	80	151	3	4	2	13	3	2	3	3	8	36	6	2	5	4	4	4
2009Nockler#80	Human	Peru	B. melitensis bv. 1	Americas	2004	80	133	3	4	2	13	3	2	3	3	7	36	6	2	6	4	4	4
2009Nockler#81	Human	Peru	B. melitensis bv. 1	Americas	2005	80	133	3	4	2	13	3	2	3	3	7	36	6	2	6	4	4	4
2009Nockler#82	Human	Peru	B. melitensis bv. 1	Americas	2005	87	150	3	4	2	13	6	2	3	3	7	36	6	2	5	7	4	4
2009Nockler#83	Human	Peru	B. melitensis bv. 1	Americas	2006	54	134	3	4	2	13	5	2	3	3	7	36	6	2	5	8	4	4
2009Nockler#84	Human	Peru	B. melitensis bv. 1	Americas	2006	54	134	3	4	2	13	5	2	3	3	7	36	6	2	5	8	4	4
2009Nockler#85	Human	Peru	B. melitensis bv. 1	Americas	2006	54	134	3	4	2	13	5	2	3	3	7	36	6	2	5	8	4	4
2009Nockler#86	Human	Peru	B. melitensis bv. 1	Americas	2006	54	134	3	4	2	13	5	2	3	3	7	36	6	2	5	8	4	4
2009Nockler#87	Human	Peru	B. melitensis bv. 1	Americas	2006	54	134	3	4	2	13	5	2	3	3	7	36	6	2	5	8	4	4
2009Nockler#88	Human	Peru	B. melitensis bv. 1	Americas	2007	54	134	3	4	2	13	5	2	3	3	7	36	6	2	5	8	4	4
2009Nockler#89	Human	Peru	B. melitensis bv. 1	Americas	2007	54	134	3	4	2	13	5	2	3	3	7	36	6	2	5	4	4	4
2009Nockler#90	Human	Peru	B. melitensis bv. 1	Americas	2007	54	134	3	4	2	13	5	2	3	3	7	36	6	2	5	5	4	4
2009Smits#001	Human	Peru	B. melitensis bv. 1	Americas	2000	54	134	3	4	2	13	5	2	3	3	7	36	6	2	5	7	4	4
2009Smits#002	Human	Peru	B. melitensis bv. 1	Americas	2000	54	134	3	4	2	13	5	2	3	3	7	36	6	2	4	8	4	4
2009Smits#003	Human	Peru	B. melitensis bv. 1	Americas	2000	80	133	3	4	2	13	3	2	3	3	7	36	6	2	5	6	4	4
2009Smits#004	Human	Peru	B. melitensis bv. 1	Americas	2000	54	134	3	4	2	13	5	2	3	3	7	36	6	2	4	8	4	4
2009Smits#005	Human	Peru	B. melitensis bv. 1	Americas	2000	54	134	3	4	2	13	5	2	3	3	7	36	6	2	5	6	4	4
2009Smits#006	Human	Peru	B. melitensis bv. 1	Americas	2000	54	134	3	4	2	13	5	2	3	3	7	36	6	2	5	8	4	4
2009Smits#007	Human	Peru	B. melitensis bv. 1	Americas	2000	54	134	3	4	2	13	5	2	3	3	7	36	6	2	5	8	4	4
2009Smits#008	Human	Peru	B. melitensis bv. 1	Americas	2000	54	134	3	4	2	13	5	2	3	3	7	36	6	2	5	8	4	4
2009Smits#009	Human	Peru	B. melitensis bv. 1	Americas	2000	54	134	3	4	2	13	5	2	3	3	7	36	6	2	5	8	4	4
2009Smits#010	Human	Peru	B. melitensis bv. 1	Americas	2000	80	133	3	4	2	13	3	2	3	3	7	36	6	2	5	6	4	4
2009Smits#011	Human	Peru	B. melitensis bv. 1	Americas	2000	54	134	3	4	2	13	5	2	3	3	7	36	6	2	5	7	4	4
2009Smits#012	Human	Peru	B. melitensis bv. 1	Americas	2000	54	134	3	4	2	13	5	2	3	3	7	36	6	2	4	4	4	4
2009Smits#013	Human	Peru	B. melitensis bv. 1	Americas	2000	54	134	3	4	2	13	5	2	3	3	7	36	6	2	4	8	3	4
2009Smits#014	Human	Peru	B. melitensis bv. 1	Americas	2001	54	134	3	4	2	13	5	2	3	3	7	36	6	2	5	6	3	4
2009Smits#015	Human	Peru	B. melitensis bv. 1	Americas	2000	54	134	3	4	2	13	5	2	3	3	7	36	6	2	5	7	3	4
2009Smits#016	Human	Peru	B. melitensis bv. 1	Americas	2000	54	134	3	4	2	13	5	2	3	3	7	36	6	2	4	8	2	4
2009Smits#017	Human	Peru	B. melitensis bv. 1	Americas	2000	54	134	3	4	2	13	5	2	3	3	7	36	6	2	5	6	3	4
2009Smits#018	Human	Peru	B. melitensis bv. 1	Americas	2000	54	134	3	4	2	13	5	2	3	3	7	36	6	2	4	8	3	4
2009Smits#019	Human	Peru	B. melitensis bv. 1	Americas	2000	80	133	3	4	2	13	3	2	3	3	7	36	6	2	5	6	2	4
2009Smits#020	Human	Peru	B. melitensis bv. 1	Americas	2000	80	133	3	4	2	13	3	2	3	3	7	36	6	2	4	8	3	4
2009Smits#021	Human	Peru	B. melitensis bv. 1	Americas	2000	54	134	3	4	2	13	5	2	3	3	7	36	6	2	4	6	3	4
2009Smits#022	Human	Peru	B. melitensis bv. 1	Americas	2000	54	134	3	4	2	13	5	2	3	3	7	36	6	2	5	6	3	4
2009Smits#023	Human	Peru	B. melitensis bv. 1	Americas	2000	54	134	3	4	2	13	5	2	3	3	7	36	6	2	5	6	2	4
2009Smits#024	Human	Peru	B. melitensis bv. 1	Americas	2001	54	134	3	4	2	13	5	2	3	3	7	36	6	2	5	6	4	4
2018Vergnaud#0030	Human	Portugal	B. melitensis bv. 1	E. Mediterranean	1984	60	99	1	5	3	13	3	2	2	2	6	9	8	6	4	3	4	6
2018Vergnaud#0046	Human	Portugal	B. melitensis bv. 1	E. Mediterranean	1985	60	286	1	5	3	13	3	2	2	2	5	9	8	4	4	3	4	5
2018Vergnaud#0476	Human	Portugal	B. melitensis bv. 1	Americas	1994	97	187	3	4	3	11	4	2	3	3	6	36	5	2	7	7	7	5
2018Vergnaud#0748	Human	Portugal	B. melitensis bv. 1	Americas	1985	48	130	3	4	3	13	5	2	3	3	6	36	5	2	6	8	3	6
2018Vergnaud#0808	Human	Portugal	B. melitensis bv. 1	Americas	1996	55	128	3	4	3	13	4	2	3	3	6	36	5	2	7	10	3	7
2018Vergnaud#0852	Human	Portugal	B. melitensis bv. 1	Americas	1995	48	130	3	4	3	13	5	2	3	3	6	36	5	2	6	3	3	5
2018Vergnaud#1367	Human	Spain	B. melitensis bv. 1	Americas	1982	48	130	3	4	3	13	5	2	3	3	6	36	5	2	7	6	6	6
2018Vergnaud#0770	Human	Spain	B. melitensis bv. 1	Americas	1982	93	140	3	4	3	13	6	2	3	3	6	36	6	2	3	6	6	4
2018Vergnaud#0084	Human	Spain	B. melitensis bv. 1	E. Mediterranean	1975	60	99	1	5	3	13	3	2	2	2	6	9	8	5	4	3	4	5
2018Vergnaud#1105	Human	Spain	B. melitensis bv. 1	E. Mediterranean	1975	60	99	1	5	3	13	3	2	2	2	6	9	8	4	4	3	4	5
2018Vergnaud#1257	Human	Spain	B. melitensis bv. 1	E. Mediterranean	1975	60	99	1	5	3	13	3	2	2	2	6	9	8	5	4	3	5	6
2018Vergnaud#0769	Human	Spain	B. melitensis bv. 1	E. Mediterranean	1982	43	292	1	5	3	13	3	2	3	2	4	9	8	4	4	3	8	6
2018Vergnaud#0888	Human	Spain	B. melitensis bv. 1	Americas	1982	145	264	3	4	3	13	4	3	3	3	6	36	5	2	6	3	5	6
2018Vergnaud#0035	Human	Spain	B. melitensis bv. 1	E. Mediterranean	1975	43	292	1	5	3	13	3	2	3	2	4	9	8	4	4	3	8	5
2018Vergnaud#0036	Human	Spain	B. melitensis bv. 1	E. Mediterranean	1975	43	292	1	5	3	13	3	2	3	2	4	9	8	4	3	3	6	6
2018Vergnaud#0037	Human	Spain	B. melitensis bv. 1	E. Mediterranean	1975	43	292	1	5	3	13	3	2	3	2	4	9	8	5	4	3	8	6
2018Vergnaud#0038	Human	Spain	B. melitensis bv. 1	E. Mediterranean	1975	43	292	1	5	3	13	3	2	3	2	4	9	8	4	4	4	6	5
2018Vergnaud#0039	Human	Spain	B. melitensis bv. 1	E. Mediterranean	1975	43	292	1	5	3	13	3	2	3	2	4	9	8	5	4	3	5	6
2018Vergnaud#0040	Human	Spain	B. melitensis bv. 1	E. Mediterranean	1975	43	292	1	5	3	13	3	2	3	2	4	9	8	4	4	3	6	5
2018Vergnaud#0061	Human	Spain	B. melitensis bv. 1	E. Mediterranean	1974	43	292	1	5	3	13	3	2	3	2	4	9	8	5	4	3	4	5
2018Vergnaud#0075	Human	Spain	B. melitensis bv. 1	E. Mediterranean	1974	43	292	1	5	3	13	3	2	3	2	4	9	8	4	4	3	8	5
2018Vergnaud#0076	Human	Spain	B. melitensis bv. 1	E. Mediterranean	1974	43	105	1	5	3	13	3	2	3	2	5	9	8	5	4	3	4	5
2018Vergnaud#0077	Human	Spain	B. melitensis bv. 1	E. Mediterranean	1974	43	292	1	5	3	13	3	2	3	2	4	9	8	4	4	3	5	5
2018Vergnaud#0078	Human	Spain	B. melitensis bv. 1	E. Mediterranean	1974	43	292	1	5	3	13	3	2	3	2	4	9	8	4	4	3	8	5
2018Vergnaud#0079	Human	Spain	B. melitensis bv. 1	E. Mediterranean	1974	43	292	1	5	3	13	3	2	3	2	4	9	8	5	4	3	4	8
2018Vergnaud#0080	Human	Spain	B. melitensis bv. 1	Americas	1974	48	130	3	4	3	13	5	2	3	3	6	36	5	2	3	7	3	5
2018Vergnaud#0081	Human	Spain	B. melitensis bv. 1	E. Mediterranean	1974	43	292	1	5	3	13	3	2	3	2	4	9	8	5	4	3	5	5
2018Vergnaud#0082	Human	Spain	B. melitensis bv. 1	Americas	1975	48	130	3	4	3	13	5	2	3	3	6	36	5	2	5	6	3	4
2018Vergnaud#0083	Human	Spain	B. melitensis bv. 1	E. Mediterranean	1975	43	292	1	5	3	13	3	2	3	2	4	9	8	5	4	3	8	6
2018Vergnaud#0087	Human	Spain	B. melitensis bv. 1	E. Mediterranean	1977	43	105	1	5	3	13	3	2	3	2	5	9	8	6	4	3	4	5
2018Vergnaud#0088	Human	Spain	B. melitensis bv. 1	E. Mediterranean	1977	43	105	1	5	3	13	3	2	3	2	5	9	8	5	4	3	6	5
2018Vergnaud#0091	Human	Spain	B. melitensis bv. 1	E. Mediterranean	1978	43	292	1	5	3	13	3	2	3	2	4	9	8	4	4	3	6	5
2018Vergnaud#0475	Human	Spain	B. melitensis bv. 1	E. Mediterranean	1992	61	288	1	5	3	14	3	2	3	2	4	9	8	4	4	3	5	5
2018Vergnaud#0733	Human	Spain	B. melitensis bv. 1	E. Mediterranean	1992	43	105	1	5	3	13	3	2	3	2	5	9	8	6	4	3	4	4
2018Vergnaud#0766	Human	Spain	B. melitensis bv. 1	E. Mediterranean	1976	43	292	1	5	3	13	3	2	3	2	4	9	8	4	4	4	6	5
2018Vergnaud#0801	Human	Spain	B. melitensis bv. 1	E. Mediterranean	1976	43	292	1	5	3	13	3	2	3	2	4	9	8	4	4	3	5	5
2018Vergnaud#0802	Human	Spain	B. melitensis bv. 1	E. Mediterranean	1976	43	292	1	5	3	13	3	2	3	2	4	9	8	5	4	3	5	6
2018Vergnaud#0803	Human	Spain	B. melitensis bv. 1	E. Mediterranean	1976	42	295	1	5	3	13	2	2	3	2	4	9	8	4	4	3	5	5
2018Vergnaud#0807	Human	Spain	B. melitensis bv. 1	E. Mediterranean	1993	42	295	1	5	3	13	2	2	3	2	4	9	8	3	4	3	4	6
2018Vergnaud#0832	Human	Spain	B. melitensis bv. 1	Americas	1976	55	128	3	4	3	13	4	2	3	3	6	36	5	2	4	8	3	5
2018Vergnaud#0874	Human	Spain	B. melitensis bv. 1	E. Mediterranean	1976	43	292	1	5	3	13	3	2	3	2	4	9	8	6	4	3	8	5
2018Vergnaud#0875	Human	Spain	B. melitensis bv. 1	E. Mediterranean	1976	43	292	1	5	3	13	3	2	3	2	4	9	8	4	5	3	5	5
2018Vergnaud#0882	Human	Spain	B. melitensis bv. 1	E. Mediterranean	1995	42	116	1	5	3	13	2	2	3	2	4	41	8	4	7	3	5	6
2018Vergnaud#0887	Human	Spain	B. melitensis bv. 1	Americas	1976	55	128	3	4	3	13	4	2	3	3	6	36	5	2	4	8	3	5
2018Vergnaud#0933	Human	Spain	B. melitensis bv. 1	E. Mediterranean	1975	43	292	1	5	3	13	3	2	3	2	4	9	8	4	4	3	4	6
2018Vergnaud#0951	Human	Spain	B. melitensis bv. 1	E. Mediterranean	1977	43	292	1	5	3	13	3	2	3	2	4	9	8	5	4	3	4	6
2018Vergnaud#0952	Human	Spain	B. melitensis bv. 1	E. Mediterranean	1977	43	292	1	5	3	13	3	2	3	2	4	9	8	4	4	3	4	5
2018Vergnaud#1038	Human	Spain	B. melitensis bv. 1	E. Mediterranean	1998	43	292	1	5	3	13	3	2	3	2	4	9	8	3	4	3	4	5
2018Vergnaud#1164	Human	Spain	B. melitensis bv. 1	E. Mediterranean	1975	43	292	1	5	3	13	3	2	3	2	4	9	8	5	4	3	5	6
2018Vergnaud#1219	Human	Spain	B. melitensis bv. 1	E. Mediterranean	1974	43	292	1	5	3	13	3	2	3	2	4	9	8	4	4	3	8	5
2018Vergnaud#1365	Human	Spain	B. melitensis bv. 1	E. Mediterranean	1976	43	292	1	5	3	13	3	2	3	2	4	9	8	5	4	3	4	6
2018Vergnaud#1366	Human	Spain	B. melitensis bv. 1	E. Mediterranean	1978	43	292	1	5	3	13	3	2	3	2	4	9	8	7	4	3	6	7
2018Vergnaud#0086	Human	Spain	B. melitensis bv. 1	E. Mediterranean	1977	42	295	1	5	3	13	2	2	3	2	4	9	8	4	4	3	5	5
2018Vergnaud#0452	Human	Spain	B. melitensis bv. 1	E. Mediterranean	1988	43	105	1	5	3	13	3	2	3	2	5	9	8	5	4	3	5	5
2018Vergnaud#0914	Human	Spain	B. melitensis bv. 1	E. Mediterranean	1977	43	292	1	5	3	13	3	2	3	2	4	9	8	5	4	3	4	6
2018Vergnaud#0915	Human	Spain	B. melitensis bv. 1	E. Mediterranean	1977	43	105	1	5	3	13	3	2	3	2	5	9	8	5	4	3	6	5
2007Garcia_Yoldi#005	Human	Spain	B. melitensis bv. 1	Americas	2002	48	131	3	4	3	13	5	2	3	3	8	36	5	2	5	5	4	5
2018Vergnaud#0028	Human	Spain	B. melitensis bv. 1	Americas	1983	93	140	3	4	3	13	6	2	3	3	6	36	6	2	3	6	7	4
2018Vergnaud#0031	Human	Spain	B. melitensis bv. 1	Americas	1984	95	190	3	4	3	13	3	2	3	3	6	36	5	2	4	3	5	5
2018Vergnaud#0041	Human	Spain	B. melitensis bv. 1	E. Mediterranean	1980	43	105	1	5	3	13	3	2	3	2	5	9	8	6	4	3	4	5
2018Vergnaud#1261	Human	Spain	B. melitensis bv. 1	Americas	1983	93	140	3	4	3	13	6	2	3	3	6	36	6	2	3	6	7	4
2007AlDahouk#062	Human	Switzerland	B. melitensis bv. 1	E. Mediterranean	2000	60	99	1	5	3	13	3	2	2	2	6	9	8	4	4	3	6	5
2007AlDahouk#033	Human	Turkey	B. melitensis bv. 1	E. Mediterranean	2002	43	125	1	5	3	13	3	2	3	2	4	41	8	3	4	3	5	5
2007AlDahouk#035	Human	Turkey	B. melitensis bv. 1	E. Mediterranean	2002	43	125	1	5	3	13	3	2	3	2	4	41	8	6	3	3	5	4
2007AlDahouk#038	Human	Turkey	B. melitensis bv. 1	E. Mediterranean	2002	43	125	1	5	3	13	3	2	3	2	4	41	8	5	4	3	4	5
2007AlDahouk#039	Human	Turkey	B. melitensis bv. 1	E. Mediterranean	2002	58	120	1	5	3	13	3	1	3	2	4	41	8	6	4	3	5	6
2007AlDahouk#040	Human	Turkey	B. melitensis bv. 1	E. Mediterranean	2003	58	120	1	5	3	13	3	1	3	2	4	41	8	4	4	3	5	6
2007AlDahouk#053	Human	Turkey	B. melitensis bv. 1	E. Mediterranean	1999	62	114	1	3	3	13	2	2	3	2	4	41	8	7	5	3	6	7
2007AlDahouk#054	Human	Turkey	B. melitensis bv. 1	E. Mediterranean	1999	43	125	1	5	3	13	3	2	3	2	4	41	8	4	4	3	5	6
2007AlDahouk#058	Human	Turkey	B. melitensis bv. 1	E. Mediterranean	2000	57	112	1	5	3	13	3	3	3	2	4	41	8	5	4	3	7	8
2018Vergnaud#0136	Human	USA	B. melitensis bv. 1	Americas	1987	56	261	2	4	2	12	4	2	3	3	5	36	7	2	4	3	3	5
2007AlDahouk#002	Human	USA	B. melitensis bv. 1	Americas	1987	56	126	2	4	2	12	4	2	3	3	9	36	7	2	4	3	3	5
2017Hanot-Mambres#19	Human	Belgium	B. melitensis bv. 2	E. Mediterranean	2007	43	125	1	5	3	13	3	2	3	2	4	41	8	4	4	3	9	5
2017Hanot-Mambres#21	Human	Belgium	B. melitensis bv. 2	E. Mediterranean	2007	43	125	1	5	3	13	3	2	3	2	4	41	8	6	4	3	3	4
2017Hanot-Mambres#25	Human	Belgium	B. melitensis bv. 2	E. Mediterranean	2011	43	125	1	5	3	13	3	2	3	2	4	41	8	6	4	3	7	4
2007AlDahouk#046	Human	Bosnia	B. melitensis bv. 2	E. Mediterranean	2003	43	125	1	5	3	13	3	2	3	2	4	41	8	7	4	3	7	8
2018Vergnaud#0488	Human	France	B. melitensis bv. 2	W. Mediterranean	1976	51	96	3	5	3	13	1	1	3	3	7	43	8	6	4	7	6	3
2018Vergnaud#0939	Human	France	B. melitensis bv. 2	W. Mediterranean	1976	51	96	3	5	3	13	1	1	3	3	7	43	8	9	5	9	8	3
2018Vergnaud#0016	Human	France	B. melitensis bv. 2	W. Mediterranean	1974	51	207	3	5	3	13	1	1	3	3	6	43	8	5	7	12	5	3
2018Vergnaud#0482	Human	France	B. melitensis bv. 2	W. Mediterranean	1974	51	207	3	5	3	13	1	1	3	3	6	43	8	9	4	8	7	3
2018Vergnaud#0883	Human	France	B. melitensis bv. 2	W. Mediterranean	1974	51	96	3	5	3	13	1	1	3	3	7	43	8	7	5	9	4	3
2018Vergnaud#1196	Human	France	B. melitensis bv. 2	W. Mediterranean	1974	51	96	3	5	3	13	1	1	3	3	7	43	8	8	6	8	8	3
2018Vergnaud#0023	Human	France	B. melitensis bv. 2	W. Mediterranean	1976	51	96	3	5	3	13	1	1	3	3	7	43	8	6	6	11	11	3
2018Vergnaud#0484	Human	France	B. melitensis bv. 2	W. Mediterranean	1976	51	96	3	5	3	13	1	1	3	3	7	43	8	8	4	6	12	5
2018Vergnaud#0938	Human	France	B. melitensis bv. 2	W. Mediterranean	1976	51	207	3	5	3	13	1	1	3	3	6	43	8	10	4	7	5	3
2018Vergnaud#0487	Human	France	B. melitensis bv. 2	W. Mediterranean	1976	51	93	3	5	3	13	1	1	3	3	5	43	8	6	5	8	9	3
2018Vergnaud#0014	Human	France	B. melitensis bv. 2	W. Mediterranean	1974	51	96	3	5	3	13	1	1	3	3	7	43	8	6	4	8	6	3
2018Vergnaud#0017	Human	France	B. melitensis bv. 2	W. Mediterranean	1974	51	207	3	5	3	13	1	1	3	3	6	43	8	8	5	7	8	3
2018Vergnaud#0020	Human	France	B. melitensis bv. 2	W. Mediterranean	1974	51	207	3	5	3	13	1	1	3	3	6	43	8	8	5	7	8	3
2018Vergnaud#0059	Human	France	B. melitensis bv. 2	E. Mediterranean	1974	42	116	1	5	3	13	2	2	3	2	4	41	8	5	8	3	4	5
2018Vergnaud#0810	Human	France	B. melitensis bv. 2	W. Mediterranean	1974	51	96	3	5	3	13	1	1	3	3	7	43	8	6	5	9	13	3
2018Vergnaud#0013	Human	France	B. melitensis bv. 2	W. Mediterranean	1974	51	96	3	5	3	13	1	1	3	3	7	43	8	7	5	10	9	3
2018Vergnaud#0018	Human	France	B. melitensis bv. 2	W. Mediterranean	1974	51	96	3	5	3	13	1	1	3	3	7	43	8	7	5	9	9	3
2018Vergnaud#0480	Human	France	B. melitensis bv. 2	W. Mediterranean	1974	51	96	3	5	3	13	1	1	3	3	7	43	8	7	5	10	9	3
2018Vergnaud#0809	Human	France	B. melitensis bv. 2	W. Mediterranean	1974	51	96	3	5	3	13	1	1	3	3	7	43	8	7	5	10	9	3
2007AlDahouk#010	Human	France	B. melitensis bv. 2	E. Mediterranean	1996	60	99	1	5	3	13	3	2	2	2	6	9	8	4	4	3	6	6
2007AlDahouk#008	Human	France	B. melitensis bv. 2	W. Mediterranean	1974	51	96	3	5	3	13	1	1	3	3	7	43	8	9	5	6	6	3
2018Vergnaud#0544	Human	France	B. melitensis bv. 2	W. Mediterranean	1974	51	96	3	5	3	13	1	1	3	3	7	43	8	8	5	8	7	3
2018Vergnaud#0010	Human	France	B. melitensis bv. 2	E. Mediterranean	1976	42	294	1	5	3	13	2	2	3	2	4	41	6	6	7	6	5	5
2018Vergnaud#0011	Human	France	B. melitensis bv. 2	W. Mediterranean	1976	51	96	3	5	3	13	1	1	3	3	7	43	8	6	5	8	8	3
2018Vergnaud#0483	Human	France	B. melitensis bv. 2	W. Mediterranean	1976	51	95	3	5	3	13	1	1	3	3	7	49	8	6	6	10	6	3
2018Vergnaud#0489	Human	France	B. melitensis bv. 2	W. Mediterranean	1976	51	96	3	5	3	13	1	1	3	3	7	43	8	6	4	8	7	6
2007AlDahouk#069	Human	Germany	B. melitensis bv. 2	E. Mediterranean	2000	43	104	1	5	3	13	3	2	3	2	5	36	8	4	4	3	5	4
2007AlDahouk#052	Human	Germany	B. melitensis bv. 2	E. Mediterranean	2004	43	125	1	5	3	13	3	2	3	2	4	41	8	6	4	6	5	3
2007AlDahouk#065	Human	Germany	B. melitensis bv. 2	W. Mediterranean	2001	51	96	3	5	3	13	1	1	3	3	7	43	8	8	5	8	4	3
2007AlDahouk#068	Human	Germany	B. melitensis bv. 2	W. Mediterranean	2000	51	96	3	5	3	13	1	1	3	3	7	43	8	5	5	9	7	3
2007AlDahouk#073	Human	Germany	B. melitensis bv. 2	E. Mediterranean	2002	43	122	1	5	3	13	3	2	3	2	4	43	8	5	4	3	4	5
2007AlDahouk#066	Human	Germany	B. melitensis bv. 2	E. Mediterranean	2001	43	125	1	5	3	13	3	2	3	2	4	41	8	3	5	3	5	5
2007AlDahouk#036	Human	Greece	B. melitensis bv. 2	E. Mediterranean	2002	43	106	1	5	3	13	3	2	3	2	5	41	8	5	4	3	4	4
2007AlDahouk#011	Human	Israel	B. melitensis bv. 2	E. Mediterranean	1996	43	125	1	5	3	13	3	2	3	2	4	41	8	4	5	3	6	5
2007AlDahouk#082	Human	Italy	B. melitensis bv. 2	W. Mediterranean	2004	49	87	3	6	3	14	1	1	3	3	7	43	8	8	7	10	5	3
2007AlDahouk#083	Human	Italy	B. melitensis bv. 2	W. Mediterranean	2004	51	91	3	5	3	13	1	1	3	3	8	43	8	6	4	10	6	3
2007AlDahouk#043	Human	Lebanon	B. melitensis bv. 2	E. Mediterranean	2003	43	125	1	5	3	13	3	2	3	2	4	41	8	4	4	3	6	4
2007AlDahouk#072	Human	Portugal	B. melitensis bv. 2	E. Mediterranean	2002	42	108	1	5	3	13	2	2	3	2	4	43	8	7	7	3	4	5
2018Vergnaud#0024	Human	Spain	B. melitensis bv. 2	E. Mediterranean	1982	43	105	1	5	3	13	3	2	3	2	5	9	8	6	5	3	5	6
2007AlDahouk#009	Human	Spain	B. melitensis bv. 2	Americas	1982	55	128	3	4	3	13	4	2	3	3	6	36	5	2	5	4	4	6
2018Vergnaud#0012	Human	Spain	B. melitensis bv. 2	E. Mediterranean	1976	43	292	1	5	3	13	3	2	3	2	4	9	8	5	4	3	5	7
2007AlDahouk#049	Human	Switzerland	B. melitensis bv. 2	W. Mediterranean	1999	51	91	3	5	3	13	1	1	3	3	8	43	8	5	7	8	5	3
2007AlDahouk#050	Human	Switzerland	B. melitensis bv. 2	W. Mediterranean	2000	51	96	3	5	3	13	1	1	3	3	7	43	8	4	5	7	6	3
2007AlDahouk#051	Human	Switzerland	B. melitensis bv. 2	E. Mediterranean	2000	42	116	1	5	3	13	2	2	3	2	4	41	8	5	7	3	6	6
2007AlDahouk#077	Human	Switzerland	B. melitensis bv. 2	E. Mediterranean	2000	43	122	1	5	3	13	3	2	3	2	4	43	8	4	5	3	5	4
2007AlDahouk#078	Human	Switzerland	B. melitensis bv. 2	W. Mediterranean	2001	51	94	3	5	3	13	1	1	3	3	7	45	8	5	5	7	7	3
2007AlDahouk#079	Human	Switzerland	B. melitensis bv. 2	E. Mediterranean	2001	43	122	1	5	3	13	3	2	3	2	4	43	8	4	5	3	6	4
2007AlDahouk#080	Human	Switzerland	B. melitensis bv. 2	W. Mediterranean	2002	49	87	3	6	3	14	1	1	3	3	7	43	8	6	4	7	8	3
2007AlDahouk#081	Human	Switzerland	B. melitensis bv. 2	W. Mediterranean	2002	49	87	3	6	3	14	1	1	3	3	7	43	8	6	4	9	10	3
2007AlDahouk#044	Human	Syria	B. melitensis bv. 2	E. Mediterranean	2003	43	125	1	5	3	13	3	2	3	2	4	41	8	4	4	3	4	4
2007AlDahouk#026	Human	Turkey	B. melitensis bv. 2	E. Mediterranean	2002	43	125	1	5	3	13	3	2	3	2	4	41	8	5	5	3	4	4
2007AlDahouk#027	Human	Turkey	B. melitensis bv. 2	E. Mediterranean	2002	42	116	1	5	3	13	2	2	3	2	4	41	8	7	6	3	5	5
2007AlDahouk#028	Human	Turkey	B. melitensis bv. 2	E. Mediterranean	2002	43	125	1	5	3	13	3	2	3	2	4	41	8	6	4	3	5	4
2007AlDahouk#029	Human	Turkey	B. melitensis bv. 2	E. Mediterranean	2002	42	116	1	5	3	13	2	2	3	2	4	41	8	6	5	3	8	6
2007AlDahouk#030	Human	Turkey	B. melitensis bv. 2	E. Mediterranean	2002	42	116	1	5	3	13	2	2	3	2	4	41	8	5	9	3	6	5
2007AlDahouk#031	Human	Turkey	B. melitensis bv. 2	E. Mediterranean	2002	43	104	1	5	3	13	3	2	3	2	5	36	8	4	4	3	5	6
2007AlDahouk#032	Human	Turkey	B. melitensis bv. 2	E. Mediterranean	2002	42	116	1	5	3	13	2	2	3	2	4	41	8	4	8	3	8	5
2007AlDahouk#034	Human	Turkey	B. melitensis bv. 2	E. Mediterranean	2002	43	125	1	5	3	13	3	2	3	2	4	41	8	6	5	3	5	5
2007AlDahouk#037	Human	Turkey	B. melitensis bv. 2	E. Mediterranean	2002	61	103	1	5	3	14	3	2	3	2	5	36	8	6	4	3	5	6
2007AlDahouk#042	Human	Turkey	B. melitensis bv. 2	E. Mediterranean	2003	43	125	1	5	3	13	3	2	3	2	4	41	8	5	5	3	7	5
2007AlDahouk#045	Human	Turkey	B. melitensis bv. 2	E. Mediterranean	2003	43	125	1	5	3	13	3	2	3	2	4	41	8	4	4	3	5	5
2007AlDahouk#047	Human	Turkey	B. melitensis bv. 2	E. Mediterranean	2003	43	125	1	5	3	13	3	2	3	2	4	41	8	5	4	3	5	4
2007AlDahouk#064	Human	Turkey	B. melitensis bv. 2	E. Mediterranean	1999	42	116	1	5	3	13	2	2	3	2	4	41	8	5	6	3	6	7
2007AlDahouk#067	Human	Turkey	B. melitensis bv. 2	E. Mediterranean	2000	43	125	1	5	3	13	3	2	3	2	4	41	8	5	4	3	6	4
2007AlDahouk#070	Human	Turkey	B. melitensis bv. 2	E. Mediterranean	1997	42	108	1	5	3	13	2	2	3	2	4	43	8	8	7	3	3	5
2007AlDahouk#076	Human	Turkey	B. melitensis bv. 2	E. Mediterranean	1999	43	122	1	5	3	13	3	2	3	2	4	43	8	6	4	4	7	3
2018Vergnaud#0390	Human	Turkey	B. melitensis bv. 2	E. Mediterranean	2003	43	125	1	5	3	13	3	2	3	2	4	41	8	9	4	9	6	5
2007AlDahouk#022	Human	Algeria	B. melitensis bv. 3	W. Mediterranean	1996	51	94	3	5	3	13	1	1	3	3	7	45	8	8	2	9	4	3
2018Vergnaud#0407	Human	Algeria	B. melitensis bv. 3	W. Mediterranean	2003	51	92	3	5	3	13	1	1	3	3	9	43	8	5	5	3	7	3
2018Vergnaud#0397	Human	Algeria	B. melitensis bv. 3	W. Mediterranean	1990	51	94	3	5	3	13	1	1	3	3	7	45	8	6	5	6	4	3
2018Vergnaud#0398	Human	Algeria	B. melitensis bv. 3	W. Mediterranean	1990	51	94	3	5	3	13	1	1	3	3	7	45	8	8	2	7	4	3
2018Vergnaud#0416	Human	Algeria	B. melitensis bv. 3	W. Mediterranean	1996	51	91	3	5	3	13	1	1	3	3	8	43	8	9	4	8	8	3
2018Vergnaud#0417	Human	Algeria	B. melitensis bv. 3	W. Mediterranean	1996	51	94	3	5	3	13	1	1	3	3	7	45	8	7	2	9	4	3
2018Vergnaud#0582	Human	Algeria	B. melitensis bv. 3	W. Mediterranean	1990	51	94	3	5	3	13	1	1	3	3	7	45	8	6	2	7	4	3
2018Vergnaud#0638	Human	Algeria	B. melitensis bv. 3	W. Mediterranean	1996	51	94	3	5	3	13	1	1	3	3	7	45	8	7	2	9	4	3
2018Vergnaud#0639	Human	Algeria	B. melitensis bv. 3	W. Mediterranean	1996	51	92	3	5	3	13	1	1	3	3	9	43	8	5	5	3	7	3
2018Vergnaud#0640	Human	Algeria	B. melitensis bv. 3	W. Mediterranean	1996	51	92	3	5	3	13	1	1	3	3	9	43	8	5	5	3	7	3
2018Vergnaud#0742	Human	Algeria	B. melitensis bv. 3	W. Mediterranean	1990	51	94	3	5	3	13	1	1	3	3	7	45	8	7	2	7	4	3
2018Vergnaud#0743	Human	Algeria	B. melitensis bv. 3	W. Mediterranean	1990	51	94	3	5	3	13	1	1	3	3	7	45	8	6	2	7	4	3
2018Vergnaud#0749	Human	Algeria	B. melitensis bv. 3	W. Mediterranean	1990	51	94	3	5	3	13	1	1	3	3	7	45	8	7	2	7	4	3
2018Vergnaud#0912	Human	Algeria	B. melitensis bv. 3	W. Mediterranean	1996	51	92	3	5	3	13	1	1	3	3	9	43	8	5	5	3	7	3
2018Vergnaud#0426	Human	Argentina	B. melitensis bv. 3	W. Mediterranean	1998	49	87	3	6	3	14	1	1	3	3	7	43	8	5	4	7	5	3
2017Hanot-Mambres#02	Human	Belgium	B. melitensis bv. 3	E. Mediterranean	1997	43	104	1	5	3	13	3	2	3	2	5	36	8	5	4	3	8	6
2017Hanot-Mambres#03	Human	Belgium	B. melitensis bv. 3	E. Mediterranean	1997	42	116	1	5	3	13	2	2	3	2	4	41	8	5	7	3	5	5
2017Hanot-Mambres#04	Human	Belgium	B. melitensis bv. 3	W. Mediterranean	1997	51	91	3	5	3	13	1	1	3	3	8	43	8	6	8	8	5	3
2017Hanot-Mambres#05	Human	Belgium	B. melitensis bv. 3	E. Mediterranean	1998	184	362	1	5	3	13	2	2	3	3	4	41	8	4	11	3	7	5
2017Hanot-Mambres#08	Human	Belgium	B. melitensis bv. 3	E. Mediterranean	2001	43	125	1	5	3	13	3	2	3	2	4	41	8	5	4	7	4	3
2017Hanot-Mambres#09	Human	Belgium	B. melitensis bv. 3	E. Mediterranean	2002	42	116	1	5	3	13	2	2	3	2	4	41	8	5	6	3	6	6
2017Hanot-Mambres#10	Human	Belgium	B. melitensis bv. 3	E. Mediterranean	2002	43	125	1	5	3	13	3	2	3	2	4	41	8	5	4	3	6	5
2017Hanot-Mambres#11	Human	Belgium	B. melitensis bv. 3	E. Mediterranean	2004	44	110	1	4	3	13	3	2	3	2	4	41	8	8	4	3	7	5
2017Hanot-Mambres#12	Human	Belgium	B. melitensis bv. 3	E. Mediterranean	2004	44	110	1	4	3	13	3	2	3	2	4	41	8	8	4	3	7	5
2017Hanot-Mambres#13	Human	Belgium	B. melitensis bv. 3	E. Mediterranean	2004	42	116	1	5	3	13	2	2	3	2	4	41	8	5	7	3	8	5
2017Hanot-Mambres#14	Human	Belgium	B. melitensis bv. 3	E. Mediterranean	2004	42	116	1	5	3	13	2	2	3	2	4	41	8	6	10	3	6	5
2017Hanot-Mambres#15	Human	Belgium	B. melitensis bv. 3	E. Mediterranean	2004	45	115	1	5	3	12	2	2	3	2	4	41	8	4	5	3	6	7
2017Hanot-Mambres#17	Human	Belgium	B. melitensis bv. 3	E. Mediterranean	2004	43	125	1	5	3	13	3	2	3	2	4	41	8	5	4	3	10	5
2017Hanot-Mambres#18	Human	Belgium	B. melitensis bv. 3	W. Mediterranean	2005	49	87	3	6	3	14	1	1	3	3	7	43	8	5	7	12	6	3
2017Hanot-Mambres#20	Human	Belgium	B. melitensis bv. 3	E. Mediterranean	2007	43	125	1	5	3	13	3	2	3	2	4	41	8	4	4	3	5	4
2017Hanot-Mambres#23	Human	Belgium	B. melitensis bv. 3	E. Mediterranean	2011	83	298	1	5	3	14	2	2	3	2	4	41	8	6	5	3	9	9
2017Hanot-Mambres#24	Human	Belgium	B. melitensis bv. 3	E. Mediterranean	2011	42	116	1	5	3	13	2	2	3	2	4	41	8	4	4	3	5	4
2017Hanot-Mambres#26	Human	Belgium	B. melitensis bv. 3	E. Mediterranean	2011	43	125	1	5	3	13	3	2	3	2	4	41	8	5	5	3	3	4
2017Hanot-Mambres#27	Human	Belgium	B. melitensis bv. 3	E. Mediterranean	2011	43	125	1	5	3	13	3	2	3	2	4	41	8	5	5	3	3	4
2017Hanot-Mambres#28	Human	Belgium	B. melitensis bv. 3	E. Mediterranean	2012	186	364	1	3	3	13	3	2	3	3	4	41	8	5	5	3	3	4
2017Hanot-Mambres#29	Human	Belgium	B. melitensis bv. 3	E. Mediterranean	2012	187	365	1	5	3	13	3	2	3	3	4	41	8	5	4	3	4	4
2017Hanot-Mambres#30	Human	Belgium	B. melitensis bv. 3	W. Mediterranean	2012	188	366	3	5	3	13	2	1	3	3	7	43	8	5	4	9	10	3
2017Hanot-Mambres#31	Human	Belgium	B. melitensis bv. 3	E. Mediterranean	2014	42	367	1	5	3	13	2	2	3	2	4	42	8	8	6	11	7	6
2017Hanot-Mambres#32	Human	Belgium	B. melitensis bv. 3	E. Mediterranean	2015	42	116	1	5	3	13	2	2	3	2	4	41	8	4	7	3	7	6
2017Hanot-Mambres#33	Human	Belgium	B. melitensis bv. 3	W. Mediterranean	2015	51	96	3	5	3	13	1	1	3	3	7	43	8	6	3	11	5	3
2017Hanot-Mambres#34	Human	Belgium	B. melitensis bv. 3	W. Mediterranean	2015	51	96	3	5	3	13	1	1	3	3	7	43	8	6	3	11	5	3
2017Hanot-Mambres#35	Human	Belgium	B. melitensis bv. 3	W. Mediterranean	2015	51	96	3	5	3	13	1	1	3	3	7	43	8	6	3	11	5	3
2017Hanot-Mambres#37	Human	Belgium	B. melitensis bv. 3	E. Mediterranean	2015	42	368	1	5	3	13	2	2	3	2	4	40	8	9	7	3	7	5
2018Vergnaud#0381	Human	Belgium	B. melitensis bv. 3	W. Mediterranean	1982	51	96	3	5	3	13	1	1	3	3	7	43	8	7	6	10	10	3
2018Vergnaud#0383	Human	Belgium	B. melitensis bv. 3	W. Mediterranean	1982	51	96	3	5	3	13	1	1	3	3	7	43	8	8	6	10	10	3
2018Vergnaud#0408	Human	Belgium	B. melitensis bv. 3	W. Mediterranean	1982	51	96	3	5	3	13	1	1	3	3	7	43	8	7	6	10	10	3
2018Vergnaud#0379	Human	Belgium	B. melitensis bv. 3	W. Mediterranean	1981	51	95	3	5	3	13	1	1	3	3	7	49	8	9	5	10	5	3
2018Vergnaud#0375	Human	Egypt	B. melitensis bv. 3	W. Mediterranean	2003	51	91	3	5	3	13	1	1	3	3	8	43	8	6	13	6	4	3
2018Vergnaud#1086	Human	France	B. melitensis bv. 3	W. Mediterranean	1996	51	91	3	5	3	13	1	1	3	3	8	43	8	7	5	5	6	3
2018Vergnaud#0548	Human	France	B. melitensis bv. 3	W. Mediterranean	1978	51	96	3	5	3	13	1	1	3	3	7	43	8	7	5	11	7	3
2018Vergnaud#1103	Human	France	B. melitensis bv. 3	E. Mediterranean	1999	42	116	1	5	3	13	2	2	3	2	4	41	8	7	7	3	4	5
2018Vergnaud#0697	Human	France	B. melitensis bv. 3	E. Mediterranean	1999	42	116	1	5	3	13	2	2	3	2	4	41	8	4	6	3	5	6
2018Vergnaud#0554	Human	France	B. melitensis bv. 3	W. Mediterranean	1983	51	207	3	5	3	13	1	1	3	3	6	43	8	8	5	5	10	3
2018Vergnaud#0134	Human	France	B. melitensis bv. 3	W. Mediterranean	1978	51	207	3	5	3	13	1	1	3	3	6	43	8	4	6	9	5	3
2018Vergnaud#0422	Human	France	B. melitensis bv. 3	W. Mediterranean	1997	51	96	3	5	3	13	1	1	3	3	7	43	8	7	5	10	8	5
2018Vergnaud#0821	Human	France	B. melitensis bv. 3	W. Mediterranean	1981	51	96	3	5	3	13	1	1	3	3	7	43	8	7	5	7	6	3
2018Vergnaud#0927	Human	France	B. melitensis bv. 3	W. Mediterranean	1977	51	95	3	5	3	13	1	1	3	3	7	49	8	8	5	10	5	3
2018Vergnaud#0944	Human	France	B. melitensis bv. 3	W. Mediterranean	1978	51	96	3	5	3	13	1	1	3	3	7	43	8	6	5	8	7	3
2018Vergnaud#1124	Human	France	B. melitensis bv. 3	W. Mediterranean	1993	51	95	3	5	3	13	1	1	3	3	7	49	8	6	5	8	5	3
2018Vergnaud#1180	Human	France	B. melitensis bv. 3	W. Mediterranean	1993	51	96	3	5	3	13	1	1	3	3	7	43	8	7	4	9	9	3
2018Vergnaud#1207	Human	France	B. melitensis bv. 3	W. Mediterranean	1993	51	96	3	5	3	13	1	1	3	3	7	43	8	6	6	7	9	4
2018Vergnaud#1281	Human	France	B. melitensis bv. 3	W. Mediterranean	1994	51	96	3	5	3	13	1	1	3	3	7	43	8	10	5	8	11	3
2018Vergnaud#1013	Human	France	B. melitensis bv. 3	E. Mediterranean	1995	42	116	1	5	3	13	2	2	3	2	4	41	8	6	7	3	4	6
2018Vergnaud#1014	Human	France	B. melitensis bv. 3	E. Mediterranean	1995	42	116	1	5	3	13	2	2	3	2	4	41	8	6	7	3	4	6
2018Vergnaud#1015	Human	France	B. melitensis bv. 3	E. Mediterranean	1995	42	116	1	5	3	13	2	2	3	2	4	41	8	6	7	3	4	6
2018Vergnaud#0946	Human	France	B. melitensis bv. 3	E. Mediterranean	1988	42	116	1	5	3	13	2	2	3	2	4	41	8	4	7	3	6	5
2018Vergnaud#1181	Human	France	B. melitensis bv. 3	W. Mediterranean	1993	51	95	3	5	3	13	1	1	3	3	7	49	8	8	5	11	6	3
2018Vergnaud#0596	Human	France	B. melitensis bv. 3	E. Mediterranean	1985	42	116	1	5	3	13	2	2	3	2	4	41	8	6	7	3	4	5
2018Vergnaud#1241	Human	France	B. melitensis bv. 3	E. Mediterranean	1994	42	116	1	5	3	13	2	2	3	2	4	41	8	5	7	3	4	5
2018Vergnaud#0913	Human	France	B. melitensis bv. 3	W. Mediterranean	1981	51	207	3	5	3	13	1	1	3	3	6	43	8	7	5	3	5	3
2018Vergnaud#0517	Human	France	B. melitensis bv. 3	W. Mediterranean	1981	51	96	3	5	3	13	1	1	3	3	7	43	8	6	5	9	10	3
2018Vergnaud#1066	Human	France	B. melitensis bv. 3	W. Mediterranean	2000	51	92	3	5	3	13	1	1	3	3	9	43	8	5	5	3	7	3
2018Vergnaud#0847	Human	France	B. melitensis bv. 3	W. Mediterranean	1994	51	96	3	5	3	13	1	1	3	3	7	43	8	6	5	6	9	3
2018Vergnaud#1112	Human	France	B. melitensis bv. 3	E. Mediterranean	2000	42	116	1	5	3	13	2	2	3	2	4	41	8	5	7	3	6	4
2018Vergnaud#1113	Human	France	B. melitensis bv. 3	E. Mediterranean	2000	42	116	1	5	3	13	2	2	3	2	4	41	8	5	7	3	6	4
2018Vergnaud#0672	Human	France	B. melitensis bv. 3	E. Mediterranean	1999	42	116	1	5	3	13	2	2	3	2	4	41	8	4	7	3	8	7
2018Vergnaud#0469	Human	France	B. melitensis bv. 3	W. Mediterranean	1997	51	96	3	5	3	13	1	1	3	3	7	43	8	6	6	6	6	3
2018Vergnaud#1395	Human	France	B. melitensis bv. 3	W. Mediterranean	1995	51	96	3	5	3	13	1	1	3	3	7	43	8	6	6	6	6	3
2018Vergnaud#0117	Human	France	B. melitensis bv. 3	E. Mediterranean	1983	42	116	1	5	3	13	2	2	3	2	4	41	8	6	7	3	5	5
2018Vergnaud#0118	Human	France	B. melitensis bv. 3	W. Mediterranean	1975	51	96	3	5	3	13	1	1	3	3	7	43	8	6	4	8	7	3
2018Vergnaud#0121	Human	France	B. melitensis bv. 3	W. Mediterranean	1975	110	308	2	5	3	13	1	1	3	3	5	43	8	5	5	13	9	3
2018Vergnaud#0130	Human	France	B. melitensis bv. 3	W. Mediterranean	1977	51	207	3	5	3	13	1	1	3	3	6	43	8	8	5	7	8	3
2018Vergnaud#0420	Human	France	B. melitensis bv. 3	W. Mediterranean	1997	51	96	3	5	3	13	1	1	3	3	7	43	8	8	5	8	8	3
2018Vergnaud#0494	Human	France	B. melitensis bv. 3	E. Mediterranean	2001	42	116	1	5	3	13	2	2	3	2	4	41	8	5	7	3	6	4
2018Vergnaud#0497	Human	France	B. melitensis bv. 3	E. Mediterranean	2001	42	116	1	5	3	13	2	2	3	2	4	41	8	4	7	3	4	5
2018Vergnaud#0542	Human	France	B. melitensis bv. 3	W. Mediterranean	1983	51	207	3	5	3	13	1	1	3	3	6	43	8	6	4	9	7	3
2018Vergnaud#0568	Human	France	B. melitensis bv. 3	E. Mediterranean	1986	43	125	1	5	3	13	3	2	3	2	4	41	8	4	4	3	4	5
2018Vergnaud#0616	Human	France	B. melitensis bv. 3	W. Mediterranean	1993	51	96	3	5	3	13	1	1	3	3	7	43	8	9	5	6	6	3
2018Vergnaud#0643	Human	France	B. melitensis bv. 3	W. Mediterranean	1996	51	94	3	5	3	13	1	1	3	3	7	45	8	6	2	9	4	3
2018Vergnaud#0737	Human	France	B. melitensis bv. 3	E. Mediterranean	1987	42	116	1	5	3	13	2	2	3	2	4	41	8	5	7	3	7	5
2018Vergnaud#0940	Human	France	B. melitensis bv. 3	W. Mediterranean	2000	51	96	3	5	3	13	1	1	3	3	7	43	8	8	5	11	8	3
2018Vergnaud#0959	Human	France	B. melitensis bv. 3	E. Mediterranean	2001	43	125	1	5	3	13	3	2	3	2	4	41	8	4	4	3	5	4
2018Vergnaud#0961	Human	France	B. melitensis bv. 3	E. Mediterranean	2002	42	116	1	5	3	13	2	2	3	2	4	41	8	7	7	3	4	5
2018Vergnaud#0962	Human	France	B. melitensis bv. 3	E. Mediterranean	2002	42	116	1	5	3	13	2	2	3	2	4	41	8	6	7	3	4	5
2018Vergnaud#0968	Human	France	B. melitensis bv. 3	W. Mediterranean	1985	51	96	3	5	3	13	1	1	3	3	7	43	8	9	5	10	4	3
2018Vergnaud#1003	Human	France	B. melitensis bv. 3	E. Mediterranean	1991	42	116	1	5	3	13	2	2	3	2	4	41	8	7	7	3	4	5
2018Vergnaud#0587	Human	France	B. melitensis bv. 3	E. Mediterranean	1990	43	125	1	5	3	13	3	2	3	2	4	41	8	5	4	8	5	3
2018Vergnaud#1208	Human	France	B. melitensis bv. 3	E. Mediterranean	1993	42	116	1	5	3	13	2	2	3	2	4	41	8	5	7	3	5	4
2018Vergnaud#1323	Human	France	B. melitensis bv. 3	E. Mediterranean	1992	42	116	1	5	3	13	2	2	3	2	4	41	8	6	7	3	5	5
2018Vergnaud#1390	Human	France	B. melitensis bv. 3	W. Mediterranean	1990	51	96	3	5	3	13	1	1	3	3	7	43	8	5	5	10	6	3
2018Vergnaud#1393	Human	France	B. melitensis bv. 3	W. Mediterranean	1993	51	92	3	5	3	13	1	1	3	3	9	43	8	5	5	3	7	3
2018Vergnaud#0964	Human	France	B. melitensis bv. 3	W. Mediterranean	1980	51	96	3	5	3	13	1	1	3	3	7	43	8	8	4	4	10	3
2018Vergnaud#0668	Human	France	B. melitensis bv. 3	E. Mediterranean	1998	42	116	1	5	3	13	2	2	3	2	4	41	8	6	7	3	4	5
2018Vergnaud#1283	Human	France	B. melitensis bv. 3	W. Mediterranean	1994	51	91	3	5	3	13	1	1	3	3	8	43	8	7	5	3	8	3
2018Vergnaud#0669	Human	France	B. melitensis bv. 3	E. Mediterranean	1998	42	297	1	5	3	13	2	2	3	2	4	46	8	5	7	3	5	5
2018Vergnaud#0126	Human	France	B. melitensis bv. 3	W. Mediterranean	1980	51	96	3	5	3	13	1	1	3	3	7	43	8	8	4	4	9	3
2018Vergnaud#0508	Human	France	B. melitensis bv. 3	W. Mediterranean	1980	51	96	3	5	3	13	1	1	3	3	7	43	8	8	4	4	9	3
2018Vergnaud#0569	Human	France	B. melitensis bv. 3	W. Mediterranean	1987	51	95	3	5	3	13	1	1	3	3	7	49	8	6	5	11	9	3
2018Vergnaud#0615	Human	France	B. melitensis bv. 3	E. Mediterranean	1993	42	116	1	5	3	13	2	2	3	2	4	41	8	7	6	3	4	5
2018Vergnaud#0907	Human	France	B. melitensis bv. 3	W. Mediterranean	1987	51	95	3	5	3	13	1	1	3	3	7	49	8	13	5	10	9	3
2018Vergnaud#1018	Human	France	B. melitensis bv. 3	E. Mediterranean	1998	42	116	1	5	3	13	2	2	3	2	4	41	8	5	7	3	7	5
2018Vergnaud#1378	Human	France	B. melitensis bv. 3	W. Mediterranean	1980	51	207	3	5	3	13	1	1	3	3	6	43	8	5	5	12	6	3
2018Vergnaud#0414	Human	France	B. melitensis bv. 3	W. Mediterranean	1994	51	95	3	5	3	13	1	1	3	3	7	49	8	9	5	7	6	5
2018Vergnaud#0545	Human	France	B. melitensis bv. 3	E. Mediterranean	2000	42	180	1	5	3	13	2	2	3	2	5	41	8	4	7	3	11	5
2018Vergnaud#0632	Human	France	B. melitensis bv. 3	W. Mediterranean	1995	51	96	3	5	3	13	1	1	3	3	7	43	8	9	5	6	6	3
2018Vergnaud#0820	Human	France	B. melitensis bv. 3	W. Mediterranean	1981	51	95	3	5	3	13	1	1	3	3	7	49	8	10	5	8	8	3
2018Vergnaud#0942	Human	France	B. melitensis bv. 3	W. Mediterranean	1976	51	95	3	5	3	13	1	1	3	3	7	49	8	6	5	10	10	3
2018Vergnaud#1048	Human	France	B. melitensis bv. 3	W. Mediterranean	1998	51	95	3	5	3	13	1	1	3	3	7	49	8	12	5			3
2018Vergnaud#1067	Human	France	B. melitensis bv. 3	E. Mediterranean	2000	42	116	1	5	3	13	2	2	3	2	4	41	8	4	6	3	5	6
2018Vergnaud#1279	Human	France	B. melitensis bv. 3	W. Mediterranean	1993	51	95	3	5	3	13	1	1	3	3	7	49	8	7	5	10	7	3
2018Vergnaud#1394	Human	France	B. melitensis bv. 3	E. Mediterranean	1994	42	116	1	5	3	13	2	2	3	2	4	41	8	6	7	3	6	5
2018Vergnaud#0622	Human	France	B. melitensis bv. 3	W. Mediterranean	1993	51	96	3	5	3	13	1	1	3	3	7	43	8	7	5	8	5	3
2018Vergnaud#1079	Human	France	B. melitensis bv. 3	W. Mediterranean	1993	51	94	3	5	3	13	1	1	3	3	7	45	8	5	2	8	4	3
2018Vergnaud#1080	Human	France	B. melitensis bv. 3	W. Mediterranean	1993	51	96	3	5	3	13	1	1	3	3	7	43	8	6	4	14	11	3
2018Vergnaud#1092	Human	France	B. melitensis bv. 3	W. Mediterranean	1997	51	96	3	5	3	13	1	1	3	3	7	43	8	5	6	8	7	3
2018Vergnaud#1091	Human	France	B. melitensis bv. 3	E. Mediterranean	1997	42	116	1	5	3	13	2	2	3	2	4	41	8	6	7	3	4	5
2007AlDahouk#021	Human	France	B. melitensis bv. 3	W. Mediterranean	2003	51	94	3	5	3	13	1	1	3	3	7	45	8	7	2	13	4	3
2018Vergnaud#0133	Human	France	B. melitensis bv. 3	W. Mediterranean	1978	51	207	3	5	3	13	1	1	3	3	6	43	8	5	4	7	11	3
2007AlDahouk#020	Human	France	B. melitensis bv. 3	E. Mediterranean	2003	42	116	1	5	3	13	2	2	3	2	4	41	8	5	7	3	5	5
2018Vergnaud#0100	Human	France	B. melitensis bv. 3	W. Mediterranean	1982	51	94	3	5	3	13	1	1	3	3	7	45	8	6	2	7	4	3
2018Vergnaud#0127	Human	France	B. melitensis bv. 3	W. Mediterranean	1980	51	207	3	5	3	13	1	1	3	3	6	43	8	5	5	11	6	3
2018Vergnaud#0382	Human	France	B. melitensis bv. 3	E. Mediterranean	1982	42	116	1	5	3	13	2	2	3	2	4	41	8	6	7	3	4	5
2018Vergnaud#0593	Human	France	B. melitensis bv. 3	W. Mediterranean	1991	51	91	3	5	3	13	1	1	3	3	8	43	8	6	4	10	8	3
2018Vergnaud#0604	Human	France	B. melitensis bv. 3	W. Mediterranean	1991	51	94	3	5	3	13	1	1	3	3	7	45	8	6	2	7	4	3
2018Vergnaud#0671	Human	France	B. melitensis bv. 3	E. Mediterranean	1998	42	116	1	5	3	13	2	2	3	2	4	41	8	6	7	3	4	5
2018Vergnaud#0885	Human	France	B. melitensis bv. 3	E. Mediterranean	2000	42	116	1	5	3	13	2	2	3	2	4	41	8	5	7	3	6	4
2018Vergnaud#0963	Human	France	B. melitensis bv. 3	W. Mediterranean	1977	51	95	3	5	3	13	1	1	3	3	7	49	8	7	5	11	6	3
2018Vergnaud#1007	Human	France	B. melitensis bv. 3	E. Mediterranean	1992	42	116	1	5	3	13	2	2	3	2	4	41	8	7	8	3	4	5
2018Vergnaud#1078	Human	France	B. melitensis bv. 3	W. Mediterranean	1993	51	94	3	5	3	13	1	1	3	3	7	45	8	7	2	10	4	3
2018Vergnaud#1182	Human	France	B. melitensis bv. 3	W. Mediterranean	1993	51	94	3	5	3	13	1	1	3	3	7	45	8	7	2	10	4	3
2018Vergnaud#1242	Human	France	B. melitensis bv. 3	W. Mediterranean	1994	51	94	3	5	3	13	1	1	3	3	7	45	8	5	2	10	5	3
2018Vergnaud#1243	Human	France	B. melitensis bv. 3	E. Mediterranean	1994	42	116	1	5	3	13	2	2	3	2	4	41	8	6	7	3	5	5
2018Vergnaud#1392	Human	France	B. melitensis bv. 3	E. Mediterranean	1991	42	116	1	5	3	13	2	2	3	2	4	41	8	6	7	3	7	5
2018Vergnaud#0898	Human	France	B. melitensis bv. 3	W. Mediterranean	1981	51	96	3	5	3	13	1	1	3	3	7	43	8	7	5	9	6	3
2018Vergnaud#1183	Human	France	B. melitensis bv. 3	E. Mediterranean	1993	42	116	1	5	3	13	2	2	3	2	4	41	8	7	7	3	4	5
2018Vergnaud#0662	Human	France	B. melitensis bv. 3	W. Mediterranean	1997	51	96	3	5	3	13	1	1	3	3	7	43	8	8	5	8	7	3
2018Vergnaud#1102	Human	France	B. melitensis bv. 3	E. Mediterranean	1999	42	116	1	5	3	13	2	2	3	2	4	41	8	7	7	3	5	5
2018Vergnaud#0120	Human	France	B. melitensis bv. 3	W. Mediterranean	1975	51	96	3	5	3	13	1	1	3	3	7	43	8	5	5	9	5	3
2018Vergnaud#0629	Human	France	B. melitensis bv. 3	W. Mediterranean	1994	51	96	3	5	3	13	1	1	3	3	7	43	8	6	6	5	6	3
2018Vergnaud#1039	Human	France	B. melitensis bv. 3	E. Mediterranean	2000	42	116	1	5	3	13	2	2	3	2	4	41	8	7	6	3	4	5
2018Vergnaud#1280	Human	France	B. melitensis bv. 3	W. Mediterranean	1994	51	94	3	5	3	13	1	1	3	3	7	45	8	5	2	6	4	3
2018Vergnaud#0490	Human	France	B. melitensis bv. 3	E. Mediterranean	2000	42	116	1	5	3	13	2	2	3	2	4	41	8	8	7	3	4	5
2018Vergnaud#0855	Human	France	B. melitensis bv. 3	E. Mediterranean	1997	42	116	1	5	3	13	2	2	3	2	4	41	8	6	7	3	4	5
2018Vergnaud#1021	Human	France	B. melitensis bv. 3	W. Mediterranean	1999	51	96	3	5	3	13	1	1	3	3	7	43	8	8	5	7	7	3
2018Vergnaud#1087	Human	France	B. melitensis bv. 3	E. Mediterranean	1996	42	116	1	5	3	13	2	2	3	2	4	41	8	4	7	3	4	5
2018Vergnaud#1277	Human	France	B. melitensis bv. 3	E. Mediterranean	1993	42	116	1	5	3	13	2	2	3	2	4	41	8	5	7	3	4	5
2018Vergnaud#0101	Human	France	B. melitensis bv. 3	W. Mediterranean	1982	51	95	3	5	3	13	1	1	3	3	7	49	8	5	6	9	7	3
2018Vergnaud#0524	Human	France	B. melitensis bv. 3	W. Mediterranean	1982	51	95	3	5	3	13	1	1	3	3	7	49	8	8	5	9	10	3
2018Vergnaud#0943	Human	France	B. melitensis bv. 3	W. Mediterranean	1976	51	95	3	5	3	13	1	1	3	3	7	49	8	9	5	9	10	3
2018Vergnaud#0066	Human	France	B. melitensis bv. 3	E. Mediterranean	1994	42	116	1	5	3	13	2	2	3	2	4	41	8	7	7	3	6	5
2018Vergnaud#0505	Human	France	B. melitensis bv. 3	W. Mediterranean	1978	51	96	3	5	3	13	1	1	3	3	7	43	8	6	4	5	5	5
2018Vergnaud#0635	Human	France	B. melitensis bv. 3	W. Mediterranean	1996	51	95	3	5	3	13	1	1	3	3	7	49	8	8	5	6	7	3
2018Vergnaud#1101	Human	France	B. melitensis bv. 3	E. Mediterranean	1999	42	116	1	5	3	13	2	2	3	2	4	41	8	6	4	3	10	8
2018Vergnaud#0627	Human	France	B. melitensis bv. 3	E. Mediterranean	1993	42	116	1	5	3	13	2	2	3	2	4	41	8	4	6	3	8	6
2018Vergnaud#0859	Human	France	B. melitensis bv. 3	E. Mediterranean	1999	42	116	1	5	3	13	2	2	3	2	4	41	8	7	7	3	5	5
2018Vergnaud#1085	Human	France	B. melitensis bv. 3	W. Mediterranean	1996	51	95	3	5	3	13	1	1	3	3	7	49	8	10	5	8	8	3
2018Vergnaud#0960	Human	France	B. melitensis bv. 3	E. Mediterranean	2002	42	116	1	5	3	13	2	2	3	2	4	41	8	5	6	3	4	5
2018Vergnaud#1000	Human	France	B. melitensis bv. 3	W. Mediterranean	1989	51	96	3	5	3	13	1	1	3	3	7	43	8	6	6	5	6	3
2018Vergnaud#0665	Human	France	B. melitensis bv. 3	E. Mediterranean	1998	42	116	1	5	3	13	2	2	3	2	4	41	8	7	7	3	4	5
2018Vergnaud#0945	Human	France	B. melitensis bv. 3	W. Mediterranean	1978	51	96	3	5	3	13	1	1	3	3	7	43	8	5	5	6	10	3
2007AlDahouk#014	Human	France	B. melitensis bv. 3	E. Mediterranean	1996	42	116	1	5	3	13	2	2	3	2	4	41	8	5	7	3	4	5
2018Vergnaud#0623	Human	France	B. melitensis bv. 3	W. Mediterranean	1993	51	95	3	5	3	13	1	1	3	3	7	49	8	7	5	10	7	3
2018Vergnaud#0611	Human	France	B. melitensis bv. 3	W. Mediterranean	1992	51	91	3	5	3	13	1	1	3	3	8	43	8	5	8	10	5	3
2018Vergnaud#0948	Human	France	B. melitensis bv. 3	W. Mediterranean	1989	51	96	3	5	3	13	1	1	3	3	7	43	8	8	5	4	7	3
2018Vergnaud#1047	Human	France	B. melitensis bv. 3	W. Mediterranean	1991	51	92	3	5	3	13	1	1	3	3	9	43	8	5	5	3	7	3
2018Vergnaud#1240	Human	France	B. melitensis bv. 3	W. Mediterranean	1990	49	87	3	6	3	14	1	1	3	3	7	43	8	8	6	5	6	3
2018Vergnaud#0642	Human	France	B. melitensis bv. 3	W. Mediterranean	1996	51	91	3	5	3	13	1	1	3	3	8	43	8	7	5	3	6	3
2018Vergnaud#0740	Human	France	B. melitensis bv. 3	E. Mediterranean	1988	42	116	1	5	3	13	2	2	3	2	4	41	8	5	7	3	6	5
2007AlDahouk#071	Human	Germany	B. melitensis bv. 3	E. Mediterranean	1996	42	108	1	5	3	13	2	2	3	2	4	43	8	7	6	3	4	5
2007AlDahouk#090	Human	Germany	B. melitensis bv. 3	E. Mediterranean	1997	43	122	1	5	3	13	3	2	3	2	4	43	8	7	4	3	5	4
2007AlDahouk#107	Human	Germany	B. melitensis bv. 3	E. Mediterranean	1998	43	125	1	5	3	13	3	2	3	2	4	41	8	4	7	3	5	4
2007AlDahouk#105	Human	Germany	B. melitensis bv. 3	E. Mediterranean	1998	64	101	1	5	3	12	3	2	3	2	5	41	8	7	4	3	7	5
2007AlDahouk#109	Human	Germany	B. melitensis bv. 3	E. Mediterranean	1998	42	116	1	5	3	13	2	2	3	2	4	41	8	8	7	3	4	5
2007AlDahouk#108	Human	Germany	B. melitensis bv. 3	E. Mediterranean	1998	43	125	1	5	3	13	3	2	3	2	4	41	8	6	4	8	6	3
2007AlDahouk#092	Human	Germany	B. melitensis bv. 3	E. Mediterranean	1999	42	107	1	5	3	13	2	2	3	2	3	43	8	4	4	3	7	6
2007AlDahouk#087	Human	Greece	B. melitensis bv. 3	E. Mediterranean	2001	43	125	1	5	3	13	3	2	3	2	4	41	8	6	5	3	5	4
2007AlDahouk#094	Human	Greece	B. melitensis bv. 3	E. Mediterranean	2000	43	122	1	5	3	13	3	2	3	2	4	43	8	9	4	3	7	6
2007AlDahouk#086	Human	Irak	B. melitensis bv. 3	E. Mediterranean	2001	43	125	1	5	3	13	3	2	3	2	4	41	8	4	4	3	4	5
2018Vergnaud#0427	Human	Iraq	B. melitensis bv. 3	E. Mediterranean	1996	43	125	1	5	3	13	3	2	3	2	4	41	8	5	4	3	5	4
2007Marianelli#002	Human	Italy	B. melitensis bv. 3	W. Mediterranean	2005	49	162	3	6	3	14	1	1	3	3	8	43	8	4	10	8	6	3
2007Marianelli#003	Human	Italy	B. melitensis bv. 3	W. Mediterranean	2005	51	96	3	5	3	13	1	1	3	3	7	43	8	5	6	12	9	3
2007Marianelli#004	Human	Italy	B. melitensis bv. 3	W. Mediterranean	2005	49	87	3	6	3	14	1	1	3	3	7	43	8	6	7	7	5	3
2007Marianelli#005	Human	Italy	B. melitensis bv. 3	W. Mediterranean	2005	51	96	3	5	3	13	1	1	3	3	7	43	8	5	5	6	8	3
2007Marianelli#006	Human	Italy	B. melitensis bv. 3	W. Mediterranean	2005	49	87	3	6	3	14	1	1	3	3	7	43	8	6	4	6	7	3
2007Marianelli#007	Human	Italy	B. melitensis bv. 3	W. Mediterranean	2005	51	96	3	5	3	13	1	1	3	3	7	43	8	6	7	4	6	3
2007Marianelli#008	Human	Italy	B. melitensis bv. 3	W. Mediterranean	2005	51	91	3	5	3	13	1	1	3	3	8	43	8	4	7	11	9	3
2007Marianelli#009	Human	Italy	B. melitensis bv. 3	W. Mediterranean	2005	49	87	3	6	3	14	1	1	3	3	7	43	8	7	6	9	7	3
2007Marianelli#010	Human	Italy	B. melitensis bv. 3	W. Mediterranean	2005	51	96	3	5	3	13	1	1	3	3	7	43	8	5	4	7	8	3
2007Marianelli#011	Human	Italy	B. melitensis bv. 3	W. Mediterranean	2005	49	87	3	6	3	14	1	1	3	3	7	43	8	8	4	7	9	3
2007Marianelli#012	Human	Italy	B. melitensis bv. 3	W. Mediterranean	2005	51	96	3	5	3	13	1	1	3	3	7	43	8	5	5	12	9	3
2007Marianelli#013	Human	Italy	B. melitensis bv. 3	W. Mediterranean	2005	51	91	3	5	3	13	1	1	3	3	8	43	8	4	8	10	5	3
2007Marianelli#014	Human	Italy	B. melitensis bv. 3	W. Mediterranean	2005	51	96	3	5	3	13	1	1	3	3	7	43	8	3	5	6	6	3
2007Marianelli#015	Human	Italy	B. melitensis bv. 3	W. Mediterranean	2005	88	154	3	6	3	13	1	1	3	3	7	43	8	6	4	11	6	3
2007Marianelli#016	Human	Italy	B. melitensis bv. 3	W. Mediterranean	2005	88	155	3	6	3	13	1	1	3	3	8	43	8	7	4	6	10	3
2007Marianelli#017	Human	Italy	B. melitensis bv. 3	W. Mediterranean	2005	51	96	3	5	3	13	1	1	3	3	7	43	8	8	6	6	8	3
2007Marianelli#018	Human	Italy	B. melitensis bv. 3	W. Mediterranean	2005	51	96	3	5	3	13	1	1	3	3	7	43	8	5	5	13	9	3
2013Garofolo_19513	Human	Italy	B. melitensis bv. 3	E. Mediterranean	2011	43	125	1	5	3	13	3	2	3	2	4	41	8	5	4	3	6	5
2007AlDahouk#093	Human	Italy	B. melitensis bv. 3	W. Mediterranean	1999	49	87	3	6	3	14	1	1	3	3	7	43	8	6	6	7	5	3
2007AlDahouk#097	Human	Italy	B. melitensis bv. 3	W. Mediterranean	2000	49	89	3	6	3	14	1	1	3	3	7	45	8	4	6	5	6	3
2007AlDahouk#104	Human	Italy	B. melitensis bv. 3	W. Mediterranean	1996	51	96	3	5	3	13	1	1	3	3	7	43	8	5	6	7	8	3
2008Marianelli#1	Human	Italy	B. melitensis bv. 3	W. Mediterranean	2006	51	96	3	5	3	13	1	1	3	3	7	43	8	6	5	9	7	3
2013Garofolo_6299	Human	Italy	B. melitensis bv. 3	W. Mediterranean	2011	51	96	3	5	3	13	1	1	3	3	7	43	8	6	3	11	5	3
2007AlDahouk#103	Human	Kazakhstan	B. melitensis bv. 3	E. Mediterranean	1999	42	116	1	5	3	13	2	2	3	2	4	41	8	4	4	3	6	5
2018Vergnaud#0425	Human	Morocco	B. melitensis bv. 3	E. Mediterranean	1998	42	297	1	5	3	13	2	2	3	2	4	46	8	5	7	3	5	5
2018Vergnaud#0374	Human	Portugal	B. melitensis bv. 3	E. Mediterranean	2003	42	116	1	5	3	13	2	2	3	2	4	41	8	7	7	3	8	5
2018Vergnaud#0393	Human	Portugal	B. melitensis bv. 3	E. Mediterranean	1985	42	116	1	5	3	13	2	2	3	2	4	41	8	6	7	3	4	5
2018Vergnaud#0394	Human	Portugal	B. melitensis bv. 3	E. Mediterranean	1985	42	116	1	5	3	13	2	2	3	2	4	41	8	6	5	3	6	5
2018Vergnaud#0413	Human	Portugal	B. melitensis bv. 3	E. Mediterranean	1994	42	116	1	5	3	13	2	2	3	2	4	41	8	6	7	3	4	5
2018Vergnaud#0468	Human	Portugal	B. melitensis bv. 3	E. Mediterranean	1994	42	116	1	5	3	13	2	2	3	2	4	41	8	5	7	3	7	5
2018Vergnaud#0492	Human	Portugal	B. melitensis bv. 3	E. Mediterranean	2001	42	116	1	5	3	13	2	2	3	2	4	41	8	5	9	3	5	3
2018Vergnaud#0493	Human	Portugal	B. melitensis bv. 3	E. Mediterranean	2001	42	116	1	5	3	13	2	2	3	2	4	41	8	5	7	3	6	4
2018Vergnaud#0495	Human	Portugal	B. melitensis bv. 3	E. Mediterranean	2001	42	116	1	5	3	13	2	2	3	2	4	41	8	5	7	3	6	4
2018Vergnaud#0496	Human	Portugal	B. melitensis bv. 3	E. Mediterranean	2001	42	116	1	5	3	13	2	2	3	2	4	41	8	5	7	3	6	4
2018Vergnaud#0547	Human	Portugal	B. melitensis bv. 3	E. Mediterranean	2000	42	116	1	5	3	13	2	2	3	2	4	41	8	4	6	3	4	5
2018Vergnaud#0610	Human	Portugal	B. melitensis bv. 3	E. Mediterranean	1992	42	116	1	5	3	13	2	2	3	2	4	41	8	5	7	3	5	4
2018Vergnaud#0636	Human	Portugal	B. melitensis bv. 3	E. Mediterranean	1996	42	116	1	5	3	13	2	2	3	2	4	41	8	5	7	3	4	5
2018Vergnaud#0637	Human	Portugal	B. melitensis bv. 3	E. Mediterranean	1996	42	116	1	5	3	13	2	2	3	2	4	41	8	5	7	3	4	5
2018Vergnaud#0421	Human	Spain	B. melitensis bv. 3	E. Mediterranean	1997	42	116	1	5	3	13	2	2	3	2	4	41	8	8	7	3	4	3
2018Vergnaud#1042	Human	Spain	B. melitensis bv. 3	E. Mediterranean	1982	42	116	1	5	3	13	2	2	3	2	4	41	8	6	7	3	4	5
2018Vergnaud#1272	Human	Spain	B. melitensis bv. 3	E. Mediterranean	1990	42	116	1	5	3	13	2	2	3	2	4	41	8	5	7	3	7	5
2018Vergnaud#0119	Human	Spain	B. melitensis bv. 3	E. Mediterranean	1975	42	116	1	5	3	13	2	2	3	2	4	41	8	7	6	3	4	5
2018Vergnaud#0122	Human	Spain	B. melitensis bv. 3	E. Mediterranean	1975	42	116	1	5	3	13	2	2	3	2	4	41	8	5	7	3	6	5
2018Vergnaud#0811	Human	Spain	B. melitensis bv. 3	E. Mediterranean	1975	42	116	1	5	3	13	2	2	3	2	4	41	8	6	7	10	6	5
2018Vergnaud#0813	Human	Spain	B. melitensis bv. 3	E. Mediterranean	1975	42	116	1	5	3	13	2	2	3	2	4	41	8	6	7	3	6	5
2018Vergnaud#0814	Human	Spain	B. melitensis bv. 3	E. Mediterranean	1975	42	116	1	5	3	13	2	2	3	2	4	41	8	7	7	3	8	5
2018Vergnaud#0815	Human	Spain	B. melitensis bv. 3	E. Mediterranean	1975	42	116	1	5	3	13	2	2	3	2	4	41	8	7	6	3	7	5
2018Vergnaud#0816	Human	Spain	B. melitensis bv. 3	E. Mediterranean	1975	42	116	1	5	3	13	2	2	3	2	4	41	8	5	6	3	4	5
2018Vergnaud#0817	Human	Spain	B. melitensis bv. 3	E. Mediterranean	1975	42	116	1	5	3	13	2	2	3	2	4	41	8	4	7	3	6	5
2018Vergnaud#0818	Human	Spain	B. melitensis bv. 3	E. Mediterranean	1975	42	116	1	5	3	13	2	2	3	2	4	41	8	6	6	3	4	5
2018Vergnaud#0819	Human	Spain	B. melitensis bv. 3	E. Mediterranean	1975	42	116	1	5	3	13	2	2	3	2	4	41	8	5	7	3	4	5
2018Vergnaud#0892	Human	Spain	B. melitensis bv. 3	E. Mediterranean	1975	42	116	1	5	3	13	2	2	3	2	4	41	8	5	7	3	6	5
2018Vergnaud#0893	Human	Spain	B. melitensis bv. 3	E. Mediterranean	1975	42	116	1	5	3	13	2	2	3	2	4	41	8	6	7	3	6	5
2018Vergnaud#0894	Human	Spain	B. melitensis bv. 3	E. Mediterranean	1975	42	116	1	5	3	13	2	2	3	2	4	41	8	6	7	3	6	5
2018Vergnaud#0895	Human	Spain	B. melitensis bv. 3	E. Mediterranean	1975	63	111	1	5	3	13	2	3	3	2	4	41	8	8	7	3	4	5
2018Vergnaud#0922	Human	Spain	B. melitensis bv. 3	E. Mediterranean	1975	42	116	1	5	3	13	2	2	3	2	4	41	8	5	7	3	7	5
2018Vergnaud#0923	Human	Spain	B. melitensis bv. 3	E. Mediterranean	1975	42	116	1	5	3	13	2	2	3	2	4	41	8	6	7	3	4	5
2018Vergnaud#0924	Human	Spain	B. melitensis bv. 3	E. Mediterranean	1975	42	116	1	5	3	13	2	2	3	2	4	41	8	5	7	3	6	5
2018Vergnaud#0925	Human	Spain	B. melitensis bv. 3	E. Mediterranean	1975	42	116	1	5	3	13	2	2	3	2	4	41	8	5	6	3	4	5
2018Vergnaud#0926	Human	Spain	B. melitensis bv. 3	E. Mediterranean	1975	42	116	1	5	3	13	2	2	3	2	4	41	8	6	6	3	6	5
2018Vergnaud#0994	Human	Spain	B. melitensis bv. 3	E. Mediterranean	1975	42	116	1	5	3	13	2	2	3	2	4	41	8	5	7	3	6	6
2018Vergnaud#0995	Human	Spain	B. melitensis bv. 3	E. Mediterranean	1975	42	116	1	5	3	13	2	2	3	2	4	41	8	4	7	3	5	5
2018Vergnaud#1027	Human	Spain	B. melitensis bv. 3	E. Mediterranean	1975	42	116	1	5	3	13	2	2	3	2	4	41	8	5	7	3	7	5
2018Vergnaud#1114	Human	Spain	B. melitensis bv. 3	E. Mediterranean	1975	42	116	1	5	3	13	2	2	3	2	4	41	8	6	7	3	4	5
2018Vergnaud#1115	Human	Spain	B. melitensis bv. 3	E. Mediterranean	1975	42	116	1	5	3	13	2	2	3	2	4	41	8	6	7	3	6	5
2018Vergnaud#1116	Human	Spain	B. melitensis bv. 3	E. Mediterranean	1975	42	116	1	5	3	13	2	2	3	2	4	41	8	6	6	3	7	5
2018Vergnaud#1117	Human	Spain	B. melitensis bv. 3	E. Mediterranean	1975	42	116	1	5	3	13	2	2	3	2	4	41	8	6	7	3	8	5
2018Vergnaud#1118	Human	Spain	B. melitensis bv. 3	E. Mediterranean	1975	42	116	1	5	3	13	2	2	3	2	4	41	8	8	6	3	4	5
2018Vergnaud#1119	Human	Spain	B. melitensis bv. 3	E. Mediterranean	1975	42	116	1	5	3	13	2	2	3	2	4	41	8	5	7	3	4	5
2018Vergnaud#1120	Human	Spain	B. melitensis bv. 3	E. Mediterranean	1975	42	116	1	5	3	13	2	2	3	2	4	41	8	5	7	3	6	5
2018Vergnaud#1121	Human	Spain	B. melitensis bv. 3	E. Mediterranean	1975	42	116	1	5	3	13	2	2	3	2	4	41	8	4	8	3	6	5
2018Vergnaud#1122	Human	Spain	B. melitensis bv. 3	E. Mediterranean	1975	42	116	1	5	3	13	2	2	3	2	4	41	8	5	7	3	6	5
2018Vergnaud#1123	Human	Spain	B. melitensis bv. 3	E. Mediterranean	1975	42	116	1	5	3	13	2	2	3	2	4	41	8	6	7	3	6	5
2018Vergnaud#1125	Human	Spain	B. melitensis bv. 3	E. Mediterranean	1975	42	116	1	5	3	13	2	2	3	2	4	41	8	5	7	3	6	5
2018Vergnaud#1126	Human	Spain	B. melitensis bv. 3	E. Mediterranean	1975	42	116	1	5	3	13	2	2	3	2	4	41	8	8	7	3	4	5
2018Vergnaud#1127	Human	Spain	B. melitensis bv. 3	E. Mediterranean	1975	42	116	1	5	3	13	2	2	3	2	4	41	8	6	7	3	4	5
2018Vergnaud#1128	Human	Spain	B. melitensis bv. 3	E. Mediterranean	1975	42	116	1	5	3	13	2	2	3	2	4	41	8	6	6	3	4	6
2018Vergnaud#1129	Human	Spain	B. melitensis bv. 3	E. Mediterranean	1975	42	116	1	5	3	13	2	2	3	2	4	41	8	5	7	3	8	5
2018Vergnaud#1149	Human	Spain	B. melitensis bv. 3	E. Mediterranean	1975	42	116	1	5	3	13	2	2	3	2	4	41	8	6	6	5	6	5
2018Vergnaud#1150	Human	Spain	B. melitensis bv. 3	E. Mediterranean	1975	42	116	1	5	3	13	2	2	3	2	4	41	8	4	8	3	6	5
2018Vergnaud#1186	Human	Spain	B. melitensis bv. 3	E. Mediterranean	1975	42	116	1	5	3	13	2	2	3	2	4	41	8	5	7	3	5	5
2018Vergnaud#1187	Human	Spain	B. melitensis bv. 3	E. Mediterranean	1975	42	116	1	5	3	13	2	2	3	2	4	41	8	7	7	3	6	5
2018Vergnaud#1188	Human	Spain	B. melitensis bv. 3	E. Mediterranean	1975	42	116	1	5	3	13	2	2	3	2	4	41	8	6	7	3	4	5
2018Vergnaud#1189	Human	Spain	B. melitensis bv. 3	E. Mediterranean	1975	42	116	1	5	3	13	2	2	3	2	4	41	8	5	7	3	8	5
2018Vergnaud#1190	Human	Spain	B. melitensis bv. 3	E. Mediterranean	1975	42	116	1	5	3	13	2	2	3	2	4	41	8	6	7	3	7	5
2018Vergnaud#1191	Human	Spain	B. melitensis bv. 3	E. Mediterranean	1975	42	116	1	5	3	13	2	2	3	2	4	41	8	5	7	3	6	5
2018Vergnaud#1197	Human	Spain	B. melitensis bv. 3	E. Mediterranean	1975	42	116	1	5	3	13	2	2	3	2	4	41	8	6	7	3	4	5
2018Vergnaud#1258	Human	Spain	B. melitensis bv. 3	E. Mediterranean	1975	42	116	1	5	3	13	2	2	3	2	4	41	8	4	7	3	6	5
2018Vergnaud#1259	Human	Spain	B. melitensis bv. 3	E. Mediterranean	1975	42	116	1	5	3	13	2	2	3	2	4	41	8	8	6	3	6	5
2018Vergnaud#1260	Human	Spain	B. melitensis bv. 3	E. Mediterranean	1975	42	116	1	5	3	13	2	2	3	2	4	41	8	5	6	3	4	5
2018Vergnaud#1294	Human	Spain	B. melitensis bv. 3	E. Mediterranean	1975	42	116	1	5	3	13	2	2	3	2	4	41	8	5	8	3	6	5
2018Vergnaud#1295	Human	Spain	B. melitensis bv. 3	E. Mediterranean	1975	42	116	1	5	3	13	2	2	3	2	4	41	8	7	6	6	4	5
2018Vergnaud#1296	Human	Spain	B. melitensis bv. 3	E. Mediterranean	1975	42	116	1	5	3	13	2	2	3	2	4	41	8	5	7	3	7	5
2018Vergnaud#1297	Human	Spain	B. melitensis bv. 3	E. Mediterranean	1975	42	116	1	5	3	13	2	2	3	2	4	41	8	4	7	3	5	6
2018Vergnaud#1298	Human	Spain	B. melitensis bv. 3	E. Mediterranean	1975	42	116	1	5	3	13	2	2	3	2	4	41	8	5	7	3	4	5
2018Vergnaud#1299	Human	Spain	B. melitensis bv. 3	E. Mediterranean	1975	42	116	1	5	3	13	2	2	3	2	4	41	8	5	8	3	7	6
2018Vergnaud#1300	Human	Spain	B. melitensis bv. 3	E. Mediterranean	1975	42	116	1	5	3	13	2	2	3	2	4	41	8	6	7	3	6	5
2018Vergnaud#1301	Human	Spain	B. melitensis bv. 3	E. Mediterranean	1975	42	116	1	5	3	13	2	2	3	2	4	41	8	5	7	3	6	5
2018Vergnaud#1198	Human	Spain	B. melitensis bv. 3	E. Mediterranean	1982	42	116	1	5	3	13	2	2	3	2	4	41	8	5	8	3	7	5
2018Vergnaud#0491	Human	Spain	B. melitensis bv. 3	E. Mediterranean	2000	42	116	1	5	3	13	2	2	3	2	4	41	8	5	8	3	5	7
2018Vergnaud#0499	Human	Spain	B. melitensis bv. 3	E. Mediterranean	1976	42	116	1	5	3	13	2	2	3	2	4	41	8	6	7	3	4	7
2018Vergnaud#0526	Human	Spain	B. melitensis bv. 3	E. Mediterranean	2000	42	116	1	5	3	13	2	2	3	2	4	41	8	5	7	3	6	5
2018Vergnaud#0694	Human	Spain	B. melitensis bv. 3	E. Mediterranean	1999	42	116	1	5	3	13	2	2	3	2	4	41	8	4	7	3	9	5
2018Vergnaud#0695	Human	Spain	B. melitensis bv. 3	E. Mediterranean	1999	42	116	1	5	3	13	2	2	3	2	4	41	8	5	7	3	6	5
2018Vergnaud#0858	Human	Spain	B. melitensis bv. 3	E. Mediterranean	1999	42	116	1	5	3	13	2	2	3	2	4	41	8	6	7	3	4	6
2018Vergnaud#0941	Human	Spain	B. melitensis bv. 3	E. Mediterranean	1975	42	116	1	5	3	13	2	2	3	2	4	41	8	5	7	3	6	5
2018Vergnaud#0982	Human	Spain	B. melitensis bv. 3	E. Mediterranean	1997	42	116	1	5	3	13	2	2	3	2	4	41	8	5	7	3	4	5
2018Vergnaud#0983	Human	Spain	B. melitensis bv. 3	E. Mediterranean	1997	42	116	1	5	3	13	2	2	3	2	4	41	8	5	7	3	4	5
2018Vergnaud#1093	Human	Spain	B. melitensis bv. 3	E. Mediterranean	1997	42	116	1	5	3	13	2	2	3	2	4	41	8	5	7	3	7	5
2018Vergnaud#1094	Human	Spain	B. melitensis bv. 3	E. Mediterranean	1997	42	180	1	5	3	13	2	2	3	2	5	41	8	7	7	3	4	5
2018Vergnaud#1095	Human	Spain	B. melitensis bv. 3	E. Mediterranean	1997	42	180	1	5	3	13	2	2	3	2	5	41	8	7	7	3	4	5
2018Vergnaud#1399	Human	Spain	B. melitensis bv. 3	E. Mediterranean	1997	83	298	1	5	3	14	2	2	3	2	4	41	8	7	6	3	4	5
2018Vergnaud#0641	Human	Spain	B. melitensis bv. 3	E. Mediterranean	1996	42	116	1	5	3	13	2	2	3	2	4	41	8	6	7	3	5	5
2018Vergnaud#0666	Human	Spain	B. melitensis bv. 3	E. Mediterranean	1998	42	116	1	5	3	13	2	2	3	2	4	41	8	5	7	3	6	5
2018Vergnaud#0667	Human	Spain	B. melitensis bv. 3	E. Mediterranean	1998	42	116	1	5	3	13	2	2	3	2	4	41	8	7	8	3	4	6
2018Vergnaud#0848	Human	Spain	B. melitensis bv. 3	E. Mediterranean	1996	42	116	1	5	3	13	2	2	3	2	4	41	8	5	7	3	4	5
2018Vergnaud#0986	Human	Spain	B. melitensis bv. 3	E. Mediterranean	1999	42	116	1	5	3	13	2	2	3	2	4	41	8	7	7	3	4	6
2018Vergnaud#1041	Human	Spain	B. melitensis bv. 3	E. Mediterranean	1980	42	116	1	5	3	13	2	2	3	2	4	41	8	6	7	3	4	5
2018Vergnaud#0670	Human	Spain	B. melitensis bv. 3	E. Mediterranean	1998	42	116	1	5	3	13	2	2	3	2	4	41	8	5	7	3	4	5
2007AlDahouk#012	Human	Spain	B. melitensis bv. 3	E. Mediterranean	1983	42	116	1	5	3	13	2	2	3	2	4	41	8	5	7	3	6	5
2007AlDahouk#099	Human	Spain	B. melitensis bv. 3	E. Mediterranean	1998	42	108	1	5	3	13	2	2	3	2	4	43	8	5	7	3	6	5
2018Vergnaud#0116	Human	Spain	B. melitensis bv. 3	E. Mediterranean	1983	42	116	1	5	3	13	2	2	3	2	4	41	8	5	7	3	5	5
2018Vergnaud#0537	Human	Spain	B. melitensis bv. 3	E. Mediterranean	1983	42	116	1	5	3	13	2	2	3	2	4	41	8	6	7	3	6	5
2018Vergnaud#0538	Human	Spain	B. melitensis bv. 3	E. Mediterranean	1983	42	116	1	5	3	13	2	2	3	2	4	41	8	6	7	3	6	5
2018Vergnaud#0539	Human	Spain	B. melitensis bv. 3	E. Mediterranean	1983	42	116	1	5	3	13	2	2	3	2	4	41	8	6	7	3	6	5
2018Vergnaud#0540	Human	Spain	B. melitensis bv. 3	E. Mediterranean	1983	42	116	1	5	3	13	2	2	3	2	4	41	8	6	9	3	4	5
2018Vergnaud#0595	Human	Spain	B. melitensis bv. 3	E. Mediterranean	1984	43	292	1	5	3	13	3	2	3	2	4	9	8	4	4	3	5	5
2018Vergnaud#0896	Human	Spain	B. melitensis bv. 3	E. Mediterranean	1979	42	116	1	5	3	13	2	2	3	2	4	41	8	6	7	3	4	5
2018Vergnaud#0897	Human	Spain	B. melitensis bv. 3	E. Mediterranean	1979	42	116	1	5	3	13	2	2	3	2	4	41	8	5	7	3	7	5
2018Vergnaud#1262	Human	Spain	B. melitensis bv. 3	E. Mediterranean	1983	42	116	1	5	3	13	2	2	3	2	4	41	8	6	9	3	4	5
2018Vergnaud#1379	Human	Spain	B. melitensis bv. 3	E. Mediterranean	1980	42	116	1	5	3	13	2	2	3	2	4	41	8	5	7	3	6	5
2018Vergnaud#1382	Human	Spain	B. melitensis bv. 3	E. Mediterranean	1983	42	116	1	5	3	13	2	2	3	2	4	41	8	6	7	3	6	5
2018Vergnaud#0373	Human	Switzerland	B. melitensis bv. 3	E. Mediterranean	2000	42	180	1	5	3	13	2	2	3	2	5	41	8	5	7	9	5	5
2018Vergnaud#0614	Human	Tunisia	B. melitensis bv. 3	W. Mediterranean	1992	51	92	3	5	3	13	1	1	3	3	9	43	8	6	5	3	5	3
2018Vergnaud#0607	Human	Tunisia	B. melitensis bv. 3	W. Mediterranean	1992	51	94	3	5	3	13	1	1	3	3	7	45	8	7	2	12	4	3
2018Vergnaud#0608	Human	Tunisia	B. melitensis bv. 3	W. Mediterranean	1992	51	94	3	5	3	13	1	1	3	3	7	45	8	5	2	7	4	3
2018Vergnaud#0609	Human	Tunisia	B. melitensis bv. 3	W. Mediterranean	1992	51	94	3	5	3	13	1	1	3	3	7	45	8	6	2	5	4	3
2018Vergnaud#0612	Human	Tunisia	B. melitensis bv. 3	W. Mediterranean	1992	51	96	3	5	3	13	1	1	3	3	7	43	8	4	4	6	6	3
2018Vergnaud#0613	Human	Tunisia	B. melitensis bv. 3	W. Mediterranean	1992	51	96	3	5	3	13	1	1	3	3	7	43	8	7	4	7	10	3
2018Vergnaud#0618	Human	Tunisia	B. melitensis bv. 3	W. Mediterranean	1992	51	96	3	5	3	13	1	1	3	3	7	43	8	6	4	7	10	3
2018Vergnaud#0058	Human	Tunisia	B. melitensis bv. 3	W. Mediterranean	2004	51	92	3	5	3	13	1	1	3	3	9	43	8	7	4	3	9	3
2018Vergnaud#0068	Human	Tunisia	B. melitensis bv. 3	W. Mediterranean	2004	51	92	3	5	3	13	1	1	3	3	9	43	8	5	5	3	10	3
2007AlDahouk#013	Human	Tunisia	B. melitensis bv. 3	W. Mediterranean	1992	51	93	3	5	3	13	1	1	3	3	5	43	8	6	4	7	3	3
2007AlDahouk#015	Human	Tunisia	B. melitensis bv. 3	W. Mediterranean	2002	51	96	3	5	3	13	1	1	3	3	7	43	8	8	4		5	3
2007AlDahouk#016	Human	Tunisia	B. melitensis bv. 3	W. Mediterranean	2002	51	92	3	5	3	13	1	1	3	3	9	43	8	7	4	3	10	3
2007AlDahouk#017	Human	Tunisia	B. melitensis bv. 3	W. Mediterranean	2002	51	96	3	5	3	13	1	1	3	3	7	43	8	9	4	9	6	3
2007AlDahouk#018	Human	Tunisia	B. melitensis bv. 3	W. Mediterranean	2002	51	92	3	5	3	13	1	1	3	3	9	43	8	5	5	3	9	3
2007AlDahouk#019	Human	Tunisia	B. melitensis bv. 3	W. Mediterranean	2002	51	92	3	5	3	13	1	1	3	3	9	43	8	5	5	3	10	3
2018Vergnaud#0418	Human	Tunisia	B. melitensis bv. 3	W. Mediterranean	1997	51	96	3	5	3	13	1	1	3	3	7	43	8	10	4	9	7	3
2018Vergnaud#0419	Human	Tunisia	B. melitensis bv. 3	W. Mediterranean	1997	51	96	3	5	3	13	1	1	3	3	7	43	8	10	4	9	7	3
2018Vergnaud#0064	Human	Tunisia	B. melitensis bv. 3	W. Mediterranean	1991	51	96	3	5	3	13	1	1	3	3	7	43	8	5	4	9	8	3
2018Vergnaud#0410	Human	Tunisia	B. melitensis bv. 3	W. Mediterranean	1993	51	94	3	5	3	13	1	1	3	3	7	45	8	5	2	7	4	3
2018Vergnaud#0411	Human	Tunisia	B. melitensis bv. 3	W. Mediterranean	1993	50	86	3	5	3	14	1	1	3	3	7	43	8	8	4	8	12	3
2018Vergnaud#0412	Human	Tunisia	B. melitensis bv. 3	W. Mediterranean	1993	51	96	3	5	3	13	1	1	3	3	7	43	8	8	5	5	6	3
2018Vergnaud#0619	Human	Tunisia	B. melitensis bv. 3	W. Mediterranean	1993	51	92	3	5	3	13	1	1	3	3	9	43	8	4	5	3	6	3
2018Vergnaud#0620	Human	Tunisia	B. melitensis bv. 3	W. Mediterranean	1993	51	92	3	5	3	13	1	1	3	3	9	43	8	7	4	3	7	3
2018Vergnaud#0621	Human	Tunisia	B. melitensis bv. 3	W. Mediterranean	1993	51	92	3	5	3	13	1	1	3	3	9	43	8	7	4	3	8	3
2018Vergnaud#0630	Human	Tunisia	B. melitensis bv. 3	W. Mediterranean	1994	51	92	3	5	3	13	1	1	3	3	9	43	8	7	4	3	7	3
2011Kilic#014	Human	Turkey	B. melitensis bv. 3	E. Mediterranean	2007	42	116	1	5	3	13	2	2	3	2	4	41	8	8	7	3	6	5
2011Kilic#015	Human	Turkey	B. melitensis bv. 3	E. Mediterranean	2005	43	125	1	5	3	13	3	2	3	2	4	41	8	7	4	3	7	5
2011Kilic#016	Human	Turkey	B. melitensis bv. 3	E. Mediterranean	2005	43	125	1	5	3	13	3	2	3	2	4	41	8	7	4	3	7	5
2011Kilic#017	Human	Turkey	B. melitensis bv. 3	E. Mediterranean	2008	43	125	1	5	3	13	3	2	3	2	4	41	8	4	4	3	7	4
2011Kilic#039	Human	Turkey	B. melitensis bv. 3	E. Mediterranean	2008	43	125	1	5	3	13	3	2	3	2	4	41	8	5	4	3	4	5
2011Kilic#085	Human	Turkey	B. melitensis bv. 3	E. Mediterranean	2006	43	125	1	5	3	13	3	2	3	2	4	41	8	5	4	3	6	7
2011Kilic#106	Human	Turkey	B. melitensis bv. 3	E. Mediterranean	2006	43	125	1	5	3	13	3	2	3	2	4	41	8	5	4	3	5	6
2011Kilic#107	Human	Turkey	B. melitensis bv. 3	E. Mediterranean	2005	43	125	1	5	3	13	3	2	3	2	4	41	8	6	4	3	5	8
2011Kilic#108	Human	Turkey	B. melitensis bv. 3	E. Mediterranean	2003	43	125	1	5	3	13	3	2	3	2	4	41	8	5	4	3	8	7
2011Kilic#109	Human	Turkey	B. melitensis bv. 3	E. Mediterranean	2005	43	125	1	5	3	13	3	2	3	2	4	41	8	5	4	3	5	6
2011Kilic#110	Human	Turkey	B. melitensis bv. 3	E. Mediterranean	2003	43	125	1	5	3	13	3	2	3	2	4	41	8	8	4	3	7	7
2011Kilic#111	Human	Turkey	B. melitensis bv. 3	E. Mediterranean	2003	84	113	1	5	3	13	1	2	3	2	4	41	8	4	4	3	7	3
2011Kilic#112	Human	Turkey	B. melitensis bv. 3	E. Mediterranean	2005	43	125	1	5	3	13	3	2	3	2	4	41	8	4	4	3	5	6
2011Kilic#113	Human	Turkey	B. melitensis bv. 3	E. Mediterranean	2004	43	125	1	5	3	13	3	2	3	2	4	41	8	4	4	3	4	4
2011Kilic#114	Human	Turkey	B. melitensis bv. 3	E. Mediterranean	2003	43	125	1	5	3	13	3	2	3	2	4	41	8	5	4	3	5	4
2011Kilic#115	Human	Turkey	B. melitensis bv. 3	E. Mediterranean	2005	43	125	1	5	3	13	3	2	3	2	4	41	8	5	4	3	5	4
2011Kilic#116	Human	Turkey	B. melitensis bv. 3	E. Mediterranean	2005	43	125	1	5	3	13	3	2	3	2	4	41	8	4	5	3	5	4
2011Kilic#130	Human	Turkey	B. melitensis bv. 3	E. Mediterranean	2009	43	125	1	5	3	13	3	2	3	2	4	41	8	4	4	3	4	4
2011Kilic#049	Human	Turkey	B. melitensis bv. 3	E. Mediterranean	2003	43	125	1	5	3	13	3	2	3	2	4	41	8	5	4	3	8	6
2011Kilic#131	Human	Turkey	B. melitensis bv. 3	E. Mediterranean	1998	44	109	1	4	3	13	3	2	3	2	4	46	8	4	4	3	5	4
2011Kilic#132	Human	Turkey	B. melitensis bv. 3	E. Mediterranean	2002	43	125	1	5	3	13	3	2	3	2	4	41	8	4	4	3	4	4
2011Kilic#133	Human	Turkey	B. melitensis bv. 3	E. Mediterranean	2003	43	125	1	5	3	13	3	2	3	2	4	41	8	4	4	3	4	4
2011Kilic#134	Human	Turkey	B. melitensis bv. 3	E. Mediterranean	2002	43	125	1	5	3	13	3	2	3	2	4	41	8	5	4	3	4	5
2011Kilic#135	Human	Turkey	B. melitensis bv. 3	E. Mediterranean	2002	43	125	1	5	3	13	3	2	3	2	4	41	8	4	4	3	4	4
2011Kilic#136	Human	Turkey	B. melitensis bv. 3	E. Mediterranean	2001	43	125	1	5	3	13	3	2	3	2	4	41	8	5	4	3	5	6
2011Kilic#137	Human	Turkey	B. melitensis bv. 3	E. Mediterranean	2004	85	119	1	5	3	13	3	4	3	2	4	41	8	4	4	3	8	6
2011Kilic#138	Human	Turkey	B. melitensis bv. 3	E. Mediterranean	2003	43	125	1	5	3	13	3	2	3	2	4	41	8	5	4	3	5	4
2011Kilic#139	Human	Turkey	B. melitensis bv. 3	E. Mediterranean	2003	43	125	1	5	3	13	3	2	3	2	4	41	8	6	5	3	5	4
2011Kilic#140	Human	Turkey	B. melitensis bv. 3	E. Mediterranean	2003	43	125	1	5	3	13	3	2	3	2	4	41	8	5	4	3	7	4
2011Kilic#141	Human	Turkey	B. melitensis bv. 3	E. Mediterranean	2004	43	125	1	5	3	13	3	2	3	2	4	41	8	7	4	3	4	5
2011Kilic#142	Human	Turkey	B. melitensis bv. 3	E. Mediterranean	2003	43	125	1	5	3	13	3	2	3	2	4	41	8	5	4	3	9	4
2011Kilic#143	Human	Turkey	B. melitensis bv. 3	E. Mediterranean	2004	42	116	1	5	3	13	2	2	3	2	4	41	8	4	4	3	8	5
2011Kilic#144	Human	Turkey	B. melitensis bv. 3	E. Mediterranean	2004	43	125	1	5	3	13	3	2	3	2	4	41	8	6	4	9	7	3
2011Kilic#145	Human	Turkey	B. melitensis bv. 3	E. Mediterranean	2004	43	125	1	5	3	13	3	2	3	2	4	41	8	4	4	3	5	5
2011Kilic#146	Human	Turkey	B. melitensis bv. 3	E. Mediterranean	2004	43	125	1	5	3	13	3	2	3	2	4	41	8	4	4	3	5	5
2011Kilic#147	Human	Turkey	B. melitensis bv. 3	E. Mediterranean	2004	43	125	1	5	3	13	3	2	3	2	4	41	8	6	5	3	6	4
2011Kilic#148	Human	Turkey	B. melitensis bv. 3	E. Mediterranean	2004	43	125	1	5	3	13	3	2	3	2	4	41	8	4	4	3	4	4
2011Kilic#149	Human	Turkey	B. melitensis bv. 3	E. Mediterranean	2005	43	125	1	5	3	13	3	2	3	2	4	41	8	6	4	3	5	4
2011Kilic#150	Human	Turkey	B. melitensis bv. 3	E. Mediterranean	2005	43	121	1	5	3	13	3	2	3	2	4	36	8	5	4	3	5	5
2011Kilic#151	Human	Turkey	B. melitensis bv. 3	E. Mediterranean	2005	43	125	1	5	3	13	3	2	3	2	4	41	8	6	5	9	8	3
2011Kilic#152	Human	Turkey	B. melitensis bv. 3	E. Mediterranean	2005	43	125	1	5	3	13	3	2	3	2	4	41	8	5	3	3	5	4
2011Kilic#153	Human	Turkey	B. melitensis bv. 3	E. Mediterranean	2004	43	125	1	5	3	13	3	2	3	2	4	41	8	6	5	3	6	4
2011Kilic#154	Human	Turkey	B. melitensis bv. 3	E. Mediterranean	2003	43	121	1	5	3	13	3	2	3	2	4	36	8	6	4	3	6	6
2011Kilic#155	Human	Turkey	B. melitensis bv. 3	E. Mediterranean	2004	43	125	1	5	3	13	3	2	3	2	4	41	8	6	4	3	11	5
2011Kilic#156	Human	Turkey	B. melitensis bv. 3	E. Mediterranean	2004	43	125	1	5	3	13	3	2	3	2	4	41	8	5	4	3	4	4
2011Kilic#157	Human	Turkey	B. melitensis bv. 3	E. Mediterranean	2005	42	116	1	5	3	13	2	2	3	2	4	41	8	4	7	3	8	5
2011Kilic#158	Human	Turkey	B. melitensis bv. 3	E. Mediterranean	2005	42	116	1	5	3	13	2	2	3	2	4	41	8	4	7	3	8	5
2011Kilic#159	Human	Turkey	B. melitensis bv. 3	E. Mediterranean	2005	42	116	1	5	3	13	2	2	3	2	4	41	8	4	7	3	8	5
2011Kilic#160	Human	Turkey	B. melitensis bv. 3	E. Mediterranean	2004	43	125	1	5	3	13	3	2	3	2	4	41	8	6	6	3	5	4
2011Kilic#161	Human	Turkey	B. melitensis bv. 3	E. Mediterranean	2001	43	125	1	5	3	13	3	2	3	2	4	41	8	6	3	3	5	4
2011Kilic#162	Human	Turkey	B. melitensis bv. 3	E. Mediterranean	2001	43	125	1	5	3	13	3	2	3	2	4	41	8	4	5	3	5	4
2011Kilic#008	Human	Turkey	B. melitensis bv. 3	E. Mediterranean	2004	43	125	1	5	3	13	3	2	3	2	4	41	8	6	4	14	9	3
2011Kilic#012	Human	Turkey	B. melitensis bv. 3	E. Mediterranean	2004	43	125	1	5	3	13	3	2	3	2	4	41	8	6	5	3	6	5
2011Kilic#006	Human	Turkey	B. melitensis bv. 3	E. Mediterranean	2004	43	125	1	5	3	13	3	2	3	2	4	41	8	3	4	5	5	3
2018Vergnaud#0392	Human	Turkey	B. melitensis bv. 3	E. Mediterranean	1983	42	116	1	5	3	13	2	2	3	2	4	41	8	7	6	3	5	5
2011Kilic#022	Human	Turkey	B. melitensis bv. 3	E. Mediterranean	2007	43	125	1	5	3	13	3	2	3	2	4	41	8	4	4	3	4	4
2011Kilic#031	Human	Turkey	B. melitensis bv. 3	E. Mediterranean	2007	43	125	1	5	3	13	3	2	3	2	4	41	8	8	4	3	5	7
2011Kilic#036	Human	Turkey	B. melitensis bv. 3	E. Mediterranean	2007	43	106	1	5	3	13	3	2	3	2	5	41	8	4	4	3	4	4
2011Kilic#087	Human	Turkey	B. melitensis bv. 3	E. Mediterranean	2007	61	103	1	5	3	14	3	2	3	2	5	36	8	7	4	3	7	6
2011Kilic#091	Human	Turkey	B. melitensis bv. 3	E. Mediterranean	2008	62	114	1	3	3	13	2	2	3	2	4	41	8	5	5	3	5	4
2011Kilic#092	Human	Turkey	B. melitensis bv. 3	E. Mediterranean	2008	43	104	1	5	3	13	3	2	3	2	5	36	8	6	4	3	9	4
2011Kilic#084	Human	Turkey	B. melitensis bv. 3	E. Mediterranean	2006	61	102	1	5	3	14	3	2	3	2	4	36	8	7	4	3	6	6
2011Kilic#086	Human	Turkey	B. melitensis bv. 3	E. Mediterranean	2007	61	103	1	5	3	14	3	2	3	2	5	36	8	6	4	3	6	6
2011Kilic#089	Human	Turkey	B. melitensis bv. 3	E. Mediterranean	2007	62	114	1	3	3	13	2	2	3	2	4	41	8	4	5	3	4	4
2011Kilic#090	Human	Turkey	B. melitensis bv. 3	E. Mediterranean	2007	43	125	1	5	3	13	3	2	3	2	4	41	8	5	4	3	5	7
2011Kilic#001	Human	Turkey	B. melitensis bv. 3	E. Mediterranean	2004	43	125	1	5	3	13	3	2	3	2	4	41	8	9	4	3	5	5
2011Kilic#007	Human	Turkey	B. melitensis bv. 3	E. Mediterranean	2004	43	125	1	5	3	13	3	2	3	2	4	41	8	6	6	3	5	4
2011Kilic#009	Human	Turkey	B. melitensis bv. 3	E. Mediterranean	2004	43	125	1	5	3	13	3	2	3	2	4	41	8	8	4	3	5	5
2011Kilic#010	Human	Turkey	B. melitensis bv. 3	E. Mediterranean	2004	43	125	1	5	3	13	3	2	3	2	4	41	8	7	4	3	5	4
2011Kilic#011	Human	Turkey	B. melitensis bv. 3	E. Mediterranean	2004	43	125	1	5	3	13	3	2	3	2	4	41	8	6	4	7	4	3
2011Kilic#013	Human	Turkey	B. melitensis bv. 3	E. Mediterranean	2006	43	125	1	5	3	13	3	2	3	2	4	41	8	4	4	3	9	4
2011Kilic#126	Human	Turkey	B. melitensis bv. 3	E. Mediterranean	2004	43	125	1	5	3	13	3	2	3	2	4	41	8	5	5	3	5	4
2011Kilic#127	Human	Turkey	B. melitensis bv. 3	E. Mediterranean	2004	43	125	1	5	3	13	3	2	3	2	4	41	8	5	5	3	5	4
2011Kilic#128	Human	Turkey	B. melitensis bv. 3	E. Mediterranean	2004	43	125	1	5	3	13	3	2	3	2	4	41	8	5	4	3	9	4
2011Kilic#129	Human	Turkey	B. melitensis bv. 3	E. Mediterranean	2004	43	125	1	5	3	13	3	2	3	2	4	41	8	6	5	3	5	4
2011Kilic#019	Human	Turkey	B. melitensis bv. 3	E. Mediterranean	2005	43	125	1	5	3	13	3	2	3	2	4	41	8	6	4	3	5	5
2011Kilic#020	Human	Turkey	B. melitensis bv. 3	E. Mediterranean	2005	43	125	1	5	3	13	3	2	3	2	4	41	8	9	4	3	4	4
2011Kilic#027	Human	Turkey	B. melitensis bv. 3	E. Mediterranean	2005	43	125	1	5	3	13	3	2	3	2	4	41	8	5	4	3	4	4
2011Kilic#028	Human	Turkey	B. melitensis bv. 3	E. Mediterranean	2005	43	125	1	5	3	13	3	2	3	2	4	41	8	6	4	3	4	4
2011Kilic#029	Human	Turkey	B. melitensis bv. 3	E. Mediterranean	2007	43	125	1	5	3	13	3	2	3	2	4	41	8	4	5	3	5	4
2011Kilic#033	Human	Turkey	B. melitensis bv. 3	E. Mediterranean	2007	43	125	1	5	3	13	3	2	3	2	4	41	8	5	4	3	4	4
2011Kilic#035	Human	Turkey	B. melitensis bv. 3	E. Mediterranean	2007	43	125	1	5	3	13	3	2	3	2	4	41	8	5	4	3	6	4
2011Kilic#030	Human	Turkey	B. melitensis bv. 3	E. Mediterranean	2007	43	125	1	5	3	13	3	2	3	2	4	41	8	6	4	3	4	4
2011Kilic#038	Human	Turkey	B. melitensis bv. 3	E. Mediterranean	2007	43	125	1	5	3	13	3	2	3	2	4	41	8	5	4	3	4	4
2011Kilic#043	Human	Turkey	B. melitensis bv. 3	E. Mediterranean	2008	43	125	1	5	3	13	3	2	3	2	4	41	8	5	4	3	4	4
2011Kilic#018	Human	Turkey	B. melitensis bv. 3	E. Mediterranean	2004	43	125	1	5	3	13	3	2	3	2	4	41	8	6	4	3	6	8
2011Kilic#021	Human	Turkey	B. melitensis bv. 3	E. Mediterranean	2007	43	125	1	5	3	13	3	2	3	2	4	41	8	5	4	3	9	6
2011Kilic#023	Human	Turkey	B. melitensis bv. 3	E. Mediterranean	2005	43	125	1	5	3	13	3	2	3	2	4	41	8	5	4	3	4	6
2011Kilic#024	Human	Turkey	B. melitensis bv. 3	E. Mediterranean	2005	43	125	1	5	3	13	3	2	3	2	4	41	8	5	4	3	5	6
2011Kilic#025	Human	Turkey	B. melitensis bv. 3	E. Mediterranean	2007	43	125	1	5	3	13	3	2	3	2	4	41	8	4	4	3	9	6
2011Kilic#026	Human	Turkey	B. melitensis bv. 3	E. Mediterranean	2005	43	125	1	5	3	13	3	2	3	2	4	41	8	6	4	3	5	5
2011Kilic#032	Human	Turkey	B. melitensis bv. 3	E. Mediterranean	2007	43	125	1	5	3	13	3	2	3	2	4	41	8	5	4	3	5	5
2011Kilic#037	Human	Turkey	B. melitensis bv. 3	E. Mediterranean	2007	43	125	1	5	3	13	3	2	3	2	4	41	8	5	4	3	6	4
2011Kilic#041	Human	Turkey	B. melitensis bv. 3	E. Mediterranean	2008	43	125	1	5	3	13	3	2	3	2	4	41	8	5	4	9	11	3
2011Kilic#048	Human	Turkey	B. melitensis bv. 3	E. Mediterranean	2008	42	116	1	5	3	13	2	2	3	2	4	41	8	7	4	3	6	5
2011Kilic#104	Human	Turkey	B. melitensis bv. 3	E. Mediterranean	2004	57	112	1	5	3	13	3	3	3	2	4	41	8	5	4	3	5	5
2011Kilic#105	Human	Turkey	B. melitensis bv. 3	E. Mediterranean	2004	57	112	1	5	3	13	3	3	3	2	4	41	8	5	4	3	5	5
2011Kilic#088	Human	Turkey	B. melitensis bv. 3	E. Mediterranean	2007	61	103	1	5	3	14	3	2	3	2	5	36	8	8	4	3	7	7
2011Kilic#002	Human	Turkey	B. melitensis bv. 3	E. Mediterranean	2003	43	125	1	5	3	13	3	2	3	2	4	41	8	4	4	3	4	4
2011Kilic#003	Human	Turkey	B. melitensis bv. 3	E. Mediterranean	2004	43	125	1	5	3	13	3	2	3	2	4	41	8	3	4	3	5	5
2011Kilic#004	Human	Turkey	B. melitensis bv. 3	E. Mediterranean	2003	43	125	1	5	3	13	3	2	3	2	4	41	8	5	4	3	5	4
2011Kilic#005	Human	Turkey	B. melitensis bv. 3	E. Mediterranean	2004	43	125	1	5	3	13	3	2	3	2	4	41	8	6	4	8	5	3
2011Kilic#034	Human	Turkey	B. melitensis bv. 3	E. Mediterranean	2007	42	116	1	5	3	13	2	2	3	2	4	41	8	4	6	3	6	7
2011Kilic#045	Human	Turkey	B. melitensis bv. 3	E. Mediterranean	2008	43	125	1	5	3	13	3	2	3	2	4	41	8	6	4	3	4	5
2011Kilic#046	Human	Turkey	B. melitensis bv. 3	E. Mediterranean	2008	43	125	1	5	3	13	3	2	3	2	4	41	8	6	4	3	4	4
2011Kilic#047	Human	Turkey	B. melitensis bv. 3	E. Mediterranean	2008	43	125	1	5	3	13	3	2	3	2	4	41	8	5	4	3	4	7
2011Kilic#098	Human	Turkey	B. melitensis bv. 3	E. Mediterranean	2008	44	109	1	4	3	13	3	2	3	2	4	46	8	4	4	3	5	4
2011Kilic#099	Human	Turkey	B. melitensis bv. 3	E. Mediterranean	2008	43	125	1	5	3	13	3	2	3	2	4	41	8	5	4	3	6	4
2011Kilic#100	Human	Turkey	B. melitensis bv. 3	E. Mediterranean	2008	43	121	1	5	3	13	3	2	3	2	4	36	8	7	4	3	8	8
2011Kilic#101	Human	Turkey	B. melitensis bv. 3	E. Mediterranean	2008	43	106	1	5	3	13	3	2	3	2	5	41	8	8	4	3	8	5
2011Kilic#102	Human	Turkey	B. melitensis bv. 3	E. Mediterranean	2008	42	116	1	5	3	13	2	2	3	2	4	41	8	4	7	3	5	5
2011Kilic#103	Human	Turkey	B. melitensis bv. 3	E. Mediterranean	2008	43	125	1	5	3	13	3	2	3	2	4	41	8	6	4	3	6	7
2011Kilic#040	Human	Turkey	B. melitensis bv. 3	E. Mediterranean	2008	43	125	1	5	3	13	3	2	3	2	4	41	8	8	4	3	4	4
2011Kilic#042	Human	Turkey	B. melitensis bv. 3	E. Mediterranean	2008	43	125	1	5	3	13	3	2	3	2	4	41	8	5	4	3	4	4
2011Kilic#044	Human	Turkey	B. melitensis bv. 3	E. Mediterranean	2008	83	100	1	5	3	14	2	2	3	2	5	41	8	5	6	3	5	6
2011Kilic#060	Human	Turkey	B. melitensis bv. 3	E. Mediterranean	2002	43	125	1	5	3	13	3	2	3	2	4	41	8	6	4	3	7	4
2011Kilic#061	Human	Turkey	B. melitensis bv. 3	E. Mediterranean	2002	42	116	1	5	3	13	2	2	3	2	4	41	8	7	7	3	5	5
2011Kilic#062	Human	Turkey	B. melitensis bv. 3	E. Mediterranean	2003	43	125	1	5	3	13	3	2	3	2	4	41	8	7	4	3	5	4
2011Kilic#063	Human	Turkey	B. melitensis bv. 3	E. Mediterranean	2004	42	116	1	5	3	13	2	2	3	2	4	41	8	5	6	3	5	5
2011Kilic#064	Human	Turkey	B. melitensis bv. 3	E. Mediterranean	2004	42	116	1	5	3	13	2	2	3	2	4	41	8	7	6	3	5	5
2011Kilic#065	Human	Turkey	B. melitensis bv. 3	E. Mediterranean	2003	42	116	1	5	3	13	2	2	3	2	4	41	8	7	6	3	7	6
2011Kilic#066	Human	Turkey	B. melitensis bv. 3	E. Mediterranean	2003	42	116	1	5	3	13	2	2	3	2	4	41	8	6	6	3	6	5
2011Kilic#067	Human	Turkey	B. melitensis bv. 3	E. Mediterranean	2002	42	116	1	5	3	13	2	2	3	2	4	41	8	7	6	3	6	5
2011Kilic#068	Human	Turkey	B. melitensis bv. 3	E. Mediterranean	2002	63	111	1	5	3	13	2	3	3	2	4	41	8	6	12	3	5	5
2011Kilic#069	Human	Turkey	B. melitensis bv. 3	E. Mediterranean	2002	42	116	1	5	3	13	2	2	3	2	4	41	8	7	6	4	5	6
2011Kilic#070	Human	Turkey	B. melitensis bv. 3	E. Mediterranean	2003	43	125	1	5	3	13	3	2	3	2	4	41	8	4	4	9	5	3
2011Kilic#071	Human	Turkey	B. melitensis bv. 3	E. Mediterranean	2004	61	103	1	5	3	14	3	2	3	2	5	36	8	7	4	3	5	6
2011Kilic#072	Human	Turkey	B. melitensis bv. 3	E. Mediterranean	2004	42	116	1	5	3	13	2	2	3	2	4	41	8	5	6	3	5	5
2011Kilic#073	Human	Turkey	B. melitensis bv. 3	E. Mediterranean	2002	42	116	1	5	3	13	2	2	3	2	4	41	8	6	6	3	8	5
2011Kilic#074	Human	Turkey	B. melitensis bv. 3	E. Mediterranean	2002	42	116	1	5	3	13	2	2	3	2	4	41	8	6	12	3	5	5
2011Kilic#075	Human	Turkey	B. melitensis bv. 3	E. Mediterranean	2003	42	116	1	5	3	13	2	2	3	2	4	41	8	6	6	3	6	5
2011Kilic#076	Human	Turkey	B. melitensis bv. 3	E. Mediterranean	2002	42	116	1	5	3	13	2	2	3	2	4	41	8	7	7	3	5	5
2011Kilic#077	Human	Turkey	B. melitensis bv. 3	E. Mediterranean	2002	42	116	1	5	3	13	2	2	3	2	4	41	8	6	12	3	5	5
2011Kilic#078	Human	Turkey	B. melitensis bv. 3	E. Mediterranean	2003	42	116	1	5	3	13	2	2	3	2	4	41	8	6	6	3	6	5
2011Kilic#079	Human	Turkey	B. melitensis bv. 3	E. Mediterranean	2003	42	116	1	5	3	13	2	2	3	2	4	41	8	7	6	3	7	6
2011Kilic#080	Human	Turkey	B. melitensis bv. 3	E. Mediterranean	2003	42	116	1	5	3	13	2	2	3	2	4	41	8	7	6	3	6	6
2011Kilic#081	Human	Turkey	B. melitensis bv. 3	E. Mediterranean	2003	42	116	1	5	3	13	2	2	3	2	4	41	8	7	6	3	6	6
2011Kilic#082	Human	Turkey	B. melitensis bv. 3	E. Mediterranean	2003	42	116	1	5	3	13	2	2	3	2	4	41	8	8	6	3	7	6
2011Kilic#083	Human	Turkey	B. melitensis bv. 3	E. Mediterranean	2003	42	116	1	5	3	13	2	2	3	2	4	41	8	7	6	3	6	4
2011Kilic#050	Human	Turkey	B. melitensis bv. 3	E. Mediterranean	2008	43	125	1	5	3	13	3	2	3	2	4	41	8	5	4	3	5	5
2011Kilic#051	Human	Turkey	B. melitensis bv. 3	E. Mediterranean	2008	43	104	1	5	3	13	3	2	3	2	5	36	8	9	4	3	5	5
2011Kilic#052	Human	Turkey	B. melitensis bv. 3	E. Mediterranean	2008	43	104	1	5	3	13	3	2	3	2	5	36	8	5	4	3	7	6
2011Kilic#053	Human	Turkey	B. melitensis bv. 3	E. Mediterranean	2008	43	104	1	5	3	13	3	2	3	2	5	36	8	9	4	3	5	5
2011Kilic#054	Human	Turkey	B. melitensis bv. 3	E. Mediterranean	2008	43	125	1	5	3	13	3	2	3	2	4	41	8	4	4	3	4	5
2011Kilic#055	Human	Turkey	B. melitensis bv. 3	E. Mediterranean	2008	43	104	1	5	3	13	3	2	3	2	5	36	8	5	4	3	4	8
2011Kilic#056	Human	Turkey	B. melitensis bv. 3	E. Mediterranean	2008	43	125	1	5	3	13	3	2	3	2	4	41	8	8	4	3	6	6
2011Kilic#057	Human	Turkey	B. melitensis bv. 3	E. Mediterranean	2008	43	125	1	5	3	13	3	2	3	2	4	41	8	8	4	3	5	4
2011Kilic#058	Human	Turkey	B. melitensis bv. 3	E. Mediterranean	2008	43	125	1	5	3	13	3	2	3	2	4	41	8	5	4	3	6	7
2011Kilic#059	Human	Turkey	B. melitensis bv. 3	E. Mediterranean	2008	43	125	1	5	3	13	3	2	3	2	4	41	8	5	4	3	6	7
2011Kilic#117	Human	Turkey	B. melitensis bv. 3	E. Mediterranean	2007	43	125	1	5	3	13	3	2	3	2	4	41	8	4	4	3	7	4
2011Kilic#118	Human	Turkey	B. melitensis bv. 3	E. Mediterranean	2007	43	125	1	5	3	13	3	2	3	2	4	41	8	6	4	3	4	4
2011Kilic#119	Human	Turkey	B. melitensis bv. 3	E. Mediterranean	2007	43	125	1	5	3	13	3	2	3	2	4	41	8	4	4	3	8	4
2011Kilic#120	Human	Turkey	B. melitensis bv. 3	E. Mediterranean	2007	43	125	1	5	3	13	3	2	3	2	4	41	8	4	4	3	4	5
2011Kilic#121	Human	Turkey	B. melitensis bv. 3	E. Mediterranean	2007	43	125	1	5	3	13	3	2	3	2	4	41	8	5	4	3	4	4
2011Kilic#122	Human	Turkey	B. melitensis bv. 3	E. Mediterranean	2007	43	125	1	5	3	13	3	2	3	2	4	41	8	6	4	3	4	4
2011Kilic#123	Human	Turkey	B. melitensis bv. 3	E. Mediterranean	2007	43	125	1	5	3	13	3	2	3	2	4	41	8	6	4	3	6	4
2011Kilic#124	Human	Turkey	B. melitensis bv. 3	E. Mediterranean	2007	43	125	1	5	3	13	3	2	3	2	4	41	8	5	4	3	8	5
2011Kilic#125	Human	Turkey	B. melitensis bv. 3	E. Mediterranean	2007	43	125	1	5	3	13	3	2	3	2	4	41	8	7	5	3	4	4
2007AlDahouk#084	Human	Turkey	B. melitensis bv. 3	E. Mediterranean	2001	43	125	1	5	3	13	3	2	3	2	4	41	8	5	4	6	9	3
2007AlDahouk#085	Human	Turkey	B. melitensis bv. 3	E. Mediterranean	2001	57	112	1	5	3	13	3	3	3	2	4	41	8	6	4	3	6	4
2007AlDahouk#088	Human	Turkey	B. melitensis bv. 3	E. Mediterranean	1996	43	125	1	5	3	13	3	2	3	2	4	41	8	5	4	3	4	4
2007AlDahouk#091	Human	Turkey	B. melitensis bv. 3	E. Mediterranean	1998	43	122	1	5	3	13	3	2	3	2	4	43	8	5	5	3	5	4
2007AlDahouk#095	Human	Turkey	B. melitensis bv. 3	E. Mediterranean	1999	43	122	1	5	3	13	3	2	3	2	4	43	8	5	4	5	7	3
2007AlDahouk#096	Human	Turkey	B. melitensis bv. 3	E. Mediterranean	2000	42	108	1	5	3	13	2	2	3	2	4	43	8	5	6	3	7	6
2007AlDahouk#098	Human	Turkey	B. melitensis bv. 3	E. Mediterranean	1998	43	122	1	5	3	13	3	2	3	2	4	43	8	6	4	3	6	4
2007AlDahouk#101	Human	Turkey	B. melitensis bv. 3	E. Mediterranean	1998	43	122	1	5	3	13	3	2	3	2	4	43	8	5	4	3	4	4
2007AlDahouk#106	Human	Turkey	B. melitensis bv. 3	E. Mediterranean	1998	43	125	1	5	3	13	3	2	3	2	4	41	8	5	4	6	6	3
2018Vergnaud#0137	Human	Turkey	B. melitensis bv. 3	E. Mediterranean	2004	43	104	1	5	3	13	3	2	3	2	5	36	8	5	4	3	6	5
2018Vergnaud#0376	Human	Turkey	B. melitensis bv. 3	E. Mediterranean	2004	43	106	1	5	3	13	3	2	3	2	5	41	8	4	4	6	4	6
2018Vergnaud#0377	Human	Turkey	B. melitensis bv. 3	E. Mediterranean	2004	43	104	1	5	3	13	3	2	3	2	5	36	8	5	4	6	5	5
2018Vergnaud#0631	Human	Turkey	B. melitensis bv. 3	E. Mediterranean	1994	42	116	1	5	3	13	2	2	3	2	4	41	8	6	6	3	6	7
2011Kilic#094	Human	Turkey	B. melitensis bv. 3	E. Mediterranean	2005	43	125	1	5	3	13	3	2	3	2	4	41	8	5	4	5	7	3
2011Kilic#095	Human	Turkey	B. melitensis bv. 3	E. Mediterranean	2005	43	125	1	5	3	13	3	2	3	2	4	41	8	5	4	5	7	3
2011Kilic#096	Human	Turkey	B. melitensis bv. 3	E. Mediterranean	2005	43	125	1	5	3	13	3	2	3	2	4	41	8	5	4	5	7	3
2011Kilic#097	Human	Turkey	B. melitensis bv. 3	E. Mediterranean	2005	43	125	1	5	3	13	3	2	3	2	4	41	8	5	4	5	7	3
2018Vergnaud#0365	Human	Algeria	B. melitensis Rough	W. Mediterranean	1996	51	94	3	5	3	13	1	1	3	3	7	45	8	6	2	5	4	3
2017Hanot-Mambres#16	Human	Belgium	B. melitensis Rough	W. Mediterranean	2004	51	96	3	5	3	13	1	1	3	3	7	43	8	5	6	10	5	3
2018Vergnaud#0350	Human	France	B. melitensis Rough	E. Mediterranean	1976	43	105	1	5	3	13	3	2	3	2	5	9	8	4	4	3	4	5
2018Vergnaud#0208	Human	France	B. melitensis Rough	W. Mediterranean	1976	124	94	3	5	3	13	1	1	3	2	7	43	8	5	4	8	11	3
2018Vergnaud#0353	Human	France	B. melitensis Rough	E. Mediterranean	1983	60	99	1	5	3	13	3	2	2	2	6	9	8	4	4	21	6	5
2018Vergnaud#0354	Human	France	B. melitensis Rough	W. Mediterranean	1983	51	96	3	5	3	13	1	1	3	3	7	43	8	5	5	8	7	3
2018Vergnaud#0358	Human	France	B. melitensis Rough	W. Mediterranean	1992	51	96	3	5	3	13	1	1	3	3	7	43	8	7	5	9	8	3
2018Vergnaud#0206	Human	France	B. melitensis Rough	Americas	1974	47	135	3	4	2	13	4	2	3	3	7	36	6	2	5	6	8	4
2018Vergnaud#0369	Human	France	B. melitensis Rough	E. Mediterranean	2002	42	116	1	5	3	13	2	2	3	2	4	41	8	7	7	11	4	5
2018Vergnaud#0349	Human	France	B. melitensis Rough	E. Mediterranean	1976	43	105	1	5	3	13	3	2	3	2	5	9	8	5	4	3	9	5
2018Vergnaud#0351	Human	France	B. melitensis Rough	E. Mediterranean	1976	43	105	1	5	3	13	3	2	3	2	5	9	8	4	4	3	9	5
2018Vergnaud#0207	Human	France	B. melitensis Rough	W. Mediterranean	1976	51	95	3	5	3	13	1	1	3	3	7	49	8	9	5	10	12	3
2018Vergnaud#0355	Human	France	B. melitensis Rough	W. Mediterranean	1988	51	96	3	5	3	13	1	1	3	3	7	43	8	8	5	9	5	3
2018Vergnaud#0214	Human	Jordan	B. melitensis Rough	E. Mediterranean	1993	43	125	1	5	3	13	3	2	3	2	4	41	8	5	5	8	7	10
2018Vergnaud#0363	Human	Jordan	B. melitensis Rough	E. Mediterranean	1993	43	125	1	5	3	13	3	2	3	2	4	41	8	6	4	3	5	6
2018Vergnaud#0366	Human	Mongolia	B. melitensis Rough	E. Mediterranean	2000	42	116	1	5	3	13	2	2	3	2	4	41	8	4	4	3	3	6
2018Vergnaud#0367	Human	Mongolia	B. melitensis Rough	E. Mediterranean	2002	42	116	1	5	3	13	2	2	3	2	4	41	8	4	4	3	3	6
2018Vergnaud#0368	Human	Mongolia	B. melitensis Rough	E. Mediterranean	2002	42	116	1	5	3	13	2	2	3	2	4	41	8	4	4	3	3	5
2018Vergnaud#0352	Human	Spain	B. melitensis Rough	E. Mediterranean	1982	42	116	1	5	3	13	2	2	3	2	4	41	8	6	7	3	4	5
2018Vergnaud#0209	Human	Spain	B. melitensis Rough	Americas	1982	93	139	3	4	3	13	6	2	3	3	7	36	6	2	3	9	9	5
2018Vergnaud#0210	Human	Spain	B. melitensis Rough	E. Mediterranean	1982	43	292	1	5	3	13	3	2	3	2	4	9	8	4	4	3	6	5
2018Vergnaud#0391	Human	Spain	B. melitensis Rough	W. Mediterranean	1982	51	95	3	5	3	13	1	1	3	3	7	49	8	10	5	7	9	3
2018Vergnaud#0211	Human	Spain	B. melitensis Rough	E. Mediterranean	1988	43	105	1	5	3	13	3	2	3	2	5	9	8	5	4	3	5	5
2018Vergnaud#0212	Human	Spain	B. melitensis Rough	E. Mediterranean	1988	43	105	1	5	3	13	3	2	3	2	5	9	8	5	4	3	5	5
2018Vergnaud#0004	Human	Spain	B. melitensis Rough	Americas	1995	53	263	3	4	3	13	5	3	3	3	6	36	5	2	4	4	6	5
2018Vergnaud#0360	Human	Tunisia	B. melitensis Rough	W. Mediterranean	1992	51	94	3	5	3	13	1	1	3	3	7	45	8	10	2	8	4	3
2006LeFleche#099	Ovine	France	B. melitensis	W. Mediterranean	1992	51	96	3	5	3	13	1	1	3	3	7	43	8	6	4	9	5	3
2006LeFleche#100	Ovine	India	B. melitensis	E. Mediterranean	1994	42	116	1	5	3	13	2	2	3	2	4	41	8	5	4	3	6	4
2015Shevtsov#166	Ovine	Kazakhstan	B. melitensis	E. Mediterranean	2007	42	116	1	5	3	13	2	2	3	2	4	41	8	6	4	3	5	5
2015Shevtsov#252	Ovine	Kazakhstan	B. melitensis	E. Mediterranean	2013	42	116	1	5	3	13	2	2	3	2	4	41	8	7	4	3	6	5
2015Shevtsov#253	Ovine	Kazakhstan	B. melitensis	E. Mediterranean	2013	42	116	1	5	3	13	2	2	3	2	4	41	8	5	4	3	4	5
2015Shevtsov#134	Ovine	Kazakhstan	B. melitensis	E. Mediterranean	2013	63	111	1	5	3	13	2	3	3	2	4	41	8	7	4	3	7	5
2015Shevtsov#135	Ovine	Kazakhstan	B. melitensis	E. Mediterranean	2013	63	111	1	5	3	13	2	3	3	2	4	41	8	7	4	3	7	5
2015Shevtsov#136	Ovine	Kazakhstan	B. melitensis	E. Mediterranean	2013	63	111	1	5	3	13	2	3	3	2	4	41	8	7	4	3	7	5
2015Shevtsov#223	Ovine	Kazakhstan	B. melitensis	E. Mediterranean	2013	42	116	1	5	3	13	2	2	3	2	4	41	8	5	4	3	4	5
2015Shevtsov#224	Ovine	Kazakhstan	B. melitensis	E. Mediterranean	2013	42	116	1	5	3	13	2	2	3	2	4	41	8	5	4	3	6	5
2015Shevtsov#225	Ovine	Kazakhstan	B. melitensis	E. Mediterranean	2013	42	116	1	5	3	13	2	2	3	2	4	41	8	5	4	3	4	5
2015Shevtsov#128	Ovine	Kazakhstan	B. melitensis	E. Mediterranean	2013	42	116	1	5	3	13	2	2	3	2	4	41	8	4	4	3	4	6
2015Shevtsov#129	Ovine	Kazakhstan	B. melitensis	E. Mediterranean	2013	42	116	1	5	3	13	2	2	3	2	4	41	8	4	4	3	4	6
2015Shevtsov#130	Ovine	Kazakhstan	B. melitensis	E. Mediterranean	2013	42	116	1	5	3	13	2	2	3	2	4	41	8	4	4	3	4	6
2015Shevtsov#233	Ovine	Kazakhstan	B. melitensis	E. Mediterranean	2013	42	116	1	5	3	13	2	2	3	2	4	41	8	5	4	3	4	5
2015Shevtsov#226	Ovine	Kazakhstan	B. melitensis	E. Mediterranean	2013	42	116	1	5	3	13	2	2	3	2	4	41	8	5	4	3	6	5
2015Shevtsov#227	Ovine	Kazakhstan	B. melitensis	E. Mediterranean	2013	42	116	1	5	3	13	2	2	3	2	4	41	8	5	4	3	6	5
2015Shevtsov#126	Ovine	Kazakhstan	B. melitensis	E. Mediterranean	2006	43	125	1	5	3	13	3	2	3	2	4	41	8	4	5	3	6	4
2015Shevtsov#177	Ovine	Kazakhstan	B. melitensis	E. Mediterranean	2007	43	125	1	5	3	13	3	2	3	2	4	41	8	4	5	3	6	4
2015Shevtsov#178	Ovine	Kazakhstan	B. melitensis	E. Mediterranean	2012	42	116	1	5	3	13	2	2	3	2	4	41	8	7	4	3	8	6
2015Shevtsov#179	Ovine	Kazakhstan	B. melitensis	E. Mediterranean	2012	42	116	1	5	3	13	2	2	3	2	4	41	8	7	4	3	8	6
2015Shevtsov#180	Ovine	Kazakhstan	B. melitensis	E. Mediterranean	2012	42	116	1	5	3	13	2	2	3	2	4	41	8	7	4	3	8	6
2015Shevtsov#181	Ovine	Kazakhstan	B. melitensis	E. Mediterranean	2012	42	116	1	5	3	13	2	2	3	2	4	41	8	4	4	3	4	5
2015Shevtsov#251	Ovine	Kazakhstan	B. melitensis	E. Mediterranean	2013	42	116	1	5	3	13	2	2	3	2	4	41	8	4	4	3	7	6
2015Shevtsov#144	Ovine	Kazakhstan	B. melitensis	E. Mediterranean	2013	42	116	1	5	3	13	2	2	3	2	4	41	8	5	4	3	5	6
2015Shevtsov#145	Ovine	Kazakhstan	B. melitensis	E. Mediterranean	2013	42	116	1	5	3	13	2	2	3	2	4	41	8	7	4	3	6	5
2015Shevtsov#146	Ovine	Kazakhstan	B. melitensis	E. Mediterranean	2013	42	116	1	5	3	13	2	2	3	2	4	41	8	5	4	3	5	6
2015Shevtsov#149	Ovine	Kazakhstan	B. melitensis	E. Mediterranean	2013	42	116	1	5	3	13	2	2	3	2	4	41	8	5	4	3	5	6
2015Shevtsov#150	Ovine	Kazakhstan	B. melitensis	E. Mediterranean	2013	42	116	1	5	3	13	2	2	3	2	4	41	8	5	4	3	5	6
2015Shevtsov#151	Ovine	Kazakhstan	B. melitensis	E. Mediterranean	2013	42	116	1	5	3	13	2	2	3	2	4	41	8	5	4	3	5	6
2015Shevtsov#190	Ovine	Kazakhstan	B. melitensis	E. Mediterranean	2013	42	116	1	5	3	13	2	2	3	2	4	41	8	5	4	3	5	6
2015Shevtsov#191	Ovine	Kazakhstan	B. melitensis	E. Mediterranean	2013	42	116	1	5	3	13	2	2	3	2	4	41	8	5	4	3	5	6
2015Shevtsov#192	Ovine	Kazakhstan	B. melitensis	E. Mediterranean	2013	42	116	1	5	3	13	2	2	3	2	4	41	8	5	4	3	6	5
2015Shevtsov#193	Ovine	Kazakhstan	B. melitensis	E. Mediterranean	2013	42	116	1	5	3	13	2	2	3	2	4	41	8	5	4	3	4	5
2015Shevtsov#194	Ovine	Kazakhstan	B. melitensis	E. Mediterranean	2013	42	116	1	5	3	13	2	2	3	2	4	41	8	5	4	3	6	5
2015Shevtsov#195	Ovine	Kazakhstan	B. melitensis	E. Mediterranean	2013	42	116	1	5	3	13	2	2	3	2	4	41	8	5	4	3	6	5
2015Shevtsov#196	Ovine	Kazakhstan	B. melitensis	E. Mediterranean	2013	42	116	1	5	3	13	2	2	3	2	4	41	8	5	4	3	6	5
2015Shevtsov#197	Ovine	Kazakhstan	B. melitensis	E. Mediterranean	2013	42	116	1	5	3	13	2	2	3	2	4	41	8	5	4	3	4	5
2015Shevtsov#198	Ovine	Kazakhstan	B. melitensis	E. Mediterranean	2013	42	116	1	5	3	13	2	2	3	2	4	41	8	5	4	3	6	5
2015Shevtsov#200	Ovine	Kazakhstan	B. melitensis	E. Mediterranean	2013	42	116	1	5	3	13	2	2	3	2	4	41	8	5	4	3	6	5
2015Shevtsov#201	Ovine	Kazakhstan	B. melitensis	E. Mediterranean	2013	42	116	1	5	3	13	2	2	3	2	4	41	8	5	4	3	4	5
2015Shevtsov#202	Ovine	Kazakhstan	B. melitensis	E. Mediterranean	2013	42	116	1	5	3	13	2	2	3	2	4	41	8	5	4	3	6	5
2015Shevtsov#203	Ovine	Kazakhstan	B. melitensis	E. Mediterranean	2013	42	116	1	5	3	13	2	2	3	2	4	41	8	5	4	3	6	5
2015Shevtsov#204	Ovine	Kazakhstan	B. melitensis	E. Mediterranean	2013	42	116	1	5	3	13	2	2	3	2	4	41	8	5	4	3	6	5
2015Shevtsov#205	Ovine	Kazakhstan	B. melitensis	E. Mediterranean	2013	42	116	1	5	3	13	2	2	3	2	4	41	8	5	4	3	6	5
2015Shevtsov#206	Ovine	Kazakhstan	B. melitensis	E. Mediterranean	2013	42	116	1	5	3	13	2	2	3	2	4	41	8	5	4	3	4	5
2015Shevtsov#207	Ovine	Kazakhstan	B. melitensis	E. Mediterranean	2013	42	116	1	5	3	13	2	2	3	2	4	41	8	5	4	3	6	5
2015Shevtsov#208	Ovine	Kazakhstan	B. melitensis	E. Mediterranean	2013	42	116	1	5	3	13	2	2	3	2	4	41	8	5	4	3	6	5
2015Shevtsov#209	Ovine	Kazakhstan	B. melitensis	E. Mediterranean	2013	42	116	1	5	3	13	2	2	3	2	4	41	8	5	4	3	6	5
2015Shevtsov#211	Ovine	Kazakhstan	B. melitensis	E. Mediterranean	2013	42	116	1	5	3	13	2	2	3	2	4	41	8	5	4	3	4	5
2015Shevtsov#212	Ovine	Kazakhstan	B. melitensis	E. Mediterranean	2013	42	116	1	5	3	13	2	2	3	2	4	41	8	5	4	3	6	5
2015Shevtsov#243	Ovine	Kazakhstan	B. melitensis	E. Mediterranean	2008	42	116	1	5	3	13	2	2	3	2	4	41	8	5	4	3	6	5
2015Shevtsov#182	Ovine	Kazakhstan	B. melitensis	E. Mediterranean	2013	42	116	1	5	3	13	2	2	3	2	4	41	8	5	4	3	5	6
2015Shevtsov#183	Ovine	Kazakhstan	B. melitensis	E. Mediterranean	2013	42	116	1	5	3	13	2	2	3	2	4	41	8	5	4	3	5	6
2015Shevtsov#184	Ovine	Kazakhstan	B. melitensis	E. Mediterranean	2013	42	116	1	5	3	13	2	2	3	2	4	41	8	5	4	3	5	6
2015Shevtsov#185	Ovine	Kazakhstan	B. melitensis	E. Mediterranean	2013	42	116	1	5	3	13	2	2	3	2	4	41	8	5	4	3	5	6
2015Shevtsov#186	Ovine	Kazakhstan	B. melitensis	E. Mediterranean	2013	42	116	1	5	3	13	2	2	3	2	4	41	8	5	4	3	6	5
2015Shevtsov#187	Ovine	Kazakhstan	B. melitensis	E. Mediterranean	2013	42	116	1	5	3	13	2	2	3	2	4	41	8	5	4	3	6	5
2015Shevtsov#189	Ovine	Kazakhstan	B. melitensis	E. Mediterranean	2013	42	116	1	5	3	13	2	2	3	2	4	41	8	5	4	3	6	5
2015Shevtsov#244	Ovine	Kazakhstan	B. melitensis	E. Mediterranean	2013	42	116	1	5	3	13	2	2	3	2	4	41	8	5	4	3	6	5
2015Shevtsov#245	Ovine	Kazakhstan	B. melitensis	E. Mediterranean	2013	42	116	1	5	3	13	2	2	3	2	4	41	8	5	4	3	6	5
2015Shevtsov#246	Ovine	Kazakhstan	B. melitensis	E. Mediterranean	2013	42	116	1	5	3	13	2	2	3	2	4	41	8	4	4	3	7	6
2015Shevtsov#247	Ovine	Kazakhstan	B. melitensis	E. Mediterranean	2013	42	116	1	5	3	13	2	2	3	2	4	41	8	5	4	3	6	5
2015Shevtsov#248	Ovine	Kazakhstan	B. melitensis	E. Mediterranean	2013	42	116	1	5	3	13	2	2	3	2	4	41	8	4	4	3	7	5
2015Shevtsov#249	Ovine	Kazakhstan	B. melitensis	E. Mediterranean	2013	42	116	1	5	3	13	2	2	3	2	4	41	8	5	4	3	6	5
2015Shevtsov#250	Ovine	Kazakhstan	B. melitensis	E. Mediterranean	2013	42	116	1	5	3	13	2	2	3	2	4	41	8	4	4	3	7	5
2015Shevtsov#143	Ovine	Kazakhstan	B. melitensis	E. Mediterranean	2013	63	111	1	5	3	13	2	3	3	2	4	41	8	5	4	3	8	5
2015Shevtsov#229	Ovine	Kazakhstan	B. melitensis	E. Mediterranean	2013	42	116	1	5	3	13	2	2	3	2	4	41	8	5	4	3	4	5
2015Shevtsov#230	Ovine	Kazakhstan	B. melitensis	E. Mediterranean	2013	42	116	1	5	3	13	2	2	3	2	4	41	8	5	4	3	4	5
2015Shevtsov#231	Ovine	Kazakhstan	B. melitensis	E. Mediterranean	2013	42	116	1	5	3	13	2	2	3	2	4	41	8	5	4	3	4	5
2015Shevtsov#131	Ovine	Kazakhstan	B. melitensis	E. Mediterranean	2013	42	116	1	5	3	13	2	2	3	2	4	41	8	5	4	3	5	6
2015Shevtsov#132	Ovine	Kazakhstan	B. melitensis	E. Mediterranean	2013	42	116	1	5	3	13	2	2	3	2	4	41	8	5	4	3	5	6
2015Shevtsov#213	Ovine	Kazakhstan	B. melitensis	E. Mediterranean	2013	42	116	1	5	3	13	2	2	3	2	4	41	8	5	4	3	6	5
2015Shevtsov#214	Ovine	Kazakhstan	B. melitensis	E. Mediterranean	2013	42	116	1	5	3	13	2	2	3	2	4	41	8	5	4	3	4	5
2015Shevtsov#215	Ovine	Kazakhstan	B. melitensis	E. Mediterranean	2013	42	116	1	5	3	13	2	2	3	2	4	41	8	5	4	3	6	5
2015Shevtsov#238	Ovine	Kazakhstan	B. melitensis	E. Mediterranean	2013	42	116	1	5	3	13	2	2	3	2	4	41	8	5	4	3	4	5
2015Shevtsov#239	Ovine	Kazakhstan	B. melitensis	E. Mediterranean	2013	42	116	1	5	3	13	2	2	3	2	4	41	8	5	4	3	6	5
2015Shevtsov#240	Ovine	Kazakhstan	B. melitensis	E. Mediterranean	2013	42	116	1	5	3	13	2	2	3	2	4	41	8	5	4	3	6	5
2015Shevtsov#241	Ovine	Kazakhstan	B. melitensis	E. Mediterranean	2013	42	116	1	5	3	13	2	2	3	2	4	41	8	5	4	3	6	5
2015Shevtsov#242	Ovine	Kazakhstan	B. melitensis	E. Mediterranean	2013	42	116	1	5	3	13	2	2	3	2	4	41	8	5	4	3	6	5
2015Shevtsov#152	Ovine	Kazakhstan	B. melitensis	E. Mediterranean	2013	63	111	1	5	3	13	2	3	3	2	4	41	8	5	4	3	6	5
2015Shevtsov#153	Ovine	Kazakhstan	B. melitensis	E. Mediterranean	2013	63	111	1	5	3	13	2	3	3	2	4	41	8	5	4	3	6	5
2015Shevtsov#154	Ovine	Kazakhstan	B. melitensis	E. Mediterranean	2013	63	111	1	5	3	13	2	3	3	2	4	41	8	5	4	3	6	5
2015Shevtsov#234	Ovine	Kazakhstan	B. melitensis	E. Mediterranean	2013	42	116	1	5	3	13	2	2	3	2	4	41	8	5	4	3	4	5
2015Shevtsov#235	Ovine	Kazakhstan	B. melitensis	E. Mediterranean	2013	42	116	1	5	3	13	2	2	3	2	4	41	8	5	4	3	6	5
2015Shevtsov#236	Ovine	Kazakhstan	B. melitensis	E. Mediterranean	2013	42	116	1	5	3	13	2	2	3	2	4	41	8	5	4	3	6	5
2015Shevtsov#237	Ovine	Kazakhstan	B. melitensis	E. Mediterranean	2013	42	116	1	5	3	13	2	2	3	2	4	41	8	5	4	3	5	5
2015Shevtsov#218	Ovine	Kazakhstan	B. melitensis	E. Mediterranean	2013	42	116	1	5	3	13	2	2	3	2	4	41	8	5	4	3	6	5
2015Shevtsov#219	Ovine	Kazakhstan	B. melitensis	E. Mediterranean	2013	42	116	1	5	3	13	2	2	3	2	4	41	8	7	4	3	7	5
2015Shevtsov#220	Ovine	Kazakhstan	B. melitensis	E. Mediterranean	2013	42	116	1	5	3	13	2	2	3	2	4	41	8	11	4	3	7	6
2015Shevtsov#222	Ovine	Kazakhstan	B. melitensis	E. Mediterranean	2013	42	116	1	5	3	13	2	2	3	2	4	41	8	7	4	3	7	5
2015Shevtsov#216	Ovine	Kazakhstan	B. melitensis	E. Mediterranean	2013	42	116	1	5	3	13	2	2	3	2	4	41	8	5	4	3	6	5
2015Shevtsov#217	Ovine	Kazakhstan	B. melitensis	E. Mediterranean	2013	42	116	1	5	3	13	2	2	3	2	4	41	8	5	4	3	6	5
2015Shevtsov#137	Ovine	Kazakhstan	B. melitensis	E. Mediterranean	2013	63	111	1	5	3	13	2	3	3	2	4	41	8	7	4	3	7	5
2015Shevtsov#133	Ovine	Kazakhstan	B. melitensis	E. Mediterranean	2013	42	116	1	5	3	13	2	2	3	2	4	41	8	5	4	3	5	6
2015Shevtsov#147	Ovine	Kazakhstan	B. melitensis	E. Mediterranean	2013	42	116	1	5	3	13	2	2	3	2	4	41	8	5	4	3	5	6
2015Shevtsov#148	Ovine	Kazakhstan	B. melitensis	E. Mediterranean	2013	42	116	1	5	3	13	2	2	3	2	4	41	8	5	4	3	5	6
2015Shevtsov#139	Ovine	Kazakhstan	B. melitensis	E. Mediterranean	2013	63	111	1	5	3	13	2	3	3	2	4	41	8	5	4	3	8	5
2015Shevtsov#140	Ovine	Kazakhstan	B. melitensis	E. Mediterranean	2013	63	111	1	5	3	13	2	3	3	2	4	41	8	5	4	3	8	5
2015Shevtsov#141	Ovine	Kazakhstan	B. melitensis	E. Mediterranean	2013	63	111	1	5	3	13	2	3	3	2	4	41	8	5	4	3	8	5
2015Shevtsov#142	Ovine	Kazakhstan	B. melitensis	E. Mediterranean	2013	63	111	1	5	3	13	2	3	3	2	4	41	8	5	4	3	8	5
2015Shevtsov#228	Ovine	Kazakhstan	B. melitensis	E. Mediterranean	2013	42	116	1	5	3	13	2	2	3	2	4	41	8	5	4	3	4	5
2015Shevtsov#188	Ovine	Kazakhstan	B. melitensis	E. Mediterranean	2008	42	116	1	5	3	13	2	2	3	2	4	41	8	5	4	3	6	5
2015Shevtsov#155	Ovine	Kazakhstan	B. melitensis	E. Mediterranean	2013	63	111	1	5	3	13	2	3	3	2	4	41	8	5	4	3	6	5
2015Shevtsov#156	Ovine	Kazakhstan	B. melitensis	E. Mediterranean	2013	63	111	1	5	3	13	2	3	3	2	4	41	8	5	4	3	6	5
2015Shevtsov#157	Ovine	Kazakhstan	B. melitensis	E. Mediterranean	2013	63	111	1	5	3	13	2	3	3	2	4	41	8	5	4	3	6	5
2015Shevtsov#158	Ovine	Kazakhstan	B. melitensis	E. Mediterranean	2013	63	111	1	5	3	13	2	3	3	2	4	41	8	5	4	3	6	5
2015Shevtsov#169	Ovine	Kazakhstan	B. melitensis	E. Mediterranean	2010	42	116	1	5	3	13	2	2	3	2	4	41	8	7	4	3	7	5
2018Vergnaud#0313	Ovine	India	B. melitensis atypical	E. Mediterranean	1994	42	116	1	5	3	13	2	2	3	2	4	41	8	5	4	3	6	4
2018Vergnaud#0314	Ovine	India	B. melitensis atypical	E. Mediterranean	2002	42	116	1	5	3	13	2	2	3	2	4	41	8	5	4	3	6	4
2018Vergnaud#0315	Ovine	India	B. melitensis atypical	E. Mediterranean	2002	42	116	1	5	3	13	2	2	3	2	4	41	8	6	4	3	6	4
2018Vergnaud#0316	Ovine	India	B. melitensis atypical	E. Mediterranean	2002	42	116	1	5	3	13	2	2	3	2	4	41	8	5	4	3	7	4
2018Vergnaud#0318	Ovine	India	B. melitensis atypical	E. Mediterranean	2002	42	116	1	5	3	13	2	2	3	2	4	41	8	5	4	3	6	4
2018Vergnaud#0342	Ovine	India	B. melitensis atypical	E. Mediterranean	2002	42	116	1	5	3	13	2	2	3	2	4	41	8	5	4	3	5	4
2018Vergnaud#0343	Ovine	India	B. melitensis atypical	E. Mediterranean	2002	42	116	1	5	3	13	2	2	3	2	4	41	8	5	4	3	5	4
2018Vergnaud#0431	Ovine	France	B. melitensis bv. 1	E. Mediterranean	1975	43	105	1	5	3	13	3	2	3	2	5	9	8	3	4	3	5	5
2018Vergnaud#0057	Ovine	France	B. melitensis bv. 1	E. Mediterranean	1981	43	105	1	5	3	13	3	2	3	2	5	9	8	3	4	3	7	5
2018Vergnaud#0440	Ovine	France	B. melitensis bv. 1	Americas	1981	47	138	3	4	2	13	4	2	3	3	8	36	6	2	4	6	3	7
2018Vergnaud#0441	Ovine	France	B. melitensis bv. 1	Americas	1981	47	138	3	4	2	13	4	2	3	3	8	36	6	2	4	6	3	5
2018Vergnaud#0026	Ovine	France	B. melitensis bv. 1	E. Mediterranean	1982	43	105	1	5	3	13	3	2	3	2	5	9	8	5	4	3	5	5
2018Vergnaud#0442	Ovine	France	B. melitensis bv. 1	Americas	1982	47	138	3	4	2	13	4	2	3	3	8	36	6	2	4	6	3	8
2018Vergnaud#0043	Ovine	France	B. melitensis bv. 1	E. Mediterranean	1980	43	292	1	5	3	13	3	2	3	2	4	9	8	4	4	3	5	7
2018Vergnaud#0093	Ovine	France	B. melitensis bv. 1	E. Mediterranean	1978	43	292	1	5	3	13	3	2	3	2	4	9	8	4	4	3	5	8
2018Vergnaud#0439	Ovine	France	B. melitensis bv. 1	E. Mediterranean	1978	43	292	1	5	3	13	3	2	3	2	4	9	8	4	4	3	5	7
2018Vergnaud#0457	Ovine	France	B. melitensis bv. 1	E. Mediterranean	1989	43	292	1	5	3	13	3	2	3	2	4	9	8	8	4	3	5	5
2018Vergnaud#1033	Ovine	France	B. melitensis bv. 1	Americas	1989	47	138	3	4	2	13	4	2	3	3	8	36	6	2	4	6	3	6
2018Vergnaud#0047	Ovine	France	B. melitensis bv. 1	E. Mediterranean	1986	43	105	1	5	3	13	3	2	3	2	5	9	8	3	4	3	6	4
2018Vergnaud#0461	Ovine	France	B. melitensis bv. 1	E. Mediterranean	1990	43	106	1	5	3	13	3	2	3	2	5	41	8	4	4	3	4	7
2018Vergnaud#0462	Ovine	France	B. melitensis bv. 1	E. Mediterranean	1991	135	300	1	5	3	13	3	1	3	3	5	49	8	3	4	3	6	6
2018Vergnaud#0774	Ovine	France	B. melitensis bv. 1	E. Mediterranean	1992	43	105	1	5	3	13	3	2	3	2	5	9	8	4	4	3	4	6
2018Vergnaud#0805	Ovine	France	B. melitensis bv. 1	E. Mediterranean	1991	43	105	1	5	3	13	3	2	3	2	5	9	8	3	4	3	6	6
2018Vergnaud#0767	Ovine	France	B. melitensis bv. 1	Americas	1982	47	138	3	4	2	13	4	2	3	3	8	36	6	2	4	7	3	6
2018Vergnaud#0443	Ovine	Greece	B. melitensis bv. 1	E. Mediterranean	1983	59	117	1	5	2	13	3	2	3	2	4	41	8	6	3	6	4	5
2018Vergnaud#0310	Ovine	India	B. melitensis bv. 1	E. Mediterranean	2000	42	116	1	5	3	13	2	2	3	2	4	41	8	5	4	3	6	4
2018Vergnaud#0727	Ovine	India	B. melitensis bv. 1	E. Mediterranean	2000	42	116	1	5	3	13	2	2	3	2	4	41	8	6	4	3	6	4
2018Vergnaud#0728	Ovine	India	B. melitensis bv. 1	E. Mediterranean	2000	42	116	1	5	3	13	2	2	3	2	4	41	8	5	4	3	7	4
2006LeFleche#079	Ovine	Israel	B. melitensis bv. 1	Americas	1996	47	138	3	4	2	13	4	2	3	3	8	36	6	2	4	6	3	6
2006LeFleche#080	Ovine	Israel	B. melitensis bv. 1	E. Mediterranean	1975	43	125	1	5	3	13	3	2	3	2	4	41	8	5	5	3	5	4
2018Vergnaud#0034	Ovine	Israel	B. melitensis bv. 1	E. Mediterranean	1988	43	125	1	5	3	13	3	2	3	2	4	41	8	5	5	3	5	4
2018Vergnaud#0106	Ovine	Israel	B. melitensis bv. 1	E. Mediterranean	1988	43	125	1	5	3	13	3	2	3	2	4	41	8	4	5	3	5	4
2018Vergnaud#0284	Ovine	Israel	B. melitensis bv. 1	Americas	1996	47	138	3	4	2	13	4	2	3	3	8	36	6	4	4	6	3	6
2015Shevtsov#163	Ovine	Kazakhstan	B. melitensis bv. 1	E. Mediterranean	2009	42	116	1	5	3	13	2	2	3	2	4	41	8	5	4	3	8	5
2015Shevtsov#164	Ovine	Kazakhstan	B. melitensis bv. 1	E. Mediterranean	2009	42	116	1	5	3	13	2	2	3	2	4	41	8	5	4	3	8	5
2015Shevtsov#170	Ovine	Kazakhstan	B. melitensis bv. 1	E. Mediterranean	2011	42	116	1	5	3	13	2	2	3	2	4	41	8	4	4	3	7	7
2015Shevtsov#199	Ovine	Kazakhstan	B. melitensis bv. 1	E. Mediterranean	2008	42	116	1	5	3	13	2	2	3	2	4	41	8	4	4	3	7	5
2015Shevtsov#210	Ovine	Kazakhstan	B. melitensis bv. 1	E. Mediterranean	2008	63	111	1	5	3	13	2	3	3	2	4	41	8	5	4	3	7	5
2015Shevtsov#165	Ovine	Kazakhstan	B. melitensis bv. 1	E. Mediterranean	2009	42	116	1	5	3	13	2	2	3	2	4	41	8	5	4	3	5	5
2015Shevtsov#167	Ovine	Kazakhstan	B. melitensis bv. 1	E. Mediterranean	2009	42	116	1	5	3	13	2	2	3	2	4	41	8	5	4	3	5	6
2015Shevtsov#168	Ovine	Kazakhstan	B. melitensis bv. 1	E. Mediterranean	2009	42	116	1	5	3	13	2	2	3	2	4	41	8	8	4	3	8	5
2015Shevtsov#171	Ovine	Kazakhstan	B. melitensis bv. 1	E. Mediterranean	2011	42	116	1	5	3	13	2	2	3	2	4	41	8	4	4	3	6	7
2015Shevtsov#172	Ovine	Kazakhstan	B. melitensis bv. 1	E. Mediterranean	2011	42	116	1	5	3	13	2	2	3	2	4	41	8	5	4	3	9	5
2015Shevtsov#173	Ovine	Kazakhstan	B. melitensis bv. 1	E. Mediterranean	2011	42	116	1	5	3	13	2	2	3	2	4	41	8	4	4	3	7	7
2015Shevtsov#174	Ovine	Kazakhstan	B. melitensis bv. 1	E. Mediterranean	2011	42	116	1	5	3	13	2	2	3	2	4	41	8	4	4	3	5	10
2015Shevtsov#175	Ovine	Kazakhstan	B. melitensis bv. 1	E. Mediterranean	2011	42	116	1	5	3	13	2	2	3	2	4	41	8	4	4	3	6	7
2015Shevtsov#176	Ovine	Kazakhstan	B. melitensis bv. 1	E. Mediterranean	2011	42	116	1	5	3	13	2	2	3	2	4	41	8	4	4	3	6	7
2007Garcia_Yoldi#002	Ovine	South Africa	B. melitensis bv. 1	Americas	1990	47	138	3	4	2	13	4	2	3	3	8	36	6	2	4	6	4	6
2018Vergnaud#0474	Ovine	Spain	B. melitensis bv. 1	E. Mediterranean	1992	43	105	1	5	3	13	3	2	3	2	5	9	8	5	4	3	7	5
2018Vergnaud#0107	Ovine	Spain	B. melitensis bv. 1	Americas	1993	48	130	3	4	3	13	5	2	3	3	6	36	5	2	5	10	6	5
2018Vergnaud#0990	Ovine	Spain	B. melitensis bv. 1	E. Mediterranean	1991	43	292	1	5	3	13	3	2	3	2	4	9	8	5	4	3	6	6
2018Vergnaud#0991	Ovine	Spain	B. melitensis bv. 1	E. Mediterranean	1991	43	292	1	5	3	13	3	2	3	2	4	9	8	5	4	3	4	5
2018Vergnaud#0879	Ovine	Spain	B. melitensis bv. 1	E. Mediterranean	1991	60	99	1	5	3	13	3	2	2	2	6	9	8	6	4	3	5	5
2018Vergnaud#0465	Ovine	Spain	B. melitensis bv. 1	E. Mediterranean	1991	135	301	1	5	3	13	3	1	3	3	4	45	8	3	4	3	7	5
2018Vergnaud#0466	Ovine	Spain	B. melitensis bv. 1	E. Mediterranean	1991	43	292	1	5	3	13	3	2	3	2	4	9	8	3	4	3	7	5
2018Vergnaud#0806	Ovine	Spain	B. melitensis bv. 1	E. Mediterranean	1991	43	292	1	5	3	13	3	2	3	2	4	9	8	3	4	3	7	5
2018Vergnaud#0878	Ovine	Spain	B. melitensis bv. 1	E. Mediterranean	1991	43	292	1	5	3	13	3	2	3	2	4	9	8	3	4	3	7	5
2018Vergnaud#0048	Ovine	Spain	B. melitensis bv. 1	Americas	1987	47	138	3	4	2	13	4	2	3	3	8	36	6	2	5	6	3	6
2018Vergnaud#0446	Ovine	Spain	B. melitensis bv. 1	E. Mediterranean	1986	43	292	1	5	3	13	3	2	3	2	4	9	8	5	4	4	4	7
2018Vergnaud#0447	Ovine	Spain	B. melitensis bv. 1	E. Mediterranean	1986	43	292	1	5	3	13	3	2	3	2	4	9	8	5	6	4	7	8
2018Vergnaud#0448	Ovine	Spain	B. melitensis bv. 1	E. Mediterranean	1986	43	292	1	5	3	13	3	2	3	2	4	9	8	5	3	3	6	5
2018Vergnaud#0449	Ovine	Spain	B. melitensis bv. 1	E. Mediterranean	1986	43	105	1	5	3	13	3	2	3	2	5	9	8	4	4	3	6	5
2018Vergnaud#0450	Ovine	Spain	B. melitensis bv. 1	E. Mediterranean	1986	43	105	1	5	3	13	3	2	3	2	5	9	8	4	4	3	6	5
2018Vergnaud#0451	Ovine	Spain	B. melitensis bv. 1	E. Mediterranean	1986	43	105	1	5	3	13	3	2	3	2	5	9	8	4	4	3	6	2
2018Vergnaud#0454	Ovine	Spain	B. melitensis bv. 1	E. Mediterranean	1989	43	105	1	5	3	13	3	2	3	2	5	9	8	6	4	3	4	5
2018Vergnaud#0458	Ovine	Spain	B. melitensis bv. 1	E. Mediterranean	1989	43	292	1	5	3	13	3	2	3	2	4	9	8	4	4	3	4	5
2018Vergnaud#0459	Ovine	Spain	B. melitensis bv. 1	E. Mediterranean	1989	128	303	1	5	3	14	3	1	3	3	4	43	8	4	4	3	4	5
2018Vergnaud#0460	Ovine	Spain	B. melitensis bv. 1	E. Mediterranean	1990	135	302	1	5	3	13	3	1	3	3	4	43	8	7	4	3	6	5
2018Vergnaud#0463	Ovine	Spain	B. melitensis bv. 1	E. Mediterranean	1991	43	292	1	5	3	13	3	2	3	2	4	9	8	6	4	3	7	6
2018Vergnaud#0464	Ovine	Spain	B. melitensis bv. 1	E. Mediterranean	1991	127	299	1	5	3	13	3	1	2	3	6	43	8	4	4	3	8	5
2018Vergnaud#0471	Ovine	Spain	B. melitensis bv. 1	E. Mediterranean	1986	43	292	1	5	3	13	3	2	3	2	4	9	8	5	3	3	6	5
2018Vergnaud#0473	Ovine	Spain	B. melitensis bv. 1	E. Mediterranean	1991	43	292	1	5	3	13	3	2	3	2	4	9	8	5	4	3	6	8
2018Vergnaud#0731	Ovine	Spain	B. melitensis bv. 1	E. Mediterranean	1986	43	292	1	5	3	13	3	2	3	2	4	9	8	5	4	4	4	5
2018Vergnaud#0773	Ovine	Spain	B. melitensis bv. 1	E. Mediterranean	1991	43	292	1	5	3	13	3	2	3	2	4	9	8	3	4	3	5	5
2018Vergnaud#0916	Ovine	Spain	B. melitensis bv. 1	E. Mediterranean	1986	43	292	1	5	3	13	3	2	3	2	4	9	8	5	4	4	4	7
2018Vergnaud#0917	Ovine	Spain	B. melitensis bv. 1	E. Mediterranean	1986	43	292	1	5	3	13	3	2	3	2	4	9	8	5	4	4	4	5
2018Vergnaud#0918	Ovine	Spain	B. melitensis bv. 1	E. Mediterranean	1991	60	99	1	5	3	13	3	2	2	2	6	9	8	6	4	3	4	7
2018Vergnaud#0919	Ovine	Spain	B. melitensis bv. 1	E. Mediterranean	1991	60	99	1	5	3	13	3	2	2	2	6	9	8	7	4	3	4	7
2018Vergnaud#0934	Ovine	Spain	B. melitensis bv. 1	E. Mediterranean	1986	43	292	1	5	3	13	3	2	3	2	4	9	8	5	4	4	4	7
2018Vergnaud#0936	Ovine	Spain	B. melitensis bv. 1	E. Mediterranean	1990	43	292	1	5	3	13	3	2	3	2	4	9	8	4	4	3	7	6
2018Vergnaud#0953	Ovine	Spain	B. melitensis bv. 1	E. Mediterranean	1986	43	292	1	5	3	13	3	2	3	2	4	9	8	5	4	4	4	7
2018Vergnaud#0954	Ovine	Spain	B. melitensis bv. 1	E. Mediterranean	1986	43	292	1	5	3	13	3	2	3	2	4	9	8	5	4	4	4	7
2018Vergnaud#0955	Ovine	Spain	B. melitensis bv. 1	E. Mediterranean	1991	43	292	1	5	3	13	3	2	3	2	4	9	8	4	4	3	4	6
2018Vergnaud#0956	Ovine	Spain	B. melitensis bv. 1	E. Mediterranean	1991	43	292	1	5	3	13	3	2	3	2	4	9	8	4	4	3	4	6
2018Vergnaud#1031	Ovine	Spain	B. melitensis bv. 1	E. Mediterranean	1986	60	285	1	5	3	13	3	2	2	2	4	9	8	5	4	3	5	4
2018Vergnaud#1034	Ovine	Spain	B. melitensis bv. 1	E. Mediterranean	1991	43	292	1	5	3	13	3	2	3	2	4	9	8	7	4	3	6	5
2018Vergnaud#1106	Ovine	Spain	B. melitensis bv. 1	E. Mediterranean	1986	43	292	1	5	3	13	3	2	3	2	4	9	8	5	4	3	4	7
2018Vergnaud#1107	Ovine	Spain	B. melitensis bv. 1	E. Mediterranean	1986	43	292	1	5	3	13	3	2	3	2	4	9	8	5	4	4	4	6
2018Vergnaud#1145	Ovine	Spain	B. melitensis bv. 1	Americas	1991	47	138	3	4	2	13	4	2	3	3	8	36	6	2	5	6	3	6
2018Vergnaud#1146	Ovine	Spain	B. melitensis bv. 1	Americas	1991	47	138	3	4	2	13	4	2	3	3	8	36	6	2	5	6	3	6
2018Vergnaud#1184	Ovine	Spain	B. melitensis bv. 1	E. Mediterranean	1986	43	292	1	5	3	13	3	2	3	2	4	9	8	5	4	4	4	3
2018Vergnaud#1185	Ovine	Spain	B. melitensis bv. 1	E. Mediterranean	1986	43	292	1	5	3	13	3	2	3	2	4	9	8	5	4	4	4	3
2018Vergnaud#1293	Ovine	Spain	B. melitensis bv. 1	Americas	1986	47	138	3	4	2	13	4	2	3	3	8	36	6	2	5	6	3	6
2007Garcia_Yoldi#001	Ovine	Spain	B. melitensis bv. 1	Americas	1986	47	138	3	4	2	13	4	2	3	3	8	36	6	2	5	6	3	6
2007Garcia_Yoldi#003	Ovine	Spain	B. melitensis bv. 1	Americas	1995	47	138	3	4	2	13	4	2	3	3	8	36	6	2	4	5	3	6
2007Garcia_Yoldi#004	Ovine	Spain	B. melitensis bv. 1	Americas	2000	47	138	3	4	2	13	4	2	3	3	8	36	6	2	4	7	3	6
2018Vergnaud#1292	Ovine	Spain	B. melitensis bv. 1	Americas	1986	47	138	3	4	2	13	4	2	3	3	8	36	6	2	5	6	3	6
2018Vergnaud#0022	Ovine	France	B. melitensis bv. 2	W. Mediterranean	1975	51	96	3	5	3	13	1	1	3	3	7	43	8	5	6	12	6	3
2006LeFleche#083	Ovine	France	B. melitensis bv. 2	W. Mediterranean	1980	51	95	3	5	3	13	1	1	3	3	7	49	8	7	5	14	7	3
2018Vergnaud#0015	Ovine	France	B. melitensis bv. 2	W. Mediterranean	1974	51	96	3	5	3	13	1	1	3	3	7	43	8	8	5	13	7	3
2018Vergnaud#0019	Ovine	France	B. melitensis bv. 2	W. Mediterranean	1974	51	96	3	5	3	13	1	1	3	3	7	43	8	8	5	7	10	3
2018Vergnaud#0021	Ovine	France	B. melitensis bv. 2	W. Mediterranean	1974	51	96	3	5	3	13	1	1	3	3	7	43	8	5	6	11	6	3
2018Vergnaud#0090	Ovine	France	B. melitensis bv. 2	W. Mediterranean	1974	51	96	3	5	3	13	1	1	3	3	7	43	8	7	5	9	12	3
2018Vergnaud#0481	Ovine	France	B. melitensis bv. 2	W. Mediterranean	1974	51	95	3	5	3	13	1	1	3	3	7	49	8	6	4	8	6	5
2006LeFleche#086	Ovine	Italy	B. melitensis bv. 2	W. Mediterranean	1995	51	96	3	5	3	13	1	1	3	3	7	43	8	5	5	7	7	3
2015Shevtsov#232	Ovine	Kazakhstan	B. melitensis bv. 2	E. Mediterranean	2008	42	116	1	5	3	13	2	2	3	2	4	41	8	4	4	3	4	6
2006LeFleche#085	Ovine	Spain	B. melitensis bv. 2	E. Mediterranean	1992	43	105	1	5	3	13	3	2	3	2	5	9	8	4	4	3	4	5
2018Vergnaud#0347	Ovine	Spain	B. melitensis bv. 2	E. Mediterranean	1993	43	105	1	5	3	13	3	2	3	2	5	9	8	4	4	3	4	5
2018Vergnaud#0348	Ovine	Spain	B. melitensis bv. 2	E. Mediterranean	1993	43	105	1	5	3	13	3	2	3	2	5	9	8	4	4	3	4	5
2006LeFleche#133	Ovine	Syria	B. melitensis bv. 2	E. Mediterranean	1990	43	122	1	5	3	13	3	2	3	2	4	43	8	4	4	3	5	4
2006LeFleche#132	Ovine	Syria	B. melitensis bv. 2	E. Mediterranean	1990	43	122	1	5	3	13	3	2	3	2	4	43	8	8	4	8	7	3
2018Vergnaud#0399	Ovine	Algeria	B. melitensis bv. 3	W. Mediterranean	1990	51	94	3	5	3	13	1	1	3	3	7	45	8	8	2	7	4	3
2018Vergnaud#0123	Ovine	France	B. melitensis bv. 3	W. Mediterranean	1979	51	95	3	5	3	13	1	1	3	3	7	49	8	7	5	7	5	3
2018Vergnaud#0586	Ovine	France	B. melitensis bv. 3	W. Mediterranean	1990	51	96	3	5	3	13	1	1	3	3	7	43	8	7	6	5	5	3
2018Vergnaud#0901	Ovine	France	B. melitensis bv. 3	W. Mediterranean	1986	51	96	3	5	3	13	1	1	3	3	7	43	8	9	5	9	11	3
2018Vergnaud#0928	Ovine	France	B. melitensis bv. 3	W. Mediterranean	1980	51	96	3	5	3	13	1	1	3	3	7	43	8	6	8	10	7	3
2018Vergnaud#1167	Ovine	France	B. melitensis bv. 3	W. Mediterranean	1991	51	96	3	5	3	13	1	1	3	3	7	43	8	5	6	10	8	3
2018Vergnaud#0125	Ovine	France	B. melitensis bv. 3	W. Mediterranean	1980	51	96	3	5	3	13	1	1	3	3	7	43	8	9	5	8	8	3
2018Vergnaud#0132	Ovine	France	B. melitensis bv. 3	W. Mediterranean	1977	51	96	3	5	3	13	1	1	3	3	7	43	8	5	4	4	7	3
2018Vergnaud#0498	Ovine	France	B. melitensis bv. 3	W. Mediterranean	1976	51	95	3	5	3	13	1	1	3	3	7	49	8	7	5	6	7	3
2018Vergnaud#0502	Ovine	France	B. melitensis bv. 3	W. Mediterranean	1978	51	96	3	5	3	13	1	1	3	3	7	43	8	5	4	7	7	3
2018Vergnaud#0503	Ovine	France	B. melitensis bv. 3	W. Mediterranean	1978	51	96	3	5	3	13	1	1	3	3	7	43	8	5	5	12	4	5
2018Vergnaud#0504	Ovine	France	B. melitensis bv. 3	W. Mediterranean	1978	51	96	3	5	3	13	1	1	3	3	7	43	8	5	5	13	4	6
2018Vergnaud#0507	Ovine	France	B. melitensis bv. 3	W. Mediterranean	1979	51	96	3	5	3	13	1	1	3	3	7	43	8	8	4	10	11	3
2018Vergnaud#0606	Ovine	France	B. melitensis bv. 3	W. Mediterranean	1992	51	96	3	5	3	13	1	1	3	3	7	43	8	6	4	10	6	3
2018Vergnaud#0523	Ovine	France	B. melitensis bv. 3	W. Mediterranean	1982	51	96	3	5	3	13	1	1	3	3	7	43	8	9	4	5	12	3
2018Vergnaud#0561	Ovine	France	B. melitensis bv. 3	W. Mediterranean	1985	51	96	3	5	3	13	1	1	3	3	7	43	8	5	7	5	9	3
2018Vergnaud#0558	Ovine	France	B. melitensis bv. 3	W. Mediterranean	1985	51	95	3	5	3	13	1	1	3	3	7	49	8	12	5	10	10	3
2018Vergnaud#0549	Ovine	France	B. melitensis bv. 3	W. Mediterranean	1983	51	96	3	5	3	13	1	1	3	3	7	43	8	6	5	4	9	3
2018Vergnaud#1040	Ovine	France	B. melitensis bv. 3	W. Mediterranean	1980	51	96	3	5	3	13	1	1	3	3	7	43	8	9	5	8	8	3
2018Vergnaud#0514	Ovine	France	B. melitensis bv. 3	W. Mediterranean	1980	51	207	3	5	3	13	1	1	3	3	6	43	8	7	5	8	10	3
2018Vergnaud#0563	Ovine	France	B. melitensis bv. 3	W. Mediterranean	1981	51	307	3	5	3	13	1	1	3	3	6	49	8	8	5	9	5	3
2018Vergnaud#0515	Ovine	France	B. melitensis bv. 3	W. Mediterranean	1981	51	96	3	5	3	13	1	1	3	3	7	43	8	8	5	9	4	3
2018Vergnaud#0516	Ovine	France	B. melitensis bv. 3	W. Mediterranean	1981	51	96	3	5	3	13	1	1	3	3	7	43	8	10	5	4	4	3
2018Vergnaud#1001	Ovine	France	B. melitensis bv. 3	W. Mediterranean	1990	51	96	3	5	3	13	1	1	3	3	7	43	8	5	4	8	7	3
2018Vergnaud#1135	Ovine	France	B. melitensis bv. 3	W. Mediterranean	1990	51	96	3	5	3	13	1	1	3	3	7	43	8	9	5	9	13	3
2018Vergnaud#1203	Ovine	France	B. melitensis bv. 3	W. Mediterranean	1991	51	96	3	5	3	13	1	1	3	3	7	43	8	7	5	7	10	3
2018Vergnaud#1268	Ovine	France	B. melitensis bv. 3	W. Mediterranean	1990	51	96	3	5	3	13	1	1	3	3	7	43	8	5	4	9	7	3
2018Vergnaud#1391	Ovine	France	B. melitensis bv. 3	W. Mediterranean	1991	51	96	3	5	3	13	1	1	3	3	7	43	8	7	5	10	7	3
2018Vergnaud#0564	Ovine	France	B. melitensis bv. 3	W. Mediterranean	1981	51	96	3	5	3	13	1	1	3	3	7	43	8	9	5	11	5	3
2018Vergnaud#0584	Ovine	France	B. melitensis bv. 3	W. Mediterranean	1990	51	207	3	5	3	13	1	1	3	3	6	43	8	6	5	9	21	3
2018Vergnaud#0597	Ovine	France	B. melitensis bv. 3	W. Mediterranean	1991	51	96	3	5	3	13	1	1	3	3	7	43	8	9	4	11	11	3
2018Vergnaud#0842	Ovine	France	B. melitensis bv. 3	W. Mediterranean	1992	51	96	3	5	3	13	1	1	3	3	7	43	8	6	4	3	11	3
2018Vergnaud#1202	Ovine	France	B. melitensis bv. 3	W. Mediterranean	1991	51	96	3	5	3	13	1	1	3	3	7	43	8	7	5	10	7	3
2018Vergnaud#0102	Ovine	France	B. melitensis bv. 3	W. Mediterranean	1982	51	96	3	5	3	13	1	1	3	3	7	43	8	6	5	4	9	3
2018Vergnaud#0550	Ovine	France	B. melitensis bv. 3	W. Mediterranean	1983	51	96	3	5	3	13	1	1	3	3	7	43	8	6	5	4	9	3
2018Vergnaud#0510	Ovine	France	B. melitensis bv. 3	W. Mediterranean	1980	51	96	3	5	3	13	1	1	3	3	7	43	8	5	6	9	6	3
2018Vergnaud#0509	Ovine	France	B. melitensis bv. 3	W. Mediterranean	1980	51	96	3	5	3	13	1	1	3	3	7	43	8	6	6	9	6	3
2018Vergnaud#0518	Ovine	France	B. melitensis bv. 3	W. Mediterranean	1981	51	96	3	5	3	13	1	1	3	3	7	43	8	6	6	10	8	3
2018Vergnaud#0570	Ovine	France	B. melitensis bv. 3	W. Mediterranean	1987	51	96	3	5	3	13	1	1	3	3	7	43	8	5	5	6	6	3
2018Vergnaud#0741	Ovine	France	B. melitensis bv. 3	W. Mediterranean	1988	51	91	3	5	3	13	1	1	3	3	8	43	8	5	5	12	9	3
2018Vergnaud#0779	Ovine	France	B. melitensis bv. 3	W. Mediterranean	1990	51	96	3	5	3	13	1	1	3	3	7	43	8	6	5	12	9	3
2018Vergnaud#0908	Ovine	France	B. melitensis bv. 3	W. Mediterranean	1987	51	96	3	5	3	13	1	1	3	3	7	43	8	5	5	12	4	3
2018Vergnaud#0909	Ovine	France	B. melitensis bv. 3	W. Mediterranean	1987	51	96	3	5	3	13	1	1	3	3	7	43	8	5	5	12	4	3
2018Vergnaud#1070	Ovine	France	B. melitensis bv. 3	W. Mediterranean	1989	51	96	3	5	3	13	1	1	3	3	7	43	8	7	6	4	5	3
2018Vergnaud#1388	Ovine	France	B. melitensis bv. 3	W. Mediterranean	1990	51	96	3	5	3	13	1	1	3	3	7	43	8	6	6	9	7	3
2018Vergnaud#1386	Ovine	France	B. melitensis bv. 3	W. Mediterranean	1989	51	95	3	5	3	13	1	1	3	3	7	49	8	6	5	13	5	3
2018Vergnaud#0409	Ovine	France	B. melitensis bv. 3	W. Mediterranean	1991	51	95	3	5	3	13	1	1	3	3	7	49	8	9	5	10	7	3
2018Vergnaud#0578	Ovine	France	B. melitensis bv. 3	E. Mediterranean	1989	149	281	1	5	3	13	1	2	2	2	6	49	8	9	5	6	4	5
2018Vergnaud#0506	Ovine	France	B. melitensis bv. 3	W. Mediterranean	1979	51	95	3	5	3	13	1	1	3	3	7	49	8	10	5	6	7	3
2018Vergnaud#0528	Ovine	France	B. melitensis bv. 3	W. Mediterranean	1979	51	95	3	5	3	13	1	1	3	3	7	49	8	10	8	14	7	3
2018Vergnaud#1159	Ovine	France	B. melitensis bv. 3	W. Mediterranean	1990	51	95	3	5	3	13	1	1	3	3	7	49	8	7	5	14	5	3
2018Vergnaud#1160	Ovine	France	B. melitensis bv. 3	W. Mediterranean	1990	51	95	3	5	3	13	1	1	3	3	7	49	8	5	5	14	5	3
2018Vergnaud#0530	Ovine	France	B. melitensis bv. 3	W. Mediterranean	1982	51	96	3	5	3	13	1	1	3	3	7	43	8	8	4	5	11	3
2018Vergnaud#0581	Ovine	France	B. melitensis bv. 3	E. Mediterranean	1990	84	282	1	5	3	13	1	2	3	2	6	9	8	7	5	9	5	5
2018Vergnaud#1389	Ovine	France	B. melitensis bv. 3	W. Mediterranean	1990	51	95	3	5	3	13	1	1	3	3	7	49	8	7	5	10	5	3
2018Vergnaud#0551	Ovine	France	B. melitensis bv. 3	W. Mediterranean	1983	51	96	3	5	3	13	1	1	3	3	7	43	8	5	5	8	6	3
2018Vergnaud#0513	Ovine	France	B. melitensis bv. 3	W. Mediterranean	1980	51	96	3	5	3	13	1	1	3	3	7	43	8	7	5	10	7	3
2018Vergnaud#1130	Ovine	France	B. melitensis bv. 3	W. Mediterranean	1988	51	207	3	5	3	13	1	1	3	3	6	43	8	6	5	8	12	3
2018Vergnaud#1132	Ovine	France	B. melitensis bv. 3	W. Mediterranean	1989	51	207	3	5	3	13	1	1	3	3	6	43	8	8	6	10	11	3
2018Vergnaud#1043	Ovine	France	B. melitensis bv. 3	W. Mediterranean	1986	51	95	3	5	3	13	1	1	3	3	7	49	8	8	6	9	7	3
2018Vergnaud#1168	Ovine	France	B. melitensis bv. 3	W. Mediterranean	1991	51	96	3	5	3	13	1	1	3	3	7	43	8	6	4	6	12	3
2018Vergnaud#0571	Ovine	France	B. melitensis bv. 3	W. Mediterranean	1987	51	96	3	5	3	13	1	1	3	3	7	43	8	8	5	8	11	3
2018Vergnaud#0997	Ovine	France	B. melitensis bv. 3	W. Mediterranean	1988	51	96	3	5	3	13	1	1	3	3	7	43	8	6	4	6	6	3
2018Vergnaud#1068	Ovine	France	B. melitensis bv. 3	W. Mediterranean	1988	51	96	3	5	3	13	1	1	3	3	7	43	8	6	4	7	5	3
2018Vergnaud#0947	Ovine	France	B. melitensis bv. 3	W. Mediterranean	1989	51	96	3	5	3	13	1	1	3	3	7	43	8	10	4	10	10	3
2018Vergnaud#0969	Ovine	France	B. melitensis bv. 3	W. Mediterranean	1985	51	207	3	5	3	13	1	1	3	3	6	43	8	7	6	10	9	3
2018Vergnaud#0044	Ovine	France	B. melitensis bv. 3	W. Mediterranean	1982	51	96	3	5	3	13	1	1	3	3	7	43	8	9	5	6	6	3
2018Vergnaud#0552	Ovine	France	B. melitensis bv. 3	W. Mediterranean	1983	51	95	3	5	3	13	1	1	3	3	7	49	8	6	5	9	4	3
2018Vergnaud#0988	Ovine	France	B. melitensis bv. 3	W. Mediterranean	1986	51	96	3	5	3	13	1	1	3	3	7	43	8	6	5	8	10	3
2018Vergnaud#0543	Ovine	France	B. melitensis bv. 3	W. Mediterranean	1983	51	96	3	5	3	13	1	1	3	3	7	43	8	9	5	14	4	3
2018Vergnaud#0115	Ovine	Greece	B. melitensis bv. 3	E. Mediterranean	1983	43	106	1	5	3	13	3	2	3	2	5	41	8	4	4	3	4	5
2018Vergnaud#0385	Ovine	Greece	B. melitensis bv. 3	E. Mediterranean	1983	43	125	1	5	3	13	3	2	3	2	4	41	8	7	4	3	8	8
2018Vergnaud#0386	Ovine	Greece	B. melitensis bv. 3	E. Mediterranean	1983	43	125	1	5	3	13	3	2	3	2	4	41	8	7	4	3	7	8
2018Vergnaud#0534	Ovine	Greece	B. melitensis bv. 3	E. Mediterranean	1983	43	125	1	5	3	13	3	2	3	2	4	41	8	7	4	8	5	3
2018Vergnaud#0535	Ovine	Greece	B. melitensis bv. 3	E. Mediterranean	1983	43	125	1	5	3	13	3	2	3	2	4	41	8	6	4	3	6	8
2018Vergnaud#0734	Ovine	Greece	B. melitensis bv. 3	E. Mediterranean	1983	43	125	1	5	3	13	3	2	3	2	4	41	8	5	4	3	9	5
2018Vergnaud#0735	Ovine	Greece	B. melitensis bv. 3	E. Mediterranean	1983	43	125	1	5	3	13	3	2	3	2	4	41	8	5	4	3	9	5
2018Vergnaud#0776	Ovine	Greece	B. melitensis bv. 3	E. Mediterranean	1983	43	125	1	5	3	13	3	2	3	2	4	41	8	7	4	3	6	7
2018Vergnaud#0777	Ovine	Greece	B. melitensis bv. 3	E. Mediterranean	1983	43	125	1	5	3	13	3	2	3	2	4	41	8	5	4	9	5	3
2018Vergnaud#0778	Ovine	Greece	B. melitensis bv. 3	E. Mediterranean	1983	43	125	1	5	3	13	3	2	3	2	4	41	8	5	4	7	5	3
2018Vergnaud#0822	Ovine	Greece	B. melitensis bv. 3	E. Mediterranean	1983	43	106	1	5	3	13	3	2	3	2	5	41	8	4	4	3	4	5
2018Vergnaud#0823	Ovine	Greece	B. melitensis bv. 3	E. Mediterranean	1983	43	125	1	5	3	13	3	2	3	2	4	41	8	6	4	7	7	3
2018Vergnaud#0824	Ovine	Greece	B. melitensis bv. 3	E. Mediterranean	1983	43	125	1	5	3	13	3	2	3	2	4	41	8	7	4	3	12	5
2018Vergnaud#0825	Ovine	Greece	B. melitensis bv. 3	E. Mediterranean	1983	43	125	1	5	3	13	3	2	3	2	4	41	8	7	4	3	12	5
2018Vergnaud#0826	Ovine	Greece	B. melitensis bv. 3	E. Mediterranean	1983	43	125	1	5	3	13	3	2	3	2	4	41	8	9	4	3	6	3
2018Vergnaud#0827	Ovine	Greece	B. melitensis bv. 3	E. Mediterranean	1983	43	125	1	5	3	13	3	2	3	2	4	41	8	9	4	7	6	3
2018Vergnaud#0899	Ovine	Greece	B. melitensis bv. 3	E. Mediterranean	1983	43	106	1	5	3	13	3	2	3	2	5	41	8	4	4	3	4	5
2018Vergnaud#0900	Ovine	Greece	B. melitensis bv. 3	E. Mediterranean	1983	43	125	1	5	3	13	3	2	3	2	4	41	8	5	4	7	7	3
2018Vergnaud#0929	Ovine	Greece	B. melitensis bv. 3	E. Mediterranean	1983	43	125	1	5	3	13	3	2	3	2	4	41	8	5	4	7	7	3
2018Vergnaud#0930	Ovine	Greece	B. melitensis bv. 3	E. Mediterranean	1983	43	106	1	5	3	13	3	2	3	2	5	41	8	4	4	3	4	5
2018Vergnaud#0950	Ovine	Greece	B. melitensis bv. 3	E. Mediterranean	1983	43	125	1	5	3	13	3	2	3	2	4	41	8	7	4	3	12	5
2018Vergnaud#0965	Ovine	Greece	B. melitensis bv. 3	E. Mediterranean	1983	43	125	1	5	3	13	3	2	3	2	4	41	8	7	4	7	7	3
2018Vergnaud#0966	Ovine	Greece	B. melitensis bv. 3	E. Mediterranean	1983	43	125	1	5	3	13	3	2	3	2	4	41	8	7	4	3	12	5
2018Vergnaud#0967	Ovine	Greece	B. melitensis bv. 3	E. Mediterranean	1983	43	125	1	5	3	13	3	2	3	2	4	41	8	9	4	10	6	3
2018Vergnaud#1151	Ovine	Greece	B. melitensis bv. 3	E. Mediterranean	1983	43	106	1	5	3	13	3	2	3	2	5	41	8	4	4	3	4	5
2018Vergnaud#1152	Ovine	Greece	B. melitensis bv. 3	E. Mediterranean	1983	43	106	1	5	3	13	3	2	3	2	5	41	8	4	4	3	4	5
2018Vergnaud#1153	Ovine	Greece	B. melitensis bv. 3	E. Mediterranean	1983	43	106	1	5	3	13	3	2	3	2	5	41	8	4	4	3	4	5
2018Vergnaud#1302	Ovine	Greece	B. melitensis bv. 3	E. Mediterranean	1983	43	125	1	5	3	13	3	2	3	2	4	41	8	5	4	6	5	3
2018Vergnaud#1303	Ovine	Greece	B. melitensis bv. 3	E. Mediterranean	1983	43	125	1	5	3	13	3	2	3	2	4	41	8	6	4	3	6	8
2018Vergnaud#1380	Ovine	Greece	B. melitensis bv. 3	E. Mediterranean	1983	43	125	1	5	3	13	3	2	3	2	4	41	8	5	4	3	9	5
2018Vergnaud#1381	Ovine	Greece	B. melitensis bv. 3	E. Mediterranean	1983	43	125	1	5	3	13	3	2	3	2	4	41	8	9	4	3	8	6
2018Vergnaud#0406	Ovine	Greece	B. melitensis bv. 3	E. Mediterranean	1991	43	106	1	5	3	13	3	2	3	2	5	41	8	4	6	3	4	4
2018Vergnaud#0594	Ovine	Greece	B. melitensis bv. 3	E. Mediterranean	1991	43	125	1	5	3	13	3	2	3	2	4	41	8	7	4	10	6	3
2018Vergnaud#0836	Ovine	Greece	B. melitensis bv. 3	E. Mediterranean	1991	43	106	1	5	3	13	3	2	3	2	5	41	8	4	4	3	4	4
2018Vergnaud#0837	Ovine	Greece	B. melitensis bv. 3	E. Mediterranean	1991	43	125	1	5	3	13	3	2	3	2	4	41	8	7	4	9	6	3
2018Vergnaud#0838	Ovine	Greece	B. melitensis bv. 3	E. Mediterranean	1991	43	125	1	5	3	13	3	2	3	2	4	41	8	7	4	9	6	3
2018Vergnaud#0839	Ovine	Greece	B. melitensis bv. 3	E. Mediterranean	1991	43	125	1	5	3	13	3	2	3	2	4	41	8	7	4	9	6	3
2018Vergnaud#0976	Ovine	Greece	B. melitensis bv. 3	E. Mediterranean	1991	43	106	1	5	3	13	3	2	3	2	5	41	8	4	4	3	4	4
2018Vergnaud#0977	Ovine	Greece	B. melitensis bv. 3	E. Mediterranean	1991	43	125	1	5	3	13	3	2	3	2	4	41	8	7	4	9	6	3
2018Vergnaud#0978	Ovine	Greece	B. melitensis bv. 3	E. Mediterranean	1991	43	125	1	5	3	13	3	2	3	2	4	41	8	7	4	9	6	3
2018Vergnaud#1163	Ovine	Greece	B. melitensis bv. 3	E. Mediterranean	1991	43	125	1	5	3	13	3	2	3	2	4	41	8	7	4	9	6	3
2018Vergnaud#1165	Ovine	Greece	B. melitensis bv. 3	E. Mediterranean	1991	43	125	1	5	3	13	3	2	3	2	4	41	8	7	4	9	6	3
2018Vergnaud#1166	Ovine	Greece	B. melitensis bv. 3	E. Mediterranean	1991	43	125	1	5	3	13	3	2	3	2	4	41	8	7	4	9	6	3
2006LeFleche#090	Ovine	Israel	B. melitensis bv. 3	E. Mediterranean	1996	44	110	1	4	3	13	3	2	3	2	4	41	8	5	4	3	4	5
2006LeFleche#091	Ovine	Israel	B. melitensis bv. 3	E. Mediterranean	1996	44	110	1	4	3	13	3	2	3	2	4	41	8	6	4	3	4	5
2013Garofolo_744	Ovine	Italy	B. melitensis bv. 3	W. Mediterranean	2011	107	206	4	6	3	14	2	1	3	3	7	43	8	6	4	4	4	3
2013Garofolo_11842	Ovine	Italy	B. melitensis bv. 3	W. Mediterranean	2011	88	154	3	6	3	13	1	1	3	3	7	43	8	7	4	7	5	3
2013Garofolo_1171	Ovine	Italy	B. melitensis bv. 3	W. Mediterranean	2011	49	87	3	6	3	14	1	1	3	3	7	43	8	8	7	7	5	3
2013Garofolo_3271	Ovine	Italy	B. melitensis bv. 3	W. Mediterranean	2011	49	87	3	6	3	14	1	1	3	3	7	43	8	8	7	7	5	3
2013Garofolo_4471	Ovine	Italy	B. melitensis bv. 3	W. Mediterranean	2011	51	96	3	5	3	13	1	1	3	3	7	43	8	8	6	6	8	3
2013Garofolo_13517	Ovine	Italy	B. melitensis bv. 3	W. Mediterranean	2011	51	91	3	5	3	13	1	1	3	3	8	43	8	4	14	9	5	3
2013Garofolo_1164	Ovine	Italy	B. melitensis bv. 3	W. Mediterranean	2011	49	87	3	6	3	14	1	1	3	3	7	43	8	9	7	7	5	3
2013Garofolo_18942	Ovine	Italy	B. melitensis bv. 3	W. Mediterranean	2011	49	87	3	6	3	14	1	1	3	3	7	43	8	9	7	8	5	3
2013Garofolo_12841	Ovine	Italy	B. melitensis bv. 3	W. Mediterranean	2011	49	87	3	6	3	14	1	1	3	3	7	43	8	4	6	11	7	3
2013Garofolo_11825	Ovine	Italy	B. melitensis bv. 3	W. Mediterranean	2011	51	96	3	5	3	13	1	1	3	3	7	43	8	7	7	6	8	3
2013Garofolo_11826	Ovine	Italy	B. melitensis bv. 3	W. Mediterranean	2011	51	96	3	5	3	13	1	1	3	3	7	43	8	7	7	6	8	3
2013Garofolo_4474	Ovine	Italy	B. melitensis bv. 3	W. Mediterranean	2011	51	96	3	5	3	13	1	1	3	3	7	43	8	8	6	6	8	3
2018Vergnaud#0415	Ovine	Italy	B. melitensis bv. 3	W. Mediterranean	1995	49	306	3	6	3	14	1	1	3	3	7	36	8	8	5	7	6	3
2018Vergnaud#0423	Ovine	Italy	B. melitensis bv. 3	W. Mediterranean	1997	49	87	3	6	3	14	1	1	3	3	7	43	8	6	4	4	7	3
2018Vergnaud#0435	Ovine	Italy	B. melitensis bv. 3	W. Mediterranean	1997	51	96	3	5	3	13	1	1	3	3	7	43	8	6	4	7	6	3
2018Vergnaud#0436	Ovine	Italy	B. melitensis bv. 3	W. Mediterranean	1997	49	87	3	6	3	14	1	1	3	3	7	43	8	5	6	13	7	5
2018Vergnaud#0648	Ovine	Italy	B. melitensis bv. 3	W. Mediterranean	1996	51	96	3	5	3	13	1	1	3	3	7	43	8	6	4	8	6	3
2018Vergnaud#0650	Ovine	Italy	B. melitensis bv. 3	W. Mediterranean	1996	49	162	3	6	3	14	1	1	3	3	8	43	8	7	7	10	7	3
2018Vergnaud#0653	Ovine	Italy	B. melitensis bv. 3	W. Mediterranean	1996	49	87	3	6	3	14	1	1	3	3	7	43	8	5	6	10	6	3
2018Vergnaud#0655	Ovine	Italy	B. melitensis bv. 3	W. Mediterranean	1996	88	154	3	6	3	13	1	1	3	3	7	43	8	6	4	10	6	3
2018Vergnaud#0657	Ovine	Italy	B. melitensis bv. 3	W. Mediterranean	1997	49	87	3	6	3	14	1	1	3	3	7	43	8	9	6	7	5	3
2018Vergnaud#0658	Ovine	Italy	B. melitensis bv. 3	W. Mediterranean	1997	49	87	3	6	3	14	1	1	3	3	7	43	8	6	9	11	6	3
2018Vergnaud#0660	Ovine	Italy	B. melitensis bv. 3	W. Mediterranean	1997	49	87	3	6	3	14	1	1	3	3	7	43	8	10	6	13	5	3
2018Vergnaud#0661	Ovine	Italy	B. melitensis bv. 3	W. Mediterranean	1997	49	162	3	6	3	14	1	1	3	3	8	43	8	7	7	11	8	3
2018Vergnaud#0663	Ovine	Italy	B. melitensis bv. 3	W. Mediterranean	1997	49	87	3	6	3	14	1	1	3	3	7	43	8	5	9	5	5	3
2018Vergnaud#0664	Ovine	Italy	B. melitensis bv. 3	W. Mediterranean	1997	49	87	3	6	3	14	1	1	3	3	7	43	8	6	6	4	7	3
2018Vergnaud#0673	Ovine	Italy	B. melitensis bv. 3	W. Mediterranean	1999	49	162	3	6	3	14	1	1	3	3	8	43	8	4	4	5	8	3
2018Vergnaud#0674	Ovine	Italy	B. melitensis bv. 3	W. Mediterranean	1999	51	96	3	5	3	13	1	1	3	3	7	43	8	6	5	4	5	3
2018Vergnaud#0676	Ovine	Italy	B. melitensis bv. 3	W. Mediterranean	1999	49	87	3	6	3	14	1	1	3	3	7	43	8	7	5	6	6	3
2018Vergnaud#0678	Ovine	Italy	B. melitensis bv. 3	W. Mediterranean	1999	49	87	3	6	3	14	1	1	3	3	7	43	8	6	4	11	8	3
2018Vergnaud#0680	Ovine	Italy	B. melitensis bv. 3	W. Mediterranean	1999	49	87	3	6	3	14	1	1	3	3	7	43	8	9	11	7	8	3
2018Vergnaud#0682	Ovine	Italy	B. melitensis bv. 3	W. Mediterranean	1999	51	91	3	5	3	13	1	1	3	3	8	43	8	6	8	8	5	3
2018Vergnaud#0684	Ovine	Italy	B. melitensis bv. 3	W. Mediterranean	1999	49	87	3	6	3	14	1	1	3	3	7	43	8	6	4	10	7	3
2018Vergnaud#0685	Ovine	Italy	B. melitensis bv. 3	W. Mediterranean	1999	49	87	3	6	3	14	1	1	3	3	7	43	8	6	4	11	6	3
2018Vergnaud#0688	Ovine	Italy	B. melitensis bv. 3	W. Mediterranean	1999	51	96	3	5	3	13	1	1	3	3	7	43	8	6	5	5	5	3
2018Vergnaud#0689	Ovine	Italy	B. melitensis bv. 3	W. Mediterranean	1999	49	87	3	6	3	14	1	1	3	3	7	43	8	6	5	11	8	3
2018Vergnaud#0690	Ovine	Italy	B. melitensis bv. 3	W. Mediterranean	1999	49	162	3	6	3	14	1	1	3	3	8	43	8	5	7	9	7	3
2018Vergnaud#0693	Ovine	Italy	B. melitensis bv. 3	W. Mediterranean	1999	49	87	3	6	3	14	1	1	3	3	7	43	8	6	4	11	6	3
2018Vergnaud#0696	Ovine	Italy	B. melitensis bv. 3	W. Mediterranean	1999	49	87	3	6	3	14	1	1	3	3	7	43	8	5	4	12	6	3
2018Vergnaud#0725	Ovine	Italy	B. melitensis bv. 3	W. Mediterranean	1999	49	87	3	6	3	14	1	1	3	3	7	43	8	5	4	7	6	3
2018Vergnaud#0849	Ovine	Italy	B. melitensis bv. 3	W. Mediterranean	1996	49	87	3	6	3	14	1	1	3	3	7	43	8	5	6	8	8	3
2018Vergnaud#0850	Ovine	Italy	B. melitensis bv. 3	W. Mediterranean	1996	49	87	3	6	3	14	1	1	3	3	7	43	8	6	6	12	2	3
2018Vergnaud#0854	Ovine	Italy	B. melitensis bv. 3	W. Mediterranean	1996	49	87	3	6	3	14	1	1	3	3	7	43	8	6	5	10	6	3
2018Vergnaud#0857	Ovine	Italy	B. melitensis bv. 3	W. Mediterranean	1999	49	87	3	6	3	14	1	1	3	3	7	43	8	6	4	6	6	3
2018Vergnaud#0981	Ovine	Italy	B. melitensis bv. 3	W. Mediterranean	1997	49	162	3	6	3	14	1	1	3	3	8	43	8	6	6	7	6	3
2018Vergnaud#0984	Ovine	Italy	B. melitensis bv. 3	W. Mediterranean	1999	49	87	3	6	3	14	1	1	3	3	7	43	8	5	4	9	4	3
2018Vergnaud#0985	Ovine	Italy	B. melitensis bv. 3	W. Mediterranean	1999	49	87	3	6	3	14	1	1	3	3	7	43	8	4	5	4	6	3
2018Vergnaud#1016	Ovine	Italy	B. melitensis bv. 3	W. Mediterranean	1996	49	87	3	6	3	14	1	1	3	3	7	43	8	5	4	10	6	3
2018Vergnaud#1017	Ovine	Italy	B. melitensis bv. 3	W. Mediterranean	1996	49	162	3	6	3	14	1	1	3	3	8	43	8	7	7	10	7	3
2018Vergnaud#1019	Ovine	Italy	B. melitensis bv. 3	W. Mediterranean	1999	51	91	3	5	3	13	1	1	3	3	8	43	8	7	7	11	5	3
2018Vergnaud#1020	Ovine	Italy	B. melitensis bv. 3	W. Mediterranean	1999	49	87	3	6	3	14	1	1	3	3	7	43	8	9	5	6	3	3
2018Vergnaud#1046	Ovine	Italy	B. melitensis bv. 3	W. Mediterranean	1997	50	86	3	5	3	14	1	1	3	3	7	43	8	6	5	5	6	3
2018Vergnaud#1088	Ovine	Italy	B. melitensis bv. 3	W. Mediterranean	1996	50	86	3	5	3	14	1	1	3	3	7	43	8	6	5	6	6	3
2018Vergnaud#1089	Ovine	Italy	B. melitensis bv. 3	W. Mediterranean	1996	49	87	3	6	3	14	1	1	3	3	7	43	8	8	5	11	5	3
2018Vergnaud#1096	Ovine	Italy	B. melitensis bv. 3	W. Mediterranean	1999	49	87	3	6	3	14	1	1	3	3	7	43	8	10	5	11	5	3
2018Vergnaud#1097	Ovine	Italy	B. melitensis bv. 3	W. Mediterranean	1999	49	87	3	6	3	14	1	1	3	3	7	43	8	6	6	10	7	3
2018Vergnaud#1098	Ovine	Italy	B. melitensis bv. 3	W. Mediterranean	1999	51	96	3	5	3	13	1	1	3	3	7	43	8	5	6	3	5	3
2018Vergnaud#1099	Ovine	Italy	B. melitensis bv. 3	W. Mediterranean	1999	51	91	3	5	3	13	1	1	3	3	8	43	8	7	5	3	5	3
2018Vergnaud#1100	Ovine	Italy	B. melitensis bv. 3	W. Mediterranean	1999	49	87	3	6	3	14	1	1	3	3	7	43	8	10	5	11	5	3
2018Vergnaud#1209	Ovine	Italy	B. melitensis bv. 3	W. Mediterranean	1996	51	96	3	5	3	13	1	1	3	3	7	43	8	6	6	11	6	3
2018Vergnaud#1210	Ovine	Italy	B. melitensis bv. 3	W. Mediterranean	1996	51	96	3	5	3	13	1	1	3	3	7	43	8	6	6	11	6	3
2018Vergnaud#1211	Ovine	Italy	B. melitensis bv. 3	W. Mediterranean	1997	49	162	3	6	3	14	1	1	3	3	8	43	8	7	7	10	7	3
2018Vergnaud#1212	Ovine	Italy	B. melitensis bv. 3	W. Mediterranean	1997	50	86	3	5	3	14	1	1	3	3	7	43	8	6	5	5	6	3
2018Vergnaud#1213	Ovine	Italy	B. melitensis bv. 3	W. Mediterranean	1997	49	162	3	6	3	14	1	1	3	3	8	43	8	9	6	11	7	3
2018Vergnaud#1214	Ovine	Italy	B. melitensis bv. 3	W. Mediterranean	1997	49	87	3	6	3	14	1	1	3	3	7	43	8	6	4	6	7	3
2018Vergnaud#1215	Ovine	Italy	B. melitensis bv. 3	W. Mediterranean	1999	49	87	3	6	3	14	1	1	3	3	7	43	8	6	6	4	8	3
2018Vergnaud#1216	Ovine	Italy	B. melitensis bv. 3	W. Mediterranean	1999	49	87	3	6	3	14	1	1	3	3	7	43	8	6	4	11	6	3
2018Vergnaud#1217	Ovine	Italy	B. melitensis bv. 3	W. Mediterranean	1999	49	87	3	6	3	14	1	1	3	3	7	43	8	4	6	12	8	3
2018Vergnaud#1244	Ovine	Italy	B. melitensis bv. 3	W. Mediterranean	1996	49	87	3	6	3	14	1	1	3	3	7	43	8	6	6	6	6	3
2018Vergnaud#1245	Ovine	Italy	B. melitensis bv. 3	W. Mediterranean	1996	49	87	3	6	3	14	1	1	3	3	7	43	8	6	4	5	7	3
2018Vergnaud#1246	Ovine	Italy	B. melitensis bv. 3	W. Mediterranean	1997	49	87	3	6	3	14	1	1	3	3	7	43	8	6	4	10	6	3
2018Vergnaud#1247	Ovine	Italy	B. melitensis bv. 3	W. Mediterranean	1997	49	87	3	6	3	14	1	1	3	3	7	43	8	6	4	10	6	3
2018Vergnaud#1248	Ovine	Italy	B. melitensis bv. 3	W. Mediterranean	1997	49	87	3	6	3	14	1	1	3	3	7	43	8	10	6	13	5	3
2018Vergnaud#1249	Ovine	Italy	B. melitensis bv. 3	W. Mediterranean	1997	49	162	3	6	3	14	1	1	3	3	8	43	8	6	7	13	8	3
2018Vergnaud#1250	Ovine	Italy	B. melitensis bv. 3	W. Mediterranean	1997	49	162	3	6	3	14	1	1	3	3	8	43	8	6	7	13	12	3
2018Vergnaud#1251	Ovine	Italy	B. melitensis bv. 3	W. Mediterranean	1999	51	96	3	5	3	13	1	1	3	3	7	43	8	6	6	5	8	3
2018Vergnaud#1252	Ovine	Italy	B. melitensis bv. 3	W. Mediterranean	1999	49	87	3	6	3	14	1	1	3	3	7	43	8	5	4	7	6	3
2018Vergnaud#1255	Ovine	Italy	B. melitensis bv. 3	W. Mediterranean	1997	49	162	3	6	3	14	1	1	3	3	8	43	8	6	7	13	8	3
2018Vergnaud#1256	Ovine	Italy	B. melitensis bv. 3	W. Mediterranean	1997	49	162	3	6	3	14	1	1	3	3	8	43	8	9	6	11	7	3
2018Vergnaud#1284	Ovine	Italy	B. melitensis bv. 3	W. Mediterranean	1997	49	87	3	6	3	14	1	1	3	3	7	43	8	7	6	10	7	3
2018Vergnaud#1285	Ovine	Italy	B. melitensis bv. 3	W. Mediterranean	1997	49	87	3	6	3	14	1	1	3	3	7	43	8	8	6	8	4	3
2018Vergnaud#1286	Ovine	Italy	B. melitensis bv. 3	W. Mediterranean	1997	49	87	3	6	3	14	1	1	3	3	7	43	8	5	4	6	5	3
2018Vergnaud#1287	Ovine	Italy	B. melitensis bv. 3	W. Mediterranean	1997	49	162	3	6	3	14	1	1	3	3	8	43	8	6	4	7	12	3
2018Vergnaud#1288	Ovine	Italy	B. melitensis bv. 3	W. Mediterranean	1997	49	87	3	6	3	14	1	1	3	3	7	43	8	6	6	4	7	3
2018Vergnaud#1289	Ovine	Italy	B. melitensis bv. 3	W. Mediterranean	1997	49	87	3	6	3	14	1	1	3	3	7	43	8	10	6	13	5	3
2018Vergnaud#1290	Ovine	Italy	B. melitensis bv. 3	W. Mediterranean	1997	49	87	3	6	3	14	1	1	3	3	7	43	8	7	6	13	6	3
2018Vergnaud#1291	Ovine	Italy	B. melitensis bv. 3	W. Mediterranean	1997	51	91	3	5	3	13	1	1	3	3	8	43	8	8	5	11	7	3
2018Vergnaud#1396	Ovine	Italy	B. melitensis bv. 3	W. Mediterranean	1996	51	96	3	5	3	13	1	1	3	3	7	43	8	5	4	9	6	3
2018Vergnaud#1397	Ovine	Italy	B. melitensis bv. 3	W. Mediterranean	1996	51	96	3	5	3	13	1	1	3	3	7	43	8	5	6	6	8	3
2018Vergnaud#1398	Ovine	Italy	B. melitensis bv. 3	W. Mediterranean	1997	49	162	3	6	3	14	1	1	3	3	8	43	8	7	6	3	7	3
2018Vergnaud#1400	Ovine	Italy	B. melitensis bv. 3	W. Mediterranean	1999	49	87	3	6	3	14	1	1	3	3	7	43	8	6	6	4	7	3
2018Vergnaud#1401	Ovine	Italy	B. melitensis bv. 3	W. Mediterranean	1999	51	91	3	5	3	13	1	1	3	3	8	43	8	4	4	3	10	3
2018Vergnaud#1404	Ovine	Italy	B. melitensis bv. 3	W. Mediterranean	1997	49	87	3	6	3	14	1	1	3	3	7	43	8	10	6	13	5	3
2006LeFleche#088	Ovine	Italy	B. melitensis bv. 3	W. Mediterranean	1995	49	89	3	6	3	14	1	1	3	3	7	45	8	7	4	6	6	3
2006LeFleche#092	Ovine	Italy	B. melitensis bv. 3	W. Mediterranean	1996	49	87	3	6	3	14	1	1	3	3	7	43	8	7	6	8	4	3
2013Garofolo_7556	Ovine	Italy	B. melitensis bv. 3	W. Mediterranean	2011	49	87	3	6	3	14	1	1	3	3	7	43	8	10	4	11	6	3
2013Garofolo_9065	Ovine	Italy	B. melitensis bv. 3	W. Mediterranean	2011	49	87	3	6	3	14	1	1	3	3	7	43	8	4	6	11	8	3
2013Garofolo_13553	Ovine	Italy	B. melitensis bv. 3	W. Mediterranean	2011	49	162	3	6	3	14	1	1	3	3	8	43	8	7	7	7	5	3
2013Garofolo_6840	Ovine	Italy	B. melitensis bv. 3	W. Mediterranean	2011	49	87	3	6	3	14	1	1	3	3	7	43	8	6	8	16	2	3
2013Garofolo_11798	Ovine	Italy	B. melitensis bv. 3	W. Mediterranean	2011	49	87	3	6	3	14	1	1	3	3	7	43	8	7	5	8	6	3
2013Garofolo_4497	Ovine	Italy	B. melitensis bv. 3	W. Mediterranean	2011	49	87	3	6	3	14	1	1	3	3	7	43	8	7	5	9	6	3
2013Garofolo_4500	Ovine	Italy	B. melitensis bv. 3	W. Mediterranean	2011	49	87	3	6	3	14	1	1	3	3	7	43	8	5	5	8	6	3
2013Garofolo_12849	Ovine	Italy	B. melitensis bv. 3	W. Mediterranean	2011	49	87	3	6	3	14	1	1	3	3	7	43	8	4	6	11	8	3
2013Garofolo_13543	Ovine	Italy	B. melitensis bv. 3	W. Mediterranean	2011	49	87	3	6	3	14	1	1	3	3	7	43	8	6	6	9	5	3
2013Garofolo_13540	Ovine	Italy	B. melitensis bv. 3	W. Mediterranean	2011	88	155	3	6	3	13	1	1	3	3	8	43	8	5	5	12	12	3
2013Garofolo_11844	Ovine	Italy	B. melitensis bv. 3	W. Mediterranean	2011	51	91	3	5	3	13	1	1	3	3	8	43	8	6	6	9	5	3
2013Garofolo_4480	Ovine	Italy	B. melitensis bv. 3	W. Mediterranean	2011	51	91	3	5	3	13	1	1	3	3	8	43	8	7	6	10	5	3
2013Garofolo_1994	Ovine	Italy	B. melitensis bv. 3	W. Mediterranean	2011	51	96	3	5	3	13	1	1	3	3	7	43	8	6	3	11	5	3
2013Garofolo_22840	Ovine	Italy	B. melitensis bv. 3	W. Mediterranean	2011	51	96	3	5	3	13	1	1	3	3	7	43	8	5	3	11	5	3
2013Garofolo_2461	Ovine	Italy	B. melitensis bv. 3	W. Mediterranean	2011	51	96	3	5	3	13	1	1	3	3	7	43	8	6	3	11	5	3
2013Garofolo_4479	Ovine	Italy	B. melitensis bv. 3	W. Mediterranean	2011	51	96	3	5	3	13	1	1	3	3	7	43	8	8	6	6	8	3
2013Garofolo_11791	Ovine	Italy	B. melitensis bv. 3	W. Mediterranean	2011	106	204	3	7	3	14	1	1	3	3	7	43	8	5	4	16	7	3
2013Garofolo_4467	Ovine	Italy	B. melitensis bv. 3	W. Mediterranean	2011	51	212	3	5	3	13	1	1	3	3	7	41	8	8	6	6	8	3
2013Garofolo_4478	Ovine	Italy	B. melitensis bv. 3	W. Mediterranean	2011	51	96	3	5	3	13	1	1	3	3	7	43	8	8	6	6	8	3
2013Garofolo_21687	Ovine	Italy	B. melitensis bv. 3	W. Mediterranean	2011	49	203	3	6	3	14	1	1	3	3	6	43	8	6	7	15	8	3
2013Garofolo_4486	Ovine	Italy	B. melitensis bv. 3	W. Mediterranean	2011	51	96	3	5	3	13	1	1	3	3	7	43	8	8	6	6	8	3
2013Garofolo_4484	Ovine	Italy	B. melitensis bv. 3	W. Mediterranean	2011	88	155	3	6	3	13	1	1	3	3	8	43	8	9	4	7	8	3
2013Garofolo_6059	Ovine	Italy	B. melitensis bv. 3	W. Mediterranean	2011	110	205	2	5	3	13	1	1	3	3	7	43	8	6	5	8	6	3
2013Garofolo_15078	Ovine	Italy	B. melitensis bv. 3	W. Mediterranean	2011	51	96	3	5	3	13	1	1	3	3	7	43	8	7	9	6	11	3
2013Garofolo_6838	Ovine	Italy	B. melitensis bv. 3	W. Mediterranean	2011	51	96	3	5	3	13	1	1	3	3	7	43	8	7	9	6	11	3
2013Garofolo_4498	Ovine	Italy	B. melitensis bv. 3	W. Mediterranean	2011	51	91	3	5	3	13	1	1	3	3	8	43	8	7	6	12	4	3
2013Garofolo_12373	Ovine	Italy	B. melitensis bv. 3	W. Mediterranean	2011	49	87	3	6	3	14	1	1	3	3	7	43	8	4	6	11	8	3
2013Garofolo_6061	Ovine	Italy	B. melitensis bv. 3	W. Mediterranean	2011	49	87	3	6	3	14	1	1	3	3	7	43	8	4	6	11	8	3
2013Garofolo_15082	Ovine	Italy	B. melitensis bv. 3	W. Mediterranean	2011	51	96	3	5	3	13	1	1	3	3	7	43	8	9	8	6	11	3
2013Garofolo_6057	Ovine	Italy	B. melitensis bv. 3	W. Mediterranean	2011	110	205	2	5	3	13	1	1	3	3	7	43	8	6	5	8	6	3
2013Garofolo_20020	Ovine	Italy	B. melitensis bv. 3	W. Mediterranean	2011	110	205	2	5	3	13	1	1	3	3	7	43	8	6	5	8	6	3
2013Garofolo_11815	Ovine	Italy	B. melitensis bv. 3	W. Mediterranean	2011	88	155	3	6	3	13	1	1	3	3	8	43	8	6	4	9	8	3
2013Garofolo_13548	Ovine	Italy	B. melitensis bv. 3	W. Mediterranean	2011	51	91	3	5	3	13	1	1	3	3	8	43	8	5	7	14	7	3
2013Garofolo_4491	Ovine	Italy	B. melitensis bv. 3	W. Mediterranean	2011	51	91	3	5	3	13	1	1	3	3	8	43	8	6	8	13	5	3
2013Garofolo_6839	Ovine	Italy	B. melitensis bv. 3	W. Mediterranean	2011	51	96	3	5	3	13	1	1	3	3	7	43	8	7	9	6	9	3
2013Garofolo_6844	Ovine	Italy	B. melitensis bv. 3	W. Mediterranean	2011	51	96	3	5	3	13	1	1	3	3	7	43	8	9	8	7	10	3
2013Garofolo_11789	Ovine	Italy	B. melitensis bv. 3	W. Mediterranean	2011	51	207	3	5	3	13	1	1	3	3	6	43	8	6	9	11	5	3
2013Garofolo_11821	Ovine	Italy	B. melitensis bv. 3	W. Mediterranean	2011	88	155	3	6	3	13	1	1	3	3	8	43	8	6	4	9	8	3
2013Garofolo_11814	Ovine	Italy	B. melitensis bv. 3	W. Mediterranean	2011	51	91	3	5	3	13	1	1	3	3	8	43	8	7	6	10	5	3
2013Garofolo_4496	Ovine	Italy	B. melitensis bv. 3	W. Mediterranean	2011	88	155	3	6	3	13	1	1	3	3	8	43	8	6	4	9	9	3
2013Garofolo_13537	Ovine	Italy	B. melitensis bv. 3	W. Mediterranean	2011	49	87	3	6	3	14	1	1	3	3	7	43	8	6	4	6	7	3
2013Garofolo_13535	Ovine	Italy	B. melitensis bv. 3	W. Mediterranean	2011	49	87	3	6	3	14	1	1	3	3	7	43	8	6	4	8	11	3
2013Garofolo_19428	Ovine	Italy	B. melitensis bv. 3	W. Mediterranean	2011	49	87	3	6	3	14	1	1	3	3	7	43	8	6	4	8	11	3
2013Garofolo_2299	Ovine	Italy	B. melitensis bv. 3	W. Mediterranean	2011	49	87	3	6	3	14	1	1	3	3	7	43	8	8	6	9	8	3
2013Garofolo_6837	Ovine	Italy	B. melitensis bv. 3	W. Mediterranean	2011	51	96	3	5	3	13	1	1	3	3	7	43	8	7	9	6	11	3
2013Garofolo_12372	Ovine	Italy	B. melitensis bv. 3	W. Mediterranean	2011	49	87	3	6	3	14	1	1	3	3	7	43	8	4	6	11	8	3
2013Garofolo_17475	Ovine	Italy	B. melitensis bv. 3	W. Mediterranean	2011	49	87	3	6	3	14	1	1	3	3	7	43	8	4	6	11	8	3
2015Shevtsov#221	Ovine	Kazakhstan	B. melitensis bv. 3	E. Mediterranean	2008	42	116	1	5	3	13	2	2	3	2	4	41	8	4	4	3	6	7
2018Vergnaud#1008	Ovine	Spain	B. melitensis bv. 3	E. Mediterranean	1992	42	116	1	5	3	13	2	2	3	2	4	41	8	6	7	3	4	5
2018Vergnaud#1009	Ovine	Spain	B. melitensis bv. 3	W. Mediterranean	1992	51	95	3	5	3	13	1	1	3	3	7	49	8	7	5	6	9	3
2006LeFleche#095	Ovine	Spain	B. melitensis bv. 3	E. Mediterranean	1992	42	116	1	5	3	13	2	2	3	2	4	41	8	4	7	3	4	6
2018Vergnaud#0052	Ovine	Spain	B. melitensis bv. 3	E. Mediterranean	1992	42	116	1	5	3	13	2	2	3	2	4	41	8	6	7	3	5	5
2018Vergnaud#0572	Ovine	Spain	B. melitensis bv. 3	E. Mediterranean	1987	42	116	1	5	3	13	2	2	3	2	4	41	8	9	4	3	6	3
2018Vergnaud#0573	Ovine	Spain	B. melitensis bv. 3	E. Mediterranean	1987	42	116	1	5	3	13	2	2	3	2	4	41	8	7	7	3	7	6
2018Vergnaud#1075	Ovine	Spain	B. melitensis bv. 3	W. Mediterranean	1991	51	95	3	5	3	13	1	1	3	3	7	49	8	11	5	8	11	3
2018Vergnaud#1076	Ovine	Spain	B. melitensis bv. 3	W. Mediterranean	1991	51	95	3	5	3	13	1	1	3	3	7	49	8	7	5	8	8	3
2018Vergnaud#1077	Ovine	Spain	B. melitensis bv. 3	W. Mediterranean	1991	51	95	3	5	3	13	1	1	3	3	7	49	8	7	5	8	8	3
2018Vergnaud#1142	Ovine	Spain	B. melitensis bv. 3	E. Mediterranean	1991	42	116	1	5	3	13	2	2	3	2	4	41	8	3	7	3	4	5
2018Vergnaud#1140	Ovine	Spain	B. melitensis bv. 3	E. Mediterranean	1991	42	116	1	5	3	13	2	2	3	2	4	41	8	4	9	3	5	6
2018Vergnaud#1141	Ovine	Spain	B. melitensis bv. 3	E. Mediterranean	1991	42	116	1	5	3	13	2	2	3	2	4	41	8	4	9	3	5	6
2018Vergnaud#1306	Ovine	Spain	B. melitensis bv. 3	E. Mediterranean	1991	42	116	1	5	3	13	2	2	3	2	4	41	8	6	6	3	5	5
2018Vergnaud#1307	Ovine	Spain	B. melitensis bv. 3	W. Mediterranean	1991	51	96	3	5	3	13	1	1	3	3	7	43	8	8	5	7	9	3
2018Vergnaud#0589	Ovine	Spain	B. melitensis bv. 3	E. Mediterranean	1990	42	116	1	5	3	13	2	2	3	2	4	41	8	5	6	3	4	5
2018Vergnaud#0903	Ovine	Spain	B. melitensis bv. 3	E. Mediterranean	1986	42	116	1	5	3	13	2	2	3	2	4	41	8	6	7	3	4	5
2018Vergnaud#0904	Ovine	Spain	B. melitensis bv. 3	E. Mediterranean	1986	42	116	1	5	3	13	2	2	3	2	4	41	8	6	7	3	4	5
2018Vergnaud#0949	Ovine	Spain	B. melitensis bv. 3	W. Mediterranean	1989	51	95	3	5	3	13	1	1	3	3	7	49	8	6	5	7	9	3
2018Vergnaud#0973	Ovine	Spain	B. melitensis bv. 3	E. Mediterranean	1990	42	116	1	5	3	13	2	2	3	2	4	41	8	4	8	3	4	3
2018Vergnaud#0974	Ovine	Spain	B. melitensis bv. 3	E. Mediterranean	1990	42	116	1	5	3	13	2	2	3	2	4	41	8	4	8	3	4	7
2018Vergnaud#0979	Ovine	Spain	B. melitensis bv. 3	E. Mediterranean	1991	42	116	1	5	3	13	2	2	3	2	4	41	8	3	7	3	4	5
2018Vergnaud#0980	Ovine	Spain	B. melitensis bv. 3	E. Mediterranean	1991	42	116	1	5	3	13	2	2	3	2	4	41	8	3	7	3	4	5
2018Vergnaud#0998	Ovine	Spain	B. melitensis bv. 3	W. Mediterranean	1989	51	95	3	5	3	13	1	1	3	3	7	49	8	6	5	9	8	3
2018Vergnaud#0999	Ovine	Spain	B. melitensis bv. 3	W. Mediterranean	1989	51	95	3	5	3	13	1	1	3	3	7	49	8	6	5	8	8	3
2018Vergnaud#1045	Ovine	Spain	B. melitensis bv. 3	E. Mediterranean	1986	42	116	1	5	3	13	2	2	3	2	4	41	8	6	7	3	4	5
2018Vergnaud#1172	Ovine	Spain	B. melitensis bv. 3	E. Mediterranean	1991	42	116	1	5	3	13	2	2	3	2	4	41	8	6	7	3	4	6
2018Vergnaud#1173	Ovine	Spain	B. melitensis bv. 3	E. Mediterranean	1991	42	116	1	5	3	13	2	2	3	2	4	41	8	6	7	3	4	5
2018Vergnaud#1174	Ovine	Spain	B. melitensis bv. 3	E. Mediterranean	1991	42	116	1	5	3	13	2	2	3	2	4	41	8	5	6	3	9	5
2018Vergnaud#1175	Ovine	Spain	B. melitensis bv. 3	E. Mediterranean	1991	42	116	1	5	3	13	2	2	3	2	4	41	8	8	6	3	7	4
2018Vergnaud#1194	Ovine	Spain	B. melitensis bv. 3	E. Mediterranean	1989	42	116	1	5	3	13	2	2	3	2	4	41	8	6	7	3	4	5
2018Vergnaud#1195	Ovine	Spain	B. melitensis bv. 3	W. Mediterranean	1989	51	95	3	5	3	13	1	1	3	3	7	49	8	7	5	10	10	3
2018Vergnaud#1265	Ovine	Spain	B. melitensis bv. 3	E. Mediterranean	1989	42	294	1	5	3	13	2	2	3	2	4	41	6	5	7	3	4	5
2018Vergnaud#1266	Ovine	Spain	B. melitensis bv. 3	E. Mediterranean	1989	42	294	1	5	3	13	2	2	3	2	4	41	6	5	7	3	4	5
2018Vergnaud#1267	Ovine	Spain	B. melitensis bv. 3	E. Mediterranean	1989	42	116	1	5	3	13	2	2	3	2	4	41	8	6	8	3	4	5
2018Vergnaud#1273	Ovine	Spain	B. melitensis bv. 3	E. Mediterranean	1991	42	116	1	5	3	13	2	2	3	2	4	41	8	8	6	3	7	6
2018Vergnaud#1274	Ovine	Spain	B. melitensis bv. 3	E. Mediterranean	1991	42	116	1	5	3	13	2	2	3	2	4	41	8	5	6	3	9	5
2018Vergnaud#1275	Ovine	Spain	B. melitensis bv. 3	E. Mediterranean	1991	42	116	1	5	3	13	2	2	3	2	4	41	8	8	6	3	7	6
2018Vergnaud#1276	Ovine	Spain	B. melitensis bv. 3	E. Mediterranean	1991	42	116	1	5	3	13	2	2	3	2	4	41	8	8	6	3	7	6
2018Vergnaud#0602	Ovine	Spain	B. melitensis bv. 3	E. Mediterranean	1991	42	116	1	5	3	13	2	2	3	2	4	41	8	6	7	3	4	5
2018Vergnaud#1205	Ovine	Spain	B. melitensis bv. 3	E. Mediterranean	1991	42	116	1	5	3	13	2	2	3	2	4	41	8	6	7	3	4	5
2018Vergnaud#1206	Ovine	Spain	B. melitensis bv. 3	E. Mediterranean	1991	42	116	1	5	3	13	2	2	3	2	4	41	8	6	7	3	7	5
2006LeFleche#087	Ovine	Tunisia	B. melitensis bv. 3	W. Mediterranean	1991	51	94	3	5	3	13	1	1	3	3	7	45	8	6	2	9	4	3
2018Vergnaud#0063	Ovine	Tunisia	B. melitensis bv. 3	W. Mediterranean	1991	51	94	3	5	3	13	1	1	3	3	7	45	8	5	2	6	4	3
2018Vergnaud#0065	Ovine	Tunisia	B. melitensis bv. 3	W. Mediterranean	1991	51	94	3	5	3	13	1	1	3	3	7	45	8	6	2	10	4	3
2018Vergnaud#0181	Ovine	Tunisia	B. melitensis bv. 3	W. Mediterranean	1991	51	96	3	5	3	13	1	1	3	3	7	43	8	5	4	8	8	3
2018Vergnaud#0213	Ovine	France	B. melitensis Rough	W. Mediterranean	1992	51	96	3	5	3	13	1	1	3	3	7	43	8	6	4	9	5	3
2018Vergnaud#0364	Ovine	Israel	B. melitensis Rough	Americas	1996	47	138	3	4	2	13	4	2	3	3	8	36	6	2	4	6	3	6
2018Vergnaud#1402	Ovine	Italy	B. melitensis Rough	W. Mediterranean	1999	51	96	3	5	3	13	1	1	3	3	7	43	8	5	6	8	6	3
2018Vergnaud#0359	Ovine	Spain	B. melitensis Rough	E. Mediterranean	1992	42	116	1	5	3	13	2	2	3	2	4	41	8	5	8	3	6	6
2018Vergnaud#0067	Swine	France	B. melitensis bv. 3	W. Mediterranean	1996	51	95	3	5	3	13	1	1	3	3	7	49	8	10	5	8	8	3
2012Ferreira#022	Unknown	Portugal	B. melitensis	E. Mediterranean	2002	42	116	1	5	3	13	2	2	3	2	4	41	8	7	7	3	4	5
2018Vergnaud#0698	Unknown	India	B. melitensis atypical	E. Mediterranean	2002	42	116	1	5	3	13	2	2	3	2	4	41	8	5	4	3	8	4
2012Ferreira#113	Unknown	Portugal	B. melitensis bv. 1	Americas	2004	48	130	3	4	3	13	5	2	3	3	6	36	5	2	6	6	3	5
2012Ferreira#114	Unknown	Portugal	B. melitensis bv. 1	Americas	2004	55	128	3	4	3	13	4	2	3	3	6	36	5	2	6	5	3	5
2012Ferreira#116	Unknown	Portugal	B. melitensis bv. 1	Americas	2005	47	138	3	4	2	13	4	2	3	3	8	36	6	2	4	3	3	6
2012Ferreira#117	Unknown	Portugal	B. melitensis bv. 1	Americas	2006	97	187	3	4	3	11	4	2	3	3	6	36	5	2	5	5	3	5
2012Ferreira#119	Unknown	Portugal	B. melitensis bv. 1	Americas	2004	55	128	3	4	3	13	4	2	3	3	6	36	5	2	4	7	7	4
2012Ferreira#122	Unknown	Portugal	B. melitensis bv. 1	Americas	2007	96	186	3	4	3	14	4	2	3	3	6	36	5	2	4	8	5	5
2012Ferreira#040	Unknown	Portugal	B. melitensis bv. 1	Americas	2002	55	147	3	4	3	13	4	2	3	3	6	36	6	2	4	6	5	4
2012Ferreira#041	Unknown	Portugal	B. melitensis bv. 1	Americas	2005	48	130	3	4	3	13	5	2	3	3	6	36	5	2	9	8	3	5
2012Ferreira#045	Unknown	Portugal	B. melitensis bv. 1	Americas	2002	96	186	3	4	3	14	4	2	3	3	6	36	5	2	4	7	5	4
2012Ferreira#046	Unknown	Portugal	B. melitensis bv. 1	Americas	2004	96	186	3	4	3	14	4	2	3	3	6	36	5	2	4	6	5	4
2012Ferreira#042	Unknown	Portugal	B. melitensis bv. 1	Americas	2009	48	130	3	4	3	13	5	2	3	3	6	36	5	2	5	8	6	8
2012Ferreira#043	Unknown	Portugal	B. melitensis bv. 1	Americas	2009	48	130	3	4	3	13	5	2	3	3	6	36	5	2	5	8	6	8
2012Ferreira#044	Unknown	Portugal	B. melitensis bv. 1	Americas	2009	48	130	3	4	3	13	5	2	3	3	6	36	5	2	5	8	6	8
2012Ferreira#088	Unknown	Portugal	B. melitensis bv. 1	Americas	2007	55	128	3	4	3	13	4	2	3	3	6	36	5	2	5	8	3	5
2012Ferreira#089	Unknown	Portugal	B. melitensis bv. 1	Americas	2007	55	128	3	4	3	13	4	2	3	3	6	36	5	2	5	8	3	5
2012Ferreira#090	Unknown	Portugal	B. melitensis bv. 1	Americas	2007	55	128	3	4	3	13	4	2	3	3	6	36	5	2	5	8	3	5
2012Ferreira#058	Unknown	Portugal	B. melitensis bv. 1	Americas	2006	47	138	3	4	2	13	4	2	3	3	8	36	6	2	4	6	3	6
2012Ferreira#059	Unknown	Portugal	B. melitensis bv. 1	Americas	2006	47	138	3	4	2	13	4	2	3	3	8	36	6	2	4	6	3	6
2006LeFleche#081	Unknown	South Africa	B. melitensis bv. 1	Americas	1990	47	138	3	4	2	13	4	2	3	3	8	36	6	2	4	7	4	6
2007Garcia_Yoldi#006	Unknown	Spain	B. melitensis bv. 1	Americas	1996	47	138	3	4	2	13	4	2	3	3	8	36	6	2	5	5	3	6
2007Garcia_Yoldi#007	Unknown	Spain	B. melitensis bv. 1	Americas	1997	47	137	3	4	2	13	4	2	3	3	9	36	6	2	4	6	3	6
2007Garcia_Yoldi#008	Unknown	Spain	B. melitensis bv. 1	Americas		47	136	3	4	2	13	4	2	3	3	5	36	6	2	6	7	3	6
2006LeFleche#131	Unknown	Germany	B. melitensis bv. 2	E. Mediterranean	1999	43	125	1	5	3	13	3	2	3	2	4	41	8	6	4	4	7	3
2006LeFleche#096	Unknown	Algeria	B. melitensis bv. 3	W. Mediterranean	1992	51	94	3	5	3	13	1	1	3	3	7	45	8	6	2	7	4	3
2012Ferreira#071	Unknown	Portugal	B. melitensis bv. 3	E. Mediterranean	2001	42	116	1	5	3	13	2	2	3	2	4	41	8	6	7	3	4	7
2012Ferreira#072	Unknown	Portugal	B. melitensis bv. 3	E. Mediterranean	2001	42	116	1	5	3	13	2	2	3	2	4	41	8	6	8	3	4	5
2012Ferreira#073	Unknown	Portugal	B. melitensis bv. 3	E. Mediterranean	2002	42	116	1	5	3	13	2	2	3	2	4	41	8	7	7	3	4	5
2012Ferreira#074	Unknown	Portugal	B. melitensis bv. 3	E. Mediterranean	2003	42	116	1	5	3	13	2	2	3	2	4	41	8	6	7	3	4	5
2012Ferreira#075	Unknown	Portugal	B. melitensis bv. 3	E. Mediterranean	2003	42	116	1	5	3	13	2	2	3	2	4	41	8	6	7	3	7	5
2012Ferreira#076	Unknown	Portugal	B. melitensis bv. 3	E. Mediterranean	2004	42	116	1	5	3	13	2	2	3	2	4	41	8	9	7	3	4	5
2012Ferreira#077	Unknown	Portugal	B. melitensis bv. 3	E. Mediterranean	2004	42	116	1	5	3	13	2	2	3	2	4	41	8	7	7	3	5	5
2012Ferreira#078	Unknown	Portugal	B. melitensis bv. 3	Americas	2005	95	190	3	4	3	13	3	2	3	3	6	36	5	2	6	5	3	5
2012Ferreira#079	Unknown	Portugal	B. melitensis bv. 3	E. Mediterranean	2006	42	116	1	5	3	13	2	2	3	2	4	41	8	6	8	3	6	5
2012Ferreira#080	Unknown	Portugal	B. melitensis bv. 3	E. Mediterranean	2006	42	116	1	5	3	13	2	2	3	2	4	41	8	7	7	3	4	5
[truncated: 1,482 more rows]
