# Supplementary material for: Brucella melitensis, a latent “travel bacterium,” continual spread and expansion from Northern to Southern China and its relationship to worldwide lineages
Source: Emerg Microbes Infect. 2020 Jul 14;9(1):1618–27. doi: 10.1080/22221751.2020.1788995 (PMC7473006; doi:10.1080/22221751.2020.1788995)
Supplement: Table_S2.xlsx [file TEMI_A_1788995_SM8494.xlsx]

## Sheet: sheet1
Table S2. The 1655 B. melitensis isolates from MLVA bank 2016 were used to construct an MLVA-11 minimum spanning tree (MST)
Key	GT	bru6	bru8	bru11	bru12	bru42	bru43	bru45	bru55	bru18	bru19	bru21	Group
CBm0224	106	1	5	3	13	3	2	3	2	5	41	8	China
CBm0002	108	1	5	3	13	2	2	3	2	4	42	8	China
CBm0008	108	1	5	3	13	2	2	3	2	4	42	8	China
CBm0033	108	1	5	3	13	2	2	3	2	4	42	8	China
CBm0055	108	1	5	3	13	2	2	3	2	4	42	8	China
CBm0062	108	1	5	3	13	2	2	3	2	4	42	8	China
CBm0163	108	1	5	3	13	2	2	3	2	4	42	8	China
CBm0181	108	1	5	3	13	2	2	3	2	4	42	8	China
CBm0184	108	1	5	3	13	2	2	3	2	4	42	8	China
CBm0188	108	1	5	3	13	2	2	3	2	4	42	8	China
CBm0189	108	1	5	3	13	2	2	3	2	4	42	8	China
CBm0196	108	1	5	3	13	2	2	3	2	4	42	8	China
CBm0197	108	1	5	3	13	2	2	3	2	4	42	8	China
CBm0198	108	1	5	3	13	2	2	3	2	4	42	8	China
CBm0200	108	1	5	3	13	2	2	3	2	4	42	8	China
CBm0204	108	1	5	3	13	2	2	3	2	4	42	8	China
CBm0205	108	1	5	3	13	2	2	3	2	4	42	8	China
CBm0207	108	1	5	3	13	2	2	3	2	4	42	8	China
CBm0209	108	1	5	3	13	2	2	3	2	4	42	8	China
CBm0215	108	1	5	3	13	2	2	3	2	4	42	8	China
CBm0217	108	1	5	3	13	2	2	3	2	4	42	8	China
CBm0219	108	1	5	3	13	2	2	3	2	4	42	8	China
CBm0228	108	1	5	3	13	2	2	3	2	4	42	8	China
CBm0232	108	1	5	3	13	2	2	3	2	4	42	8	China
CBm0233	108	1	5	3	13	2	2	3	2	4	42	8	China
CBm0236	108	1	5	3	13	2	2	3	2	4	42	8	China
CBm0237	108	1	5	3	13	2	2	3	2	4	42	8	China
CBm0238	108	1	5	3	13	2	2	3	2	4	42	8	China
CBm0317	108	1	5	3	13	2	2	3	2	4	42	8	China
CBm0318	108	1	5	3	13	2	2	3	2	4	42	8	China
CBm0383	108	1	5	3	13	2	2	3	2	4	42	8	China
CBm0437	108	1	5	3	13	2	2	3	2	4	42	8	China
CBm0438	108	1	5	3	13	2	2	3	2	4	42	8	China
CBm0439	108	1	5	3	13	2	2	3	2	4	42	8	China
CBm0440	108	1	5	3	13	2	2	3	2	4	42	8	China
CBm0501	108	1	5	3	13	2	2	3	2	4	42	8	China
CBm0502	108	1	5	3	13	2	2	3	2	4	42	8	China
CBm0539	108	1	5	3	13	2	2	3	2	4	42	8	China
CBm0540	108	1	5	3	13	2	2	3	2	4	42	8	China
CBm0541	108	1	5	3	13	2	2	3	2	4	42	8	China
CBm0542	108	1	5	3	13	2	2	3	2	4	42	8	China
CBm0543	108	1	5	3	13	2	2	3	2	4	42	8	China
CBm0544	108	1	5	3	13	2	2	3	2	4	42	8	China
CBm0545	108	1	5	3	13	2	2	3	2	4	42	8	China
CBm0546	108	1	5	3	13	2	2	3	2	4	42	8	China
CBm0547	108	1	5	3	13	2	2	3	2	4	42	8	China
CBm0548	108	1	5	3	13	2	2	3	2	4	42	8	China
CBm0607	108	1	5	3	13	2	2	3	2	4	42	8	China
CBm0608	108	1	5	3	13	2	2	3	2	4	42	8	China
CBm0609	108	1	5	3	13	2	2	3	2	4	42	8	China
CBm0610	108	1	5	3	13	2	2	3	2	4	42	8	China
CBm0611	108	1	5	3	13	2	2	3	2	4	42	8	China
CBm0612	108	1	5	3	13	2	2	3	2	4	42	8	China
CBm0613	108	1	5	3	13	2	2	3	2	4	42	8	China
CBm0614	108	1	5	3	13	2	2	3	2	4	42	8	China
CBm0615	108	1	5	3	13	2	2	3	2	4	42	8	China
CBm0616	108	1	5	3	13	2	2	3	2	4	42	8	China
CBm0618	108	1	5	3	13	2	2	3	2	4	42	8	China
CBm0619	108	1	5	3	13	2	2	3	2	4	42	8	China
CBm0620	108	1	5	3	13	2	2	3	2	4	42	8	China
CBm0621	108	1	5	3	13	2	2	3	2	4	42	8	China
CBm0622	108	1	5	3	13	2	2	3	2	4	42	8	China
CBm0623	108	1	5	3	13	2	2	3	2	4	42	8	China
CBm0624	108	1	5	3	13	2	2	3	2	4	42	8	China
CBm0625	108	1	5	3	13	2	2	3	2	4	42	8	China
CBm0626	108	1	5	3	13	2	2	3	2	4	42	8	China
CBm0627	108	1	5	3	13	2	2	3	2	4	42	8	China
CBm0628	108	1	5	3	13	2	2	3	2	4	42	8	China
CBm0629	108	1	5	3	13	2	2	3	2	4	42	8	China
CBm0630	108	1	5	3	13	2	2	3	2	4	42	8	China
CBm0655	108	1	5	3	13	2	2	3	2	4	42	8	China
CBm0669	108	1	5	3	13	2	2	3	2	4	42	8	China
CBm0670	108	1	5	3	13	2	2	3	2	4	42	8	China
CBm1030	108	1	5	3	13	2	2	3	2	4	42	8	China
CBm1031	108	1	5	3	13	2	2	3	2	4	42	8	China
CBm1363	108	1	5	3	13	2	2	3	2	4	42	8	China
CBm1376	108	1	5	3	13	2	2	3	2	4	42	8	China
CBm0024	111	1	5	3	13	2	3	3	2	4	41	8	China
CBm0026	111	1	5	3	13	2	3	3	2	4	41	8	China
CBm0036	111	1	5	3	13	2	3	3	2	4	41	8	China
CBm0038	111	1	5	3	13	2	3	3	2	4	41	8	China
CBm0091	111	1	5	3	13	2	3	3	2	4	41	8	China
CBm0098	111	1	5	3	13	2	3	3	2	4	41	8	China
CBm0099	111	1	5	3	13	2	3	3	2	4	41	8	China
CBm0174	111	1	5	3	13	2	3	3	2	4	41	8	China
CBm0245	111	1	5	3	13	2	3	3	2	4	41	8	China
CBm0260	111	1	5	3	13	2	3	3	2	4	41	8	China
CBm0324	111	1	5	3	13	2	3	3	2	4	41	8	China
CBm0346	111	1	5	3	13	2	3	3	2	4	41	8	China
CBm0497	111	1	5	3	13	2	3	3	2	4	41	8	China
CBm0498	111	1	5	3	13	2	3	3	2	4	41	8	China
CBm0515	111	1	5	3	13	2	3	3	2	4	41	8	China
CBm0518	111	1	5	3	13	2	3	3	2	4	41	8	China
CBm0561	111	1	5	3	13	2	3	3	2	4	41	8	China
CBm0604	111	1	5	3	13	2	3	3	2	4	41	8	China
CBm0653	111	1	5	3	13	2	3	3	2	4	41	8	China
CBm0654	111	1	5	3	13	2	3	3	2	4	41	8	China
CBm0681	111	1	5	3	13	2	3	3	2	4	41	8	China
CBm0682	111	1	5	3	13	2	3	3	2	4	41	8	China
CBm0727	111	1	5	3	13	2	3	3	2	4	41	8	China
CBm0736	111	1	5	3	13	2	3	3	2	4	41	8	China
CBm0755	111	1	5	3	13	2	3	3	2	4	41	8	China
CBm0790	111	1	5	3	13	2	3	3	2	4	41	8	China
CBm0791	111	1	5	3	13	2	3	3	2	4	41	8	China
CBm0794	111	1	5	3	13	2	3	3	2	4	41	8	China
CBm0851	111	1	5	3	13	2	3	3	2	4	41	8	China
CBm0881	111	1	5	3	13	2	3	3	2	4	41	8	China
CBm0915	111	1	5	3	13	2	3	3	2	4	41	8	China
CBm0918	111	1	5	3	13	2	3	3	2	4	41	8	China
CBm0927	111	1	5	3	13	2	3	3	2	4	41	8	China
CBm0928	111	1	5	3	13	2	3	3	2	4	41	8	China
CBm0931	111	1	5	3	13	2	3	3	2	4	41	8	China
CBm0965	111	1	5	3	13	2	3	3	2	4	41	8	China
CBm0967	111	1	5	3	13	2	3	3	2	4	41	8	China
CBm0971	111	1	5	3	13	2	3	3	2	4	41	8	China
CBm0976	111	1	5	3	13	2	3	3	2	4	41	8	China
CBm0979	111	1	5	3	13	2	3	3	2	4	41	8	China
CBm0980	111	1	5	3	13	2	3	3	2	4	41	8	China
CBm0981	111	1	5	3	13	2	3	3	2	4	41	8	China
CBm0982	111	1	5	3	13	2	3	3	2	4	41	8	China
CBm0983	111	1	5	3	13	2	3	3	2	4	41	8	China
CBm1001	111	1	5	3	13	2	3	3	2	4	41	8	China
CBm1002	111	1	5	3	13	2	3	3	2	4	41	8	China
CBm1003	111	1	5	3	13	2	3	3	2	4	41	8	China
CBm1004	111	1	5	3	13	2	3	3	2	4	41	8	China
CBm1005	111	1	5	3	13	2	3	3	2	4	41	8	China
CBm1006	111	1	5	3	13	2	3	3	2	4	41	8	China
CBm1007	111	1	5	3	13	2	3	3	2	4	41	8	China
CBm1008	111	1	5	3	13	2	3	3	2	4	41	8	China
CBm1009	111	1	5	3	13	2	3	3	2	4	41	8	China
CBm1010	111	1	5	3	13	2	3	3	2	4	41	8	China
CBm1011	111	1	5	3	13	2	3	3	2	4	41	8	China
CBm1027	111	1	5	3	13	2	3	3	2	4	41	8	China
CBm1028	111	1	5	3	13	2	3	3	2	4	41	8	China
CBm1038	111	1	5	3	13	2	3	3	2	4	41	8	China
CBm1039	111	1	5	3	13	2	3	3	2	4	41	8	China
CBm1040	111	1	5	3	13	2	3	3	2	4	41	8	China
CBm1044	111	1	5	3	13	2	3	3	2	4	41	8	China
CBm1045	111	1	5	3	13	2	3	3	2	4	41	8	China
CBm1046	111	1	5	3	13	2	3	3	2	4	41	8	China
CBm1050	111	1	5	3	13	2	3	3	2	4	41	8	China
CBm1051	111	1	5	3	13	2	3	3	2	4	41	8	China
CBm1052	111	1	5	3	13	2	3	3	2	4	41	8	China
CBm1058	111	1	5	3	13	2	3	3	2	4	41	8	China
CBm1059	111	1	5	3	13	2	3	3	2	4	41	8	China
CBm1061	111	1	5	3	13	2	3	3	2	4	41	8	China
CBm1066	111	1	5	3	13	2	3	3	2	4	41	8	China
CBm1081	111	1	5	3	13	2	3	3	2	4	41	8	China
CBm1097	111	1	5	3	13	2	3	3	2	4	41	8	China
CBm1144	111	1	5	3	13	2	3	3	2	4	41	8	China
CBm1145	111	1	5	3	13	2	3	3	2	4	41	8	China
CBm1146	111	1	5	3	13	2	3	3	2	4	41	8	China
CBm1147	111	1	5	3	13	2	3	3	2	4	41	8	China
CBm1148	111	1	5	3	13	2	3	3	2	4	41	8	China
CBm1149	111	1	5	3	13	2	3	3	2	4	41	8	China
CBm1150	111	1	5	3	13	2	3	3	2	4	41	8	China
CBm1151	111	1	5	3	13	2	3	3	2	4	41	8	China
CBm1180	111	1	5	3	13	2	3	3	2	4	41	8	China
CBm1181	111	1	5	3	13	2	3	3	2	4	41	8	China
CBm1193	111	1	5	3	13	2	3	3	2	4	41	8	China
CBm1194	111	1	5	3	13	2	3	3	2	4	41	8	China
CBm1266	111	1	5	3	13	2	3	3	2	4	41	8	China
CBm1300	111	1	5	3	13	2	3	3	2	4	41	8	China
CBm1312	111	1	5	3	13	2	3	3	2	4	41	8	China
CBm1358	111	1	5	3	13	2	3	3	2	4	41	8	China
CBm1359	111	1	5	3	13	2	3	3	2	4	41	8	China
CBm1374	112	1	5	3	13	3	3	3	2	4	41	8	China
CBm1277	113	1	5	3	13	1	2	3	2	4	41	8	China
CBm0986	115	1	5	3	12	2	2	3	2	4	41	8	China
CBm0987	115	1	5	3	12	2	2	3	2	4	41	8	China
CBm1072	115	1	5	3	12	2	2	3	2	4	41	8	China
CBm1073	115	1	5	3	12	2	2	3	2	4	41	8	China
CBm1136	115	1	5	3	12	2	2	3	2	4	41	8	China
CBm1152	115	1	5	3	12	2	2	3	2	4	41	8	China
CBm1160	115	1	5	3	12	2	2	3	2	4	41	8	China
CBm1182	115	1	5	3	12	2	2	3	2	4	41	8	China
CBm1195	115	1	5	3	12	2	2	3	2	4	41	8	China
CBm1215	115	1	5	3	12	2	2	3	2	4	41	8	China
CBm1216	115	1	5	3	12	2	2	3	2	4	41	8	China
CBm0003	116	1	5	3	13	2	2	3	2	4	41	8	China
CBm0004	116	1	5	3	13	2	2	3	2	4	41	8	China
CBm0006	116	1	5	3	13	2	2	3	2	4	41	8	China
CBm0007	116	1	5	3	13	2	2	3	2	4	41	8	China
CBm0009	116	1	5	3	13	2	2	3	2	4	41	8	China
CBm0010	116	1	5	3	13	2	2	3	2	4	41	8	China
CBm0011	116	1	5	3	13	2	2	3	2	4	41	8	China
CBm0012	116	1	5	3	13	2	2	3	2	4	41	8	China
CBm0013	116	1	5	3	13	2	2	3	2	4	41	8	China
CBm0014	116	1	5	3	13	2	2	3	2	4	41	8	China
CBm0015	116	1	5	3	13	2	2	3	2	4	41	8	China
CBm0016	116	1	5	3	13	2	2	3	2	4	41	8	China
CBm0017	116	1	5	3	13	2	2	3	2	4	41	8	China
CBm0018	116	1	5	3	13	2	2	3	2	4	41	8	China
CBm0019	116	1	5	3	13	2	2	3	2	4	41	8	China
CBm0020	116	1	5	3	13	2	2	3	2	4	41	8	China
CBm0021	116	1	5	3	13	2	2	3	2	4	41	8	China
CBm0027	116	1	5	3	13	2	2	3	2	4	41	8	China
CBm0029	116	1	5	3	13	2	2	3	2	4	41	8	China
CBm0034	116	1	5	3	13	2	2	3	2	4	41	8	China
CBm0039	116	1	5	3	13	2	2	3	2	4	41	8	China
CBm0041	116	1	5	3	13	2	2	3	2	4	41	8	China
CBm0044	116	1	5	3	13	2	2	3	2	4	41	8	China
CBm0045	116	1	5	3	13	2	2	3	2	4	41	8	China
CBm0048	116	1	5	3	13	2	2	3	2	4	41	8	China
CBm0049	116	1	5	3	13	2	2	3	2	4	41	8	China
CBm0051	116	1	5	3	13	2	2	3	2	4	41	8	China
CBm0052	116	1	5	3	13	2	2	3	2	4	41	8	China
CBm0053	116	1	5	3	13	2	2	3	2	4	41	8	China
CBm0056	116	1	5	3	13	2	2	3	2	4	41	8	China
CBm0057	116	1	5	3	13	2	2	3	2	4	41	8	China
CBm0058	116	1	5	3	13	2	2	3	2	4	41	8	China
CBm0059	116	1	5	3	13	2	2	3	2	4	41	8	China
CBm0060	116	1	5	3	13	2	2	3	2	4	41	8	China
CBm0061	116	1	5	3	13	2	2	3	2	4	41	8	China
CBm0064	116	1	5	3	13	2	2	3	2	4	41	8	China
CBm0065	116	1	5	3	13	2	2	3	2	4	41	8	China
CBm0066	116	1	5	3	13	2	2	3	2	4	41	8	China
CBm0067	116	1	5	3	13	2	2	3	2	4	41	8	China
CBm0068	116	1	5	3	13	2	2	3	2	4	41	8	China
CBm0069	116	1	5	3	13	2	2	3	2	4	41	8	China
CBm0070	116	1	5	3	13	2	2	3	2	4	41	8	China
CBm0071	116	1	5	3	13	2	2	3	2	4	41	8	China
CBm0072	116	1	5	3	13	2	2	3	2	4	41	8	China
CBm0073	116	1	5	3	13	2	2	3	2	4	41	8	China
CBm0074	116	1	5	3	13	2	2	3	2	4	41	8	China
CBm0075	116	1	5	3	13	2	2	3	2	4	41	8	China
CBm0077	116	1	5	3	13	2	2	3	2	4	41	8	China
CBm0078	116	1	5	3	13	2	2	3	2	4	41	8	China
CBm0079	116	1	5	3	13	2	2	3	2	4	41	8	China
CBm0080	116	1	5	3	13	2	2	3	2	4	41	8	China
CBm0081	116	1	5	3	13	2	2	3	2	4	41	8	China
CBm0083	116	1	5	3	13	2	2	3	2	4	41	8	China
CBm0086	116	1	5	3	13	2	2	3	2	4	41	8	China
CBm0087	116	1	5	3	13	2	2	3	2	4	41	8	China
CBm0100	116	1	5	3	13	2	2	3	2	4	41	8	China
CBm0101	116	1	5	3	13	2	2	3	2	4	41	8	China
CBm0102	116	1	5	3	13	2	2	3	2	4	41	8	China
CBm0103	116	1	5	3	13	2	2	3	2	4	41	8	China
CBm0104	116	1	5	3	13	2	2	3	2	4	41	8	China
CBm0105	116	1	5	3	13	2	2	3	2	4	41	8	China
CBm0106	116	1	5	3	13	2	2	3	2	4	41	8	China
CBm0107	116	1	5	3	13	2	2	3	2	4	41	8	China
CBm0108	116	1	5	3	13	2	2	3	2	4	41	8	China
CBm0109	116	1	5	3	13	2	2	3	2	4	41	8	China
CBm0110	116	1	5	3	13	2	2	3	2	4	41	8	China
CBm0111	116	1	5	3	13	2	2	3	2	4	41	8	China
CBm0112	116	1	5	3	13	2	2	3	2	4	41	8	China
CBm0113	116	1	5	3	13	2	2	3	2	4	41	8	China
CBm0114	116	1	5	3	13	2	2	3	2	4	41	8	China
CBm0115	116	1	5	3	13	2	2	3	2	4	41	8	China
CBm0116	116	1	5	3	13	2	2	3	2	4	41	8	China
CBm0117	116	1	5	3	13	2	2	3	2	4	41	8	China
CBm0118	116	1	5	3	13	2	2	3	2	4	41	8	China
CBm0119	116	1	5	3	13	2	2	3	2	4	41	8	China
CBm0120	116	1	5	3	13	2	2	3	2	4	41	8	China
CBm0121	116	1	5	3	13	2	2	3	2	4	41	8	China
CBm0122	116	1	5	3	13	2	2	3	2	4	41	8	China
CBm0123	116	1	5	3	13	2	2	3	2	4	41	8	China
CBm0124	116	1	5	3	13	2	2	3	2	4	41	8	China
CBm0129	116	1	5	3	13	2	2	3	2	4	41	8	China
CBm0130	116	1	5	3	13	2	2	3	2	4	41	8	China
CBm0131	116	1	5	3	13	2	2	3	2	4	41	8	China
CBm0132	116	1	5	3	13	2	2	3	2	4	41	8	China
CBm0133	116	1	5	3	13	2	2	3	2	4	41	8	China
CBm0134	116	1	5	3	13	2	2	3	2	4	41	8	China
CBm0135	116	1	5	3	13	2	2	3	2	4	41	8	China
CBm0136	116	1	5	3	13	2	2	3	2	4	41	8	China
CBm0137	116	1	5	3	13	2	2	3	2	4	41	8	China
CBm0138	116	1	5	3	13	2	2	3	2	4	41	8	China
CBm0139	116	1	5	3	13	2	2	3	2	4	41	8	China
CBm0140	116	1	5	3	13	2	2	3	2	4	41	8	China
CBm0141	116	1	5	3	13	2	2	3	2	4	41	8	China
CBm0142	116	1	5	3	13	2	2	3	2	4	41	8	China
CBm0143	116	1	5	3	13	2	2	3	2	4	41	8	China
CBm0144	116	1	5	3	13	2	2	3	2	4	41	8	China
CBm0145	116	1	5	3	13	2	2	3	2	4	41	8	China
CBm0147	116	1	5	3	13	2	2	3	2	4	41	8	China
CBm0148	116	1	5	3	13	2	2	3	2	4	41	8	China
CBm0149	116	1	5	3	13	2	2	3	2	4	41	8	China
CBm0150	116	1	5	3	13	2	2	3	2	4	41	8	China
CBm0151	116	1	5	3	13	2	2	3	2	4	41	8	China
CBm0152	116	1	5	3	13	2	2	3	2	4	41	8	China
CBm0153	116	1	5	3	13	2	2	3	2	4	41	8	China
CBm0156	116	1	5	3	13	2	2	3	2	4	41	8	China
CBm0157	116	1	5	3	13	2	2	3	2	4	41	8	China
CBm0158	116	1	5	3	13	2	2	3	2	4	41	8	China
CBm0159	116	1	5	3	13	2	2	3	2	4	41	8	China
CBm0161	116	1	5	3	13	2	2	3	2	4	41	8	China
CBm0166	116	1	5	3	13	2	2	3	2	4	41	8	China
CBm0167	116	1	5	3	13	2	2	3	2	4	41	8	China
CBm0168	116	1	5	3	13	2	2	3	2	4	41	8	China
CBm0169	116	1	5	3	13	2	2	3	2	4	41	8	China
CBm0170	116	1	5	3	13	2	2	3	2	4	41	8	China
CBm0171	116	1	5	3	13	2	2	3	2	4	41	8	China
CBm0172	116	1	5	3	13	2	2	3	2	4	41	8	China
CBm0173	116	1	5	3	13	2	2	3	2	4	41	8	China
CBm0175	116	1	5	3	13	2	2	3	2	4	41	8	China
CBm0176	116	1	5	3	13	2	2	3	2	4	41	8	China
CBm0177	116	1	5	3	13	2	2	3	2	4	41	8	China
CBm0178	116	1	5	3	13	2	2	3	2	4	41	8	China
CBm0179	116	1	5	3	13	2	2	3	2	4	41	8	China
CBm0180	116	1	5	3	13	2	2	3	2	4	41	8	China
CBm0182	116	1	5	3	13	2	2	3	2	4	41	8	China
CBm0187	116	1	5	3	13	2	2	3	2	4	41	8	China
CBm0192	116	1	5	3	13	2	2	3	2	4	41	8	China
CBm0194	116	1	5	3	13	2	2	3	2	4	41	8	China
CBm0195	116	1	5	3	13	2	2	3	2	4	41	8	China
CBm0202	116	1	5	3	13	2	2	3	2	4	41	8	China
CBm0203	116	1	5	3	13	2	2	3	2	4	41	8	China
CBm0206	116	1	5	3	13	2	2	3	2	4	41	8	China
CBm0210	116	1	5	3	13	2	2	3	2	4	41	8	China
CBm0211	116	1	5	3	13	2	2	3	2	4	41	8	China
CBm0212	116	1	5	3	13	2	2	3	2	4	41	8	China
CBm0213	116	1	5	3	13	2	2	3	2	4	41	8	China
CBm0220	116	1	5	3	13	2	2	3	2	4	41	8	China
CBm0221	116	1	5	3	13	2	2	3	2	4	41	8	China
CBm0223	116	1	5	3	13	2	2	3	2	4	41	8	China
CBm0227	116	1	5	3	13	2	2	3	2	4	41	8	China
CBm0240	116	1	5	3	13	2	2	3	2	4	41	8	China
CBm0241	116	1	5	3	13	2	2	3	2	4	41	8	China
CBm0242	116	1	5	3	13	2	2	3	2	4	41	8	China
CBm0243	116	1	5	3	13	2	2	3	2	4	41	8	China
CBm0244	116	1	5	3	13	2	2	3	2	4	41	8	China
CBm0246	116	1	5	3	13	2	2	3	2	4	41	8	China
CBm0248	116	1	5	3	13	2	2	3	2	4	41	8	China
CBm0249	116	1	5	3	13	2	2	3	2	4	41	8	China
CBm0254	116	1	5	3	13	2	2	3	2	4	41	8	China
CBm0255	116	1	5	3	13	2	2	3	2	4	41	8	China
CBm0256	116	1	5	3	13	2	2	3	2	4	41	8	China
CBm0257	116	1	5	3	13	2	2	3	2	4	41	8	China
CBm0259	116	1	5	3	13	2	2	3	2	4	41	8	China
CBm0261	116	1	5	3	13	2	2	3	2	4	41	8	China
CBm0262	116	1	5	3	13	2	2	3	2	4	41	8	China
CBm0268	116	1	5	3	13	2	2	3	2	4	41	8	China
CBm0269	116	1	5	3	13	2	2	3	2	4	41	8	China
CBm0272	116	1	5	3	13	2	2	3	2	4	41	8	China
CBm0273	116	1	5	3	13	2	2	3	2	4	41	8	China
CBm0274	116	1	5	3	13	2	2	3	2	4	41	8	China
CBm0275	116	1	5	3	13	2	2	3	2	4	41	8	China
CBm0277	116	1	5	3	13	2	2	3	2	4	41	8	China
CBm0278	116	1	5	3	13	2	2	3	2	4	41	8	China
CBm0279	116	1	5	3	13	2	2	3	2	4	41	8	China
CBm0280	116	1	5	3	13	2	2	3	2	4	41	8	China
CBm0281	116	1	5	3	13	2	2	3	2	4	41	8	China
CBm0282	116	1	5	3	13	2	2	3	2	4	41	8	China
CBm0283	116	1	5	3	13	2	2	3	2	4	41	8	China
CBm0284	116	1	5	3	13	2	2	3	2	4	41	8	China
CBm0285	116	1	5	3	13	2	2	3	2	4	41	8	China
CBm0286	116	1	5	3	13	2	2	3	2	4	41	8	China
CBm0287	116	1	5	3	13	2	2	3	2	4	41	8	China
CBm0288	116	1	5	3	13	2	2	3	2	4	41	8	China
CBm0289	116	1	5	3	13	2	2	3	2	4	41	8	China
CBm0290	116	1	5	3	13	2	2	3	2	4	41	8	China
CBm0291	116	1	5	3	13	2	2	3	2	4	41	8	China
CBm0292	116	1	5	3	13	2	2	3	2	4	41	8	China
CBm0293	116	1	5	3	13	2	2	3	2	4	41	8	China
CBm0294	116	1	5	3	13	2	2	3	2	4	41	8	China
CBm0296	116	1	5	3	13	2	2	3	2	4	41	8	China
CBm0297	116	1	5	3	13	2	2	3	2	4	41	8	China
CBm0300	116	1	5	3	13	2	2	3	2	4	41	8	China
CBm0301	116	1	5	3	13	2	2	3	2	4	41	8	China
CBm0304	116	1	5	3	13	2	2	3	2	4	41	8	China
CBm0305	116	1	5	3	13	2	2	3	2	4	41	8	China
CBm0306	116	1	5	3	13	2	2	3	2	4	41	8	China
CBm0307	116	1	5	3	13	2	2	3	2	4	41	8	China
CBm0311	116	1	5	3	13	2	2	3	2	4	41	8	China
CBm0312	116	1	5	3	13	2	2	3	2	4	41	8	China
CBm0313	116	1	5	3	13	2	2	3	2	4	41	8	China
CBm0314	116	1	5	3	13	2	2	3	2	4	41	8	China
CBm0315	116	1	5	3	13	2	2	3	2	4	41	8	China
CBm0316	116	1	5	3	13	2	2	3	2	4	41	8	China
CBm0319	116	1	5	3	13	2	2	3	2	4	41	8	China
CBm0320	116	1	5	3	13	2	2	3	2	4	41	8	China
CBm0321	116	1	5	3	13	2	2	3	2	4	41	8	China
CBm0322	116	1	5	3	13	2	2	3	2	4	41	8	China
CBm0323	116	1	5	3	13	2	2	3	2	4	41	8	China
CBm0325	116	1	5	3	13	2	2	3	2	4	41	8	China
CBm0326	116	1	5	3	13	2	2	3	2	4	41	8	China
CBm0329	116	1	5	3	13	2	2	3	2	4	41	8	China
CBm0333	116	1	5	3	13	2	2	3	2	4	41	8	China
CBm0334	116	1	5	3	13	2	2	3	2	4	41	8	China
CBm0335	116	1	5	3	13	2	2	3	2	4	41	8	China
CBm0336	116	1	5	3	13	2	2	3	2	4	41	8	China
CBm0337	116	1	5	3	13	2	2	3	2	4	41	8	China
CBm0338	116	1	5	3	13	2	2	3	2	4	41	8	China
CBm0339	116	1	5	3	13	2	2	3	2	4	41	8	China
CBm0340	116	1	5	3	13	2	2	3	2	4	41	8	China
CBm0341	116	1	5	3	13	2	2	3	2	4	41	8	China
CBm0342	116	1	5	3	13	2	2	3	2	4	41	8	China
CBm0343	116	1	5	3	13	2	2	3	2	4	41	8	China
CBm0344	116	1	5	3	13	2	2	3	2	4	41	8	China
CBm0345	116	1	5	3	13	2	2	3	2	4	41	8	China
CBm0347	116	1	5	3	13	2	2	3	2	4	41	8	China
CBm0348	116	1	5	3	13	2	2	3	2	4	41	8	China
CBm0349	116	1	5	3	13	2	2	3	2	4	41	8	China
CBm0350	116	1	5	3	13	2	2	3	2	4	41	8	China
CBm0351	116	1	5	3	13	2	2	3	2	4	41	8	China
CBm0352	116	1	5	3	13	2	2	3	2	4	41	8	China
CBm0353	116	1	5	3	13	2	2	3	2	4	41	8	China
CBm0354	116	1	5	3	13	2	2	3	2	4	41	8	China
CBm0355	116	1	5	3	13	2	2	3	2	4	41	8	China
CBm0356	116	1	5	3	13	2	2	3	2	4	41	8	China
CBm0357	116	1	5	3	13	2	2	3	2	4	41	8	China
CBm0358	116	1	5	3	13	2	2	3	2	4	41	8	China
CBm0359	116	1	5	3	13	2	2	3	2	4	41	8	China
CBm0360	116	1	5	3	13	2	2	3	2	4	41	8	China
CBm0361	116	1	5	3	13	2	2	3	2	4	41	8	China
CBm0362	116	1	5	3	13	2	2	3	2	4	41	8	China
CBm0363	116	1	5	3	13	2	2	3	2	4	41	8	China
CBm0364	116	1	5	3	13	2	2	3	2	4	41	8	China
CBm0365	116	1	5	3	13	2	2	3	2	4	41	8	China
CBm0366	116	1	5	3	13	2	2	3	2	4	41	8	China
CBm0108	116	1	5	3	13	2	2	3	2	4	41	8	China
CBm0368	116	1	5	3	13	2	2	3	2	4	41	8	China
CBm0369	116	1	5	3	13	2	2	3	2	4	41	8	China
CBm0370	116	1	5	3	13	2	2	3	2	4	41	8	China
CBm0371	116	1	5	3	13	2	2	3	2	4	41	8	China
CBm0372	116	1	5	3	13	2	2	3	2	4	41	8	China
CBm0373	116	1	5	3	13	2	2	3	2	4	41	8	China
CBm0374	116	1	5	3	13	2	2	3	2	4	41	8	China
CBm0375	116	1	5	3	13	2	2	3	2	4	41	8	China
CBm0376	116	1	5	3	13	2	2	3	2	4	41	8	China
CBm0377	116	1	5	3	13	2	2	3	2	4	41	8	China
CBm0378	116	1	5	3	13	2	2	3	2	4	41	8	China
CBm0379	116	1	5	3	13	2	2	3	2	4	41	8	China
CBm0380	116	1	5	3	13	2	2	3	2	4	41	8	China
CBm0381	116	1	5	3	13	2	2	3	2	4	41	8	China
CBm0385	116	1	5	3	13	2	2	3	2	4	41	8	China
CBm0386	116	1	5	3	13	2	2	3	2	4	41	8	China
CBm0387	116	1	5	3	13	2	2	3	2	4	41	8	China
CBm0388	116	1	5	3	13	2	2	3	2	4	41	8	China
CBm0389	116	1	5	3	13	2	2	3	2	4	41	8	China
CBm0390	116	1	5	3	13	2	2	3	2	4	41	8	China
CBm0391	116	1	5	3	13	2	2	3	2	4	41	8	China
CBm0392	116	1	5	3	13	2	2	3	2	4	41	8	China
CBm0393	116	1	5	3	13	2	2	3	2	4	41	8	China
CBm0397	116	1	5	3	13	2	2	3	2	4	41	8	China
CBm0398	116	1	5	3	13	2	2	3	2	4	41	8	China
CBm0399	116	1	5	3	13	2	2	3	2	4	41	8	China
CBm0400	116	1	5	3	13	2	2	3	2	4	41	8	China
CBm0401	116	1	5	3	13	2	2	3	2	4	41	8	China
CBm0402	116	1	5	3	13	2	2	3	2	4	41	8	China
CBm0403	116	1	5	3	13	2	2	3	2	4	41	8	China
CBm0404	116	1	5	3	13	2	2	3	2	4	41	8	China
CBm0405	116	1	5	3	13	2	2	3	2	4	41	8	China
CBm0406	116	1	5	3	13	2	2	3	2	4	41	8	China
CBm0407	116	1	5	3	13	2	2	3	2	4	41	8	China
CBm0408	116	1	5	3	13	2	2	3	2	4	41	8	China
CBm0409	116	1	5	3	13	2	2	3	2	4	41	8	China
CBm0410	116	1	5	3	13	2	2	3	2	4	41	8	China
CBm0411	116	1	5	3	13	2	2	3	2	4	41	8	China
CBm0412	116	1	5	3	13	2	2	3	2	4	41	8	China
CBm0413	116	1	5	3	13	2	2	3	2	4	41	8	China
CBm0414	116	1	5	3	13	2	2	3	2	4	41	8	China
CBm0415	116	1	5	3	13	2	2	3	2	4	41	8	China
CBm0416	116	1	5	3	13	2	2	3	2	4	41	8	China
CBm0417	116	1	5	3	13	2	2	3	2	4	41	8	China
CBm0418	116	1	5	3	13	2	2	3	2	4	41	8	China
CBm0419	116	1	5	3	13	2	2	3	2	4	41	8	China
CBm0420	116	1	5	3	13	2	2	3	2	4	41	8	China
CBm0421	116	1	5	3	13	2	2	3	2	4	41	8	China
CBm0422	116	1	5	3	13	2	2	3	2	4	41	8	China
CBm0423	116	1	5	3	13	2	2	3	2	4	41	8	China
CBm0424	116	1	5	3	13	2	2	3	2	4	41	8	China
CBm0425	116	1	5	3	13	2	2	3	2	4	41	8	China
CBm0426	116	1	5	3	13	2	2	3	2	4	41	8	China
CBm0427	116	1	5	3	13	2	2	3	2	4	41	8	China
CBm0428	116	1	5	3	13	2	2	3	2	4	41	8	China
CBm0429	116	1	5	3	13	2	2	3	2	4	41	8	China
CBm0431	116	1	5	3	13	2	2	3	2	4	41	8	China
CBm0432	116	1	5	3	13	2	2	3	2	4	41	8	China
CBm0433	116	1	5	3	13	2	2	3	2	4	41	8	China
CBm0434	116	1	5	3	13	2	2	3	2	4	41	8	China
CBm0435	116	1	5	3	13	2	2	3	2	4	41	8	China
CBm0436	116	1	5	3	13	2	2	3	2	4	41	8	China
CBm0441	116	1	5	3	13	2	2	3	2	4	41	8	China
CBm0442	116	1	5	3	13	2	2	3	2	4	41	8	China
CBm0443	116	1	5	3	13	2	2	3	2	4	41	8	China
CBm0444	116	1	5	3	13	2	2	3	2	4	41	8	China
CBm0445	116	1	5	3	13	2	2	3	2	4	41	8	China
CBm0446	116	1	5	3	13	2	2	3	2	4	41	8	China
CBm0447	116	1	5	3	13	2	2	3	2	4	41	8	China
CBm0448	116	1	5	3	13	2	2	3	2	4	41	8	China
CBm0449	116	1	5	3	13	2	2	3	2	4	41	8	China
CBm0450	116	1	5	3	13	2	2	3	2	4	41	8	China
CBm0451	116	1	5	3	13	2	2	3	2	4	41	8	China
CBm0452	116	1	5	3	13	2	2	3	2	4	41	8	China
CBm0453	116	1	5	3	13	2	2	3	2	4	41	8	China
CBm0454	116	1	5	3	13	2	2	3	2	4	41	8	China
CBm0455	116	1	5	3	13	2	2	3	2	4	41	8	China
CBm0456	116	1	5	3	13	2	2	3	2	4	41	8	China
CBm0457	116	1	5	3	13	2	2	3	2	4	41	8	China
CBm0458	116	1	5	3	13	2	2	3	2	4	41	8	China
CBm0459	116	1	5	3	13	2	2	3	2	4	41	8	China
CBm0462	116	1	5	3	13	2	2	3	2	4	41	8	China
CBm0463	116	1	5	3	13	2	2	3	2	4	41	8	China
CBm0464	116	1	5	3	13	2	2	3	2	4	41	8	China
CBm0465	116	1	5	3	13	2	2	3	2	4	41	8	China
CBm0466	116	1	5	3	13	2	2	3	2	4	41	8	China
CBm0468	116	1	5	3	13	2	2	3	2	4	41	8	China
CBm0469	116	1	5	3	13	2	2	3	2	4	41	8	China
CBm0470	116	1	5	3	13	2	2	3	2	4	41	8	China
CBm0471	116	1	5	3	13	2	2	3	2	4	41	8	China
CBm0472	116	1	5	3	13	2	2	3	2	4	41	8	China
CBm0473	116	1	5	3	13	2	2	3	2	4	41	8	China
CBm0474	116	1	5	3	13	2	2	3	2	4	41	8	China
CBm0475	116	1	5	3	13	2	2	3	2	4	41	8	China
CBm0476	116	1	5	3	13	2	2	3	2	4	41	8	China
CBm0477	116	1	5	3	13	2	2	3	2	4	41	8	China
CBm0478	116	1	5	3	13	2	2	3	2	4	41	8	China
CBm0479	116	1	5	3	13	2	2	3	2	4	41	8	China
CBm0480	116	1	5	3	13	2	2	3	2	4	41	8	China
CBm0481	116	1	5	3	13	2	2	3	2	4	41	8	China
CBm0482	116	1	5	3	13	2	2	3	2	4	41	8	China
CBm0483	116	1	5	3	13	2	2	3	2	4	41	8	China
CBm0484	116	1	5	3	13	2	2	3	2	4	41	8	China
CBm0485	116	1	5	3	13	2	2	3	2	4	41	8	China
CBm0486	116	1	5	3	13	2	2	3	2	4	41	8	China
CBm0487	116	1	5	3	13	2	2	3	2	4	41	8	China
CBm0488	116	1	5	3	13	2	2	3	2	4	41	8	China
CBm0489	116	1	5	3	13	2	2	3	2	4	41	8	China
CBm0490	116	1	5	3	13	2	2	3	2	4	41	8	China
CBm0491	116	1	5	3	13	2	2	3	2	4	41	8	China
CBm0492	116	1	5	3	13	2	2	3	2	4	41	8	China
CBm0493	116	1	5	3	13	2	2	3	2	4	41	8	China
CBm0494	116	1	5	3	13	2	2	3	2	4	41	8	China
CBm0496	116	1	5	3	13	2	2	3	2	4	41	8	China
CBm0503	116	1	5	3	13	2	2	3	2	4	41	8	China
CBm0504	116	1	5	3	13	2	2	3	2	4	41	8	China
CBm0505	116	1	5	3	13	2	2	3	2	4	41	8	China
CBm0506	116	1	5	3	13	2	2	3	2	4	41	8	China
CBm0507	116	1	5	3	13	2	2	3	2	4	41	8	China
CBm0508	116	1	5	3	13	2	2	3	2	4	41	8	China
CBm0509	116	1	5	3	13	2	2	3	2	4	41	8	China
CBm0510	116	1	5	3	13	2	2	3	2	4	41	8	China
CBm0511	116	1	5	3	13	2	2	3	2	4	41	8	China
CBm0512	116	1	5	3	13	2	2	3	2	4	41	8	China
CBm0513	116	1	5	3	13	2	2	3	2	4	41	8	China
CBm0514	116	1	5	3	13	2	2	3	2	4	41	8	China
CBm0516	116	1	5	3	13	2	2	3	2	4	41	8	China
CBm0517	116	1	5	3	13	2	2	3	2	4	41	8	China
CBm0519	116	1	5	3	13	2	2	3	2	4	41	8	China
CBm0520	116	1	5	3	13	2	2	3	2	4	41	8	China
CBm0521	116	1	5	3	13	2	2	3	2	4	41	8	China
CBm0522	116	1	5	3	13	2	2	3	2	4	41	8	China
CBm0524	116	1	5	3	13	2	2	3	2	4	41	8	China
CBm0525	116	1	5	3	13	2	2	3	2	4	41	8	China
CBm0526	116	1	5	3	13	2	2	3	2	4	41	8	China
CBm0530	116	1	5	3	13	2	2	3	2	4	41	8	China
CBm0531	116	1	5	3	13	2	2	3	2	4	41	8	China
CBm0532	116	1	5	3	13	2	2	3	2	4	41	8	China
CBm0533	116	1	5	3	13	2	2	3	2	4	41	8	China
CBm0534	116	1	5	3	13	2	2	3	2	4	41	8	China
CBm0538	116	1	5	3	13	2	2	3	2	4	41	8	China
CBm0550	116	1	5	3	13	2	2	3	2	4	41	8	China
CBm0551	116	1	5	3	13	2	2	3	2	4	41	8	China
CBm0552	116	1	5	3	13	2	2	3	2	4	41	8	China
CBm0553	116	1	5	3	13	2	2	3	2	4	41	8	China
CBm0554	116	1	5	3	13	2	2	3	2	4	41	8	China
CBm0555	116	1	5	3	13	2	2	3	2	4	41	8	China
CBm0556	116	1	5	3	13	2	2	3	2	4	41	8	China
CBm0557	116	1	5	3	13	2	2	3	2	4	41	8	China
CBm0559	116	1	5	3	13	2	2	3	2	4	41	8	China
CBm0560	116	1	5	3	13	2	2	3	2	4	41	8	China
CBm0563	116	1	5	3	13	2	2	3	2	4	41	8	China
CBm0564	116	1	5	3	13	2	2	3	2	4	41	8	China
CBm0565	116	1	5	3	13	2	2	3	2	4	41	8	China
CBm0566	116	1	5	3	13	2	2	3	2	4	41	8	China
CBm0567	116	1	5	3	13	2	2	3	2	4	41	8	China
CBm0568	116	1	5	3	13	2	2	3	2	4	41	8	China
CBm0569	116	1	5	3	13	2	2	3	2	4	41	8	China
CBm0571	116	1	5	3	13	2	2	3	2	4	41	8	China
CBm0572	116	1	5	3	13	2	2	3	2	4	41	8	China
CBm0574	116	1	5	3	13	2	2	3	2	4	41	8	China
CBm0575	116	1	5	3	13	2	2	3	2	4	41	8	China
CBm0576	116	1	5	3	13	2	2	3	2	4	41	8	China
CBm0577	116	1	5	3	13	2	2	3	2	4	41	8	China
CBm0578	116	1	5	3	13	2	2	3	2	4	41	8	China
CBm0579	116	1	5	3	13	2	2	3	2	4	41	8	China
CBm0580	116	1	5	3	13	2	2	3	2	4	41	8	China
CBm0581	116	1	5	3	13	2	2	3	2	4	41	8	China
CBm0582	116	1	5	3	13	2	2	3	2	4	41	8	China
CBm0583	116	1	5	3	13	2	2	3	2	4	41	8	China
CBm0584	116	1	5	3	13	2	2	3	2	4	41	8	China
CBm0585	116	1	5	3	13	2	2	3	2	4	41	8	China
CBm0586	116	1	5	3	13	2	2	3	2	4	41	8	China
CBm0587	116	1	5	3	13	2	2	3	2	4	41	8	China
CBm0588	116	1	5	3	13	2	2	3	2	4	41	8	China
CBm0589	116	1	5	3	13	2	2	3	2	4	41	8	China
CBm0590	116	1	5	3	13	2	2	3	2	4	41	8	China
CBm0591	116	1	5	3	13	2	2	3	2	4	41	8	China
CBm0592	116	1	5	3	13	2	2	3	2	4	41	8	China
CBm0593	116	1	5	3	13	2	2	3	2	4	41	8	China
CBm0594	116	1	5	3	13	2	2	3	2	4	41	8	China
CBm0595	116	1	5	3	13	2	2	3	2	4	41	8	China
CBm0596	116	1	5	3	13	2	2	3	2	4	41	8	China
CBm0597	116	1	5	3	13	2	2	3	2	4	41	8	China
CBm0598	116	1	5	3	13	2	2	3	2	4	41	8	China
CBm0599	116	1	5	3	13	2	2	3	2	4	41	8	China
CBm0600	116	1	5	3	13	2	2	3	2	4	41	8	China
CBm0602	116	1	5	3	13	2	2	3	2	4	41	8	China
CBm0603	116	1	5	3	13	2	2	3	2	4	41	8	China
CBm0605	116	1	5	3	13	2	2	3	2	4	41	8	China
CBm0606	116	1	5	3	13	2	2	3	2	4	41	8	China
CBm0631	116	1	5	3	13	2	2	3	2	4	41	8	China
CBm0632	116	1	5	3	13	2	2	3	2	4	41	8	China
CBm0633	116	1	5	3	13	2	2	3	2	4	41	8	China
CBm0634	116	1	5	3	13	2	2	3	2	4	41	8	China
CBm0635	116	1	5	3	13	2	2	3	2	4	41	8	China
CBm0636	116	1	5	3	13	2	2	3	2	4	41	8	China
CBm0637	116	1	5	3	13	2	2	3	2	4	41	8	China
CBm0638	116	1	5	3	13	2	2	3	2	4	41	8	China
CBm0640	116	1	5	3	13	2	2	3	2	4	41	8	China
CBm0641	116	1	5	3	13	2	2	3	2	4	41	8	China
CBm0642	116	1	5	3	13	2	2	3	2	4	41	8	China
CBm0643	116	1	5	3	13	2	2	3	2	4	41	8	China
CBm0644	116	1	5	3	13	2	2	3	2	4	41	8	China
CBm0645	116	1	5	3	13	2	2	3	2	4	41	8	China
CBm0646	116	1	5	3	13	2	2	3	2	4	41	8	China
CBm0647	116	1	5	3	13	2	2	3	2	4	41	8	China
CBm0648	116	1	5	3	13	2	2	3	2	4	41	8	China
CBm0649	116	1	5	3	13	2	2	3	2	4	41	8	China
CBm0650	116	1	5	3	13	2	2	3	2	4	41	8	China
CBm0651	116	1	5	3	13	2	2	3	2	4	41	8	China
CBm0656	116	1	5	3	13	2	2	3	2	4	41	8	China
CBm0657	116	1	5	3	13	2	2	3	2	4	41	8	China
CBm0658	116	1	5	3	13	2	2	3	2	4	41	8	China
CBm0659	116	1	5	3	13	2	2	3	2	4	41	8	China
CBm0660	116	1	5	3	13	2	2	3	2	4	41	8	China
CBm0661	116	1	5	3	13	2	2	3	2	4	41	8	China
CBm0662	116	1	5	3	13	2	2	3	2	4	41	8	China
CBm0663	116	1	5	3	13	2	2	3	2	4	41	8	China
CBm0664	116	1	5	3	13	2	2	3	2	4	41	8	China
CBm0665	116	1	5	3	13	2	2	3	2	4	41	8	China
CBm0666	116	1	5	3	13	2	2	3	2	4	41	8	China
CBm0667	116	1	5	3	13	2	2	3	2	4	41	8	China
CBm0672	116	1	5	3	13	2	2	3	2	4	41	8	China
CBm0678	116	1	5	3	13	2	2	3	2	4	41	8	China
CBm0679	116	1	5	3	13	2	2	3	2	4	41	8	China
CBm0680	116	1	5	3	13	2	2	3	2	4	41	8	China
CBm0683	116	1	5	3	13	2	2	3	2	4	41	8	China
CBm0684	116	1	5	3	13	2	2	3	2	4	41	8	China
CBm0685	116	1	5	3	13	2	2	3	2	4	41	8	China
CBm0686	116	1	5	3	13	2	2	3	2	4	41	8	China
CBm0687	116	1	5	3	13	2	2	3	2	4	41	8	China
CBm0688	116	1	5	3	13	2	2	3	2	4	41	8	China
CBm0689	116	1	5	3	13	2	2	3	2	4	41	8	China
CBm0690	116	1	5	3	13	2	2	3	2	4	41	8	China
CBm0691	116	1	5	3	13	2	2	3	2	4	41	8	China
CBm0692	116	1	5	3	13	2	2	3	2	4	41	8	China
CBm0695	116	1	5	3	13	2	2	3	2	4	41	8	China
CBm0696	116	1	5	3	13	2	2	3	2	4	41	8	China
CBm0697	116	1	5	3	13	2	2	3	2	4	41	8	China
CBm0698	116	1	5	3	13	2	2	3	2	4	41	8	China
CBm0699	116	1	5	3	13	2	2	3	2	4	41	8	China
CBm0700	116	1	5	3	13	2	2	3	2	4	41	8	China
CBm0701	116	1	5	3	13	2	2	3	2	4	41	8	China
CBm0702	116	1	5	3	13	2	2	3	2	4	41	8	China
CBm0703	116	1	5	3	13	2	2	3	2	4	41	8	China
CBm0704	116	1	5	3	13	2	2	3	2	4	41	8	China
CBm0705	116	1	5	3	13	2	2	3	2	4	41	8	China
CBm0707	116	1	5	3	13	2	2	3	2	4	41	8	China
CBm0708	116	1	5	3	13	2	2	3	2	4	41	8	China
CBm0709	116	1	5	3	13	2	2	3	2	4	41	8	China
CBm0710	116	1	5	3	13	2	2	3	2	4	41	8	China
CBm0711	116	1	5	3	13	2	2	3	2	4	41	8	China
CBm0712	116	1	5	3	13	2	2	3	2	4	41	8	China
CBm0713	116	1	5	3	13	2	2	3	2	4	41	8	China
CBm0714	116	1	5	3	13	2	2	3	2	4	41	8	China
CBm0715	116	1	5	3	13	2	2	3	2	4	41	8	China
CBm0716	116	1	5	3	13	2	2	3	2	4	41	8	China
CBm0717	116	1	5	3	13	2	2	3	2	4	41	8	China
CBm0718	116	1	5	3	13	2	2	3	2	4	41	8	China
CBm0722	116	1	5	3	13	2	2	3	2	4	41	8	China
CBm0723	116	1	5	3	13	2	2	3	2	4	41	8	China
CBm0724	116	1	5	3	13	2	2	3	2	4	41	8	China
CBm0728	116	1	5	3	13	2	2	3	2	4	41	8	China
CBm0729	116	1	5	3	13	2	2	3	2	4	41	8	China
CBm0730	116	1	5	3	13	2	2	3	2	4	41	8	China
CBm0731	116	1	5	3	13	2	2	3	2	4	41	8	China
CBm0732	116	1	5	3	13	2	2	3	2	4	41	8	China
CBm0733	116	1	5	3	13	2	2	3	2	4	41	8	China
CBm0734	116	1	5	3	13	2	2	3	2	4	41	8	China
CBm0735	116	1	5	3	13	2	2	3	2	4	41	8	China
CBm0737	116	1	5	3	13	2	2	3	2	4	41	8	China
CBm0739	116	1	5	3	13	2	2	3	2	4	41	8	China
CBm0740	116	1	5	3	13	2	2	3	2	4	41	8	China
CBm0741	116	1	5	3	13	2	2	3	2	4	41	8	China
CBm0742	116	1	5	3	13	2	2	3	2	4	41	8	China
CBm0744	116	1	5	3	13	2	2	3	2	4	41	8	China
CBm0745	116	1	5	3	13	2	2	3	2	4	41	8	China
CBm0746	116	1	5	3	13	2	2	3	2	4	41	8	China
CBm0748	116	1	5	3	13	2	2	3	2	4	41	8	China
CBm0750	116	1	5	3	13	2	2	3	2	4	41	8	China
CBm0753	116	1	5	3	13	2	2	3	2	4	41	8	China
CBm0754	116	1	5	3	13	2	2	3	2	4	41	8	China
CBm0756	116	1	5	3	13	2	2	3	2	4	41	8	China
CBm0757	116	1	5	3	13	2	2	3	2	4	41	8	China
CBm0758	116	1	5	3	13	2	2	3	2	4	41	8	China
CBm0759	116	1	5	3	13	2	2	3	2	4	41	8	China
CBm0760	116	1	5	3	13	2	2	3	2	4	41	8	China
CBm0761	116	1	5	3	13	2	2	3	2	4	41	8	China
CBm0762	116	1	5	3	13	2	2	3	2	4	41	8	China
CBm0763	116	1	5	3	13	2	2	3	2	4	41	8	China
CBm0766	116	1	5	3	13	2	2	3	2	4	41	8	China
CBm0767	116	1	5	3	13	2	2	3	2	4	41	8	China
CBm0768	116	1	5	3	13	2	2	3	2	4	41	8	China
CBm0769	116	1	5	3	13	2	2	3	2	4	41	8	China
CBm0776	116	1	5	3	13	2	2	3	2	4	41	8	China
CBm0777	116	1	5	3	13	2	2	3	2	4	41	8	China
CBm0778	116	1	5	3	13	2	2	3	2	4	41	8	China
CBm0779	116	1	5	3	13	2	2	3	2	4	41	8	China
CBm0780	116	1	5	3	13	2	2	3	2	4	41	8	China
CBm0781	116	1	5	3	13	2	2	3	2	4	41	8	China
CBm0782	116	1	5	3	13	2	2	3	2	4	41	8	China
CBm0783	116	1	5	3	13	2	2	3	2	4	41	8	China
CBm0784	116	1	5	3	13	2	2	3	2	4	41	8	China
CBm0785	116	1	5	3	13	2	2	3	2	4	41	8	China
CBm0786	116	1	5	3	13	2	2	3	2	4	41	8	China
CBm0787	116	1	5	3	13	2	2	3	2	4	41	8	China
CBm0788	116	1	5	3	13	2	2	3	2	4	41	8	China
CBm0792	116	1	5	3	13	2	2	3	2	4	41	8	China
CBm0796	116	1	5	3	13	2	2	3	2	4	41	8	China
CBm0797	116	1	5	3	13	2	2	3	2	4	41	8	China
CBm0798	116	1	5	3	13	2	2	3	2	4	41	8	China
CBm0799	116	1	5	3	13	2	2	3	2	4	41	8	China
CBm0800	116	1	5	3	13	2	2	3	2	4	41	8	China
CBm0802	116	1	5	3	13	2	2	3	2	4	41	8	China
CBm0803	116	1	5	3	13	2	2	3	2	4	41	8	China
CBm0804	116	1	5	3	13	2	2	3	2	4	41	8	China
CBm0805	116	1	5	3	13	2	2	3	2	4	41	8	China
CBm0806	116	1	5	3	13	2	2	3	2	4	41	8	China
CBm0807	116	1	5	3	13	2	2	3	2	4	41	8	China
CBm0808	116	1	5	3	13	2	2	3	2	4	41	8	China
CBm0809	116	1	5	3	13	2	2	3	2	4	41	8	China
CBm0810	116	1	5	3	13	2	2	3	2	4	41	8	China
CBm0811	116	1	5	3	13	2	2	3	2	4	41	8	China
CBm0812	116	1	5	3	13	2	2	3	2	4	41	8	China
CBm0813	116	1	5	3	13	2	2	3	2	4	41	8	China
CBm0814	116	1	5	3	13	2	2	3	2	4	41	8	China
CBm0815	116	1	5	3	13	2	2	3	2	4	41	8	China
CBm0818	116	1	5	3	13	2	2	3	2	4	41	8	China
CBm0819	116	1	5	3	13	2	2	3	2	4	41	8	China
CBm0820	116	1	5	3	13	2	2	3	2	4	41	8	China
CBm0821	116	1	5	3	13	2	2	3	2	4	41	8	China
CBm0822	116	1	5	3	13	2	2	3	2	4	41	8	China
CBm0823	116	1	5	3	13	2	2	3	2	4	41	8	China
CBm0824	116	1	5	3	13	2	2	3	2	4	41	8	China
CBm0825	116	1	5	3	13	2	2	3	2	4	41	8	China
CBm0826	116	1	5	3	13	2	2	3	2	4	41	8	China
CBm0827	116	1	5	3	13	2	2	3	2	4	41	8	China
CBm0828	116	1	5	3	13	2	2	3	2	4	41	8	China
CBm0830	116	1	5	3	13	2	2	3	2	4	41	8	China
CBm0831	116	1	5	3	13	2	2	3	2	4	41	8	China
CBm0832	116	1	5	3	13	2	2	3	2	4	41	8	China
CBm0834	116	1	5	3	13	2	2	3	2	4	41	8	China
CBm0835	116	1	5	3	13	2	2	3	2	4	41	8	China
CBm0836	116	1	5	3	13	2	2	3	2	4	41	8	China
CBm0837	116	1	5	3	13	2	2	3	2	4	41	8	China
CBm0838	116	1	5	3	13	2	2	3	2	4	41	8	China
CBm0839	116	1	5	3	13	2	2	3	2	4	41	8	China
CBm0840	116	1	5	3	13	2	2	3	2	4	41	8	China
CBm0841	116	1	5	3	13	2	2	3	2	4	41	8	China
CBm0842	116	1	5	3	13	2	2	3	2	4	41	8	China
CBm0843	116	1	5	3	13	2	2	3	2	4	41	8	China
CBm0844	116	1	5	3	13	2	2	3	2	4	41	8	China
CBm0845	116	1	5	3	13	2	2	3	2	4	41	8	China
CBm0846	116	1	5	3	13	2	2	3	2	4	41	8	China
CBm0847	116	1	5	3	13	2	2	3	2	4	41	8	China
CBm0848	116	1	5	3	13	2	2	3	2	4	41	8	China
CBm0849	116	1	5	3	13	2	2	3	2	4	41	8	China
CBm0850	116	1	5	3	13	2	2	3	2	4	41	8	China
CBm0852	116	1	5	3	13	2	2	3	2	4	41	8	China
CBm0853	116	1	5	3	13	2	2	3	2	4	41	8	China
CBm0854	116	1	5	3	13	2	2	3	2	4	41	8	China
CBm0855	116	1	5	3	13	2	2	3	2	4	41	8	China
CBm0856	116	1	5	3	13	2	2	3	2	4	41	8	China
CBm0857	116	1	5	3	13	2	2	3	2	4	41	8	China
CBm0858	116	1	5	3	13	2	2	3	2	4	41	8	China
CBm0859	116	1	5	3	13	2	2	3	2	4	41	8	China
CBm0860	116	1	5	3	13	2	2	3	2	4	41	8	China
CBm0861	116	1	5	3	13	2	2	3	2	4	41	8	China
CBm0862	116	1	5	3	13	2	2	3	2	4	41	8	China
CBm0871	116	1	5	3	13	2	2	3	2	4	41	8	China
CBm0872	116	1	5	3	13	2	2	3	2	4	41	8	China
CBm0873	116	1	5	3	13	2	2	3	2	4	41	8	China
CBm0874	116	1	5	3	13	2	2	3	2	4	41	8	China
CBm0875	116	1	5	3	13	2	2	3	2	4	41	8	China
CBm0876	116	1	5	3	13	2	2	3	2	4	41	8	China
CBm0877	116	1	5	3	13	2	2	3	2	4	41	8	China
CBm0878	116	1	5	3	13	2	2	3	2	4	41	8	China
CBm0879	116	1	5	3	13	2	2	3	2	4	41	8	China
CBm0880	116	1	5	3	13	2	2	3	2	4	41	8	China
CBm0882	116	1	5	3	13	2	2	3	2	4	41	8	China
CBm0883	116	1	5	3	13	2	2	3	2	4	41	8	China
CBm0885	116	1	5	3	13	2	2	3	2	4	41	8	China
CBm0886	116	1	5	3	13	2	2	3	2	4	41	8	China
CBm0887	116	1	5	3	13	2	2	3	2	4	41	8	China
CBm0888	116	1	5	3	13	2	2	3	2	4	41	8	China
CBm0891	116	1	5	3	13	2	2	3	2	4	41	8	China
CBm0892	116	1	5	3	13	2	2	3	2	4	41	8	China
CBm0893	116	1	5	3	13	2	2	3	2	4	41	8	China
CBm0894	116	1	5	3	13	2	2	3	2	4	41	8	China
CBm0897	116	1	5	3	13	2	2	3	2	4	41	8	China
CBm0898	116	1	5	3	13	2	2	3	2	4	41	8	China
CBm0900	116	1	5	3	13	2	2	3	2	4	41	8	China
CBm0901	116	1	5	3	13	2	2	3	2	4	41	8	China
CBm0904	116	1	5	3	13	2	2	3	2	4	41	8	China
CBm0905	116	1	5	3	13	2	2	3	2	4	41	8	China
CBm0906	116	1	5	3	13	2	2	3	2	4	41	8	China
CBm0907	116	1	5	3	13	2	2	3	2	4	41	8	China
CBm0908	116	1	5	3	13	2	2	3	2	4	41	8	China
CBm0910	116	1	5	3	13	2	2	3	2	4	41	8	China
CBm0911	116	1	5	3	13	2	2	3	2	4	41	8	China
CBm0912	116	1	5	3	13	2	2	3	2	4	41	8	China
CBm0945	116	1	5	3	13	2	2	3	2	4	41	8	China
CBm0946	116	1	5	3	13	2	2	3	2	4	41	8	China
CBm0947	116	1	5	3	13	2	2	3	2	4	41	8	China
CBm0948	116	1	5	3	13	2	2	3	2	4	41	8	China
CBm0949	116	1	5	3	13	2	2	3	2	4	41	8	China
CBm0950	116	1	5	3	13	2	2	3	2	4	41	8	China
CBm0951	116	1	5	3	13	2	2	3	2	4	41	8	China
CBm0952	116	1	5	3	13	2	2	3	2	4	41	8	China
CBm0953	116	1	5	3	13	2	2	3	2	4	41	8	China
CBm0954	116	1	5	3	13	2	2	3	2	4	41	8	China
CBm0955	116	1	5	3	13	2	2	3	2	4	41	8	China
CBm0956	116	1	5	3	13	2	2	3	2	4	41	8	China
CBm0962	116	1	5	3	13	2	2	3	2	4	41	8	China
CBm0964	116	1	5	3	13	2	2	3	2	4	41	8	China
CBm0966	116	1	5	3	13	2	2	3	2	4	41	8	China
CBm0968	116	1	5	3	13	2	2	3	2	4	41	8	China
CBm0969	116	1	5	3	13	2	2	3	2	4	41	8	China
CBm0970	116	1	5	3	13	2	2	3	2	4	41	8	China
CBm0972	116	1	5	3	13	2	2	3	2	4	41	8	China
CBm0973	116	1	5	3	13	2	2	3	2	4	41	8	China
CBm0974	116	1	5	3	13	2	2	3	2	4	41	8	China
CBm0975	116	1	5	3	13	2	2	3	2	4	41	8	China
CBm0977	116	1	5	3	13	2	2	3	2	4	41	8	China
CBm0978	116	1	5	3	13	2	2	3	2	4	41	8	China
CBm0984	116	1	5	3	13	2	2	3	2	4	41	8	China
CBm0985	116	1	5	3	13	2	2	3	2	4	41	8	China
CBm0988	116	1	5	3	13	2	2	3	2	4	41	8	China
CBm0989	116	1	5	3	13	2	2	3	2	4	41	8	China
CBm0990	116	1	5	3	13	2	2	3	2	4	41	8	China
CBm0991	116	1	5	3	13	2	2	3	2	4	41	8	China
CBm0992	116	1	5	3	13	2	2	3	2	4	41	8	China
CBm0993	116	1	5	3	13	2	2	3	2	4	41	8	China
CBm0994	116	1	5	3	13	2	2	3	2	4	41	8	China
CBm0995	116	1	5	3	13	2	2	3	2	4	41	8	China
CBm0996	116	1	5	3	13	2	2	3	2	4	41	8	China
CBm0997	116	1	5	3	13	2	2	3	2	4	41	8	China
CBm0998	116	1	5	3	13	2	2	3	2	4	41	8	China
CBm0999	116	1	5	3	13	2	2	3	2	4	41	8	China
CBm1000	116	1	5	3	13	2	2	3	2	4	41	8	China
CBm1012	116	1	5	3	13	2	2	3	2	4	41	8	China
CBm1013	116	1	5	3	13	2	2	3	2	4	41	8	China
CBm1014	116	1	5	3	13	2	2	3	2	4	41	8	China
CBm1015	116	1	5	3	13	2	2	3	2	4	41	8	China
CBm1016	116	1	5	3	13	2	2	3	2	4	41	8	China
CBm1018	116	1	5	3	13	2	2	3	2	4	41	8	China
CBm1019	116	1	5	3	13	2	2	3	2	4	41	8	China
CBm1022	116	1	5	3	13	2	2	3	2	4	41	8	China
CBm1023	116	1	5	3	13	2	2	3	2	4	41	8	China
CBm1024	116	1	5	3	13	2	2	3	2	4	41	8	China
CBm1025	116	1	5	3	13	2	2	3	2	4	41	8	China
CBm1026	116	1	5	3	13	2	2	3	2	4	41	8	China
CBm1029	116	1	5	3	13	2	2	3	2	4	41	8	China
CBm1032	116	1	5	3	13	2	2	3	2	4	41	8	China
CBm1033	116	1	5	3	13	2	2	3	2	4	41	8	China
CBm1034	116	1	5	3	13	2	2	3	2	4	41	8	China
CBm1035	116	1	5	3	13	2	2	3	2	4	41	8	China
CBm1036	116	1	5	3	13	2	2	3	2	4	41	8	China
CBm1037	116	1	5	3	13	2	2	3	2	4	41	8	China
CBm1041	116	1	5	3	13	2	2	3	2	4	41	8	China
CBm1042	116	1	5	3	13	2	2	3	2	4	41	8	China
CBm1043	116	1	5	3	13	2	2	3	2	4	41	8	China
CBm1047	116	1	5	3	13	2	2	3	2	4	41	8	China
CBm1053	116	1	5	3	13	2	2	3	2	4	41	8	China
CBm1054	116	1	5	3	13	2	2	3	2	4	41	8	China
CBm1055	116	1	5	3	13	2	2	3	2	4	41	8	China
CBm1056	116	1	5	3	13	2	2	3	2	4	41	8	China
CBm1057	116	1	5	3	13	2	2	3	2	4	41	8	China
CBm1060	116	1	5	3	13	2	2	3	2	4	41	8	China
CBm1062	116	1	5	3	13	2	2	3	2	4	41	8	China
CBm1063	116	1	5	3	13	2	2	3	2	4	41	8	China
CBm1064	116	1	5	3	13	2	2	3	2	4	41	8	China
CBm1065	116	1	5	3	13	2	2	3	2	4	41	8	China
CBm1067	116	1	5	3	13	2	2	3	2	4	41	8	China
CBm1068	116	1	5	3	13	2	2	3	2	4	41	8	China
CBm1069	116	1	5	3	13	2	2	3	2	4	41	8	China
CBm1070	116	1	5	3	13	2	2	3	2	4	41	8	China
CBm1071	116	1	5	3	13	2	2	3	2	4	41	8	China
CBm1074	116	1	5	3	13	2	2	3	2	4	41	8	China
CBm1075	116	1	5	3	13	2	2	3	2	4	41	8	China
CBm1076	116	1	5	3	13	2	2	3	2	4	41	8	China
CBm1077	116	1	5	3	13	2	2	3	2	4	41	8	China
CBm1078	116	1	5	3	13	2	2	3	2	4	41	8	China
CBm1079	116	1	5	3	13	2	2	3	2	4	41	8	China
CBm1080	116	1	5	3	13	2	2	3	2	4	41	8	China
CBm1082	116	1	5	3	13	2	2	3	2	4	41	8	China
CBm1083	116	1	5	3	13	2	2	3	2	4	41	8	China
CBm1084	116	1	5	3	13	2	2	3	2	4	41	8	China
CBm1085	116	1	5	3	13	2	2	3	2	4	41	8	China
CBm1086	116	1	5	3	13	2	2	3	2	4	41	8	China
CBm1087	116	1	5	3	13	2	2	3	2	4	41	8	China
CBm1088	116	1	5	3	13	2	2	3	2	4	41	8	China
CBm1089	116	1	5	3	13	2	2	3	2	4	41	8	China
CBm1090	116	1	5	3	13	2	2	3	2	4	41	8	China
CBm1091	116	1	5	3	13	2	2	3	2	4	41	8	China
CBm1092	116	1	5	3	13	2	2	3	2	4	41	8	China
CBm1098	116	1	5	3	13	2	2	3	2	4	41	8	China
CBm1099	116	1	5	3	13	2	2	3	2	4	41	8	China
CBm1100	116	1	5	3	13	2	2	3	2	4	41	8	China
CBm1101	116	1	5	3	13	2	2	3	2	4	41	8	China
CBm1102	116	1	5	3	13	2	2	3	2	4	41	8	China
CBm1103	116	1	5	3	13	2	2	3	2	4	41	8	China
CBm1104	116	1	5	3	13	2	2	3	2	4	41	8	China
CBm1105	116	1	5	3	13	2	2	3	2	4	41	8	China
CBm1106	116	1	5	3	13	2	2	3	2	4	41	8	China
CBm1107	116	1	5	3	13	2	2	3	2	4	41	8	China
CBm1108	116	1	5	3	13	2	2	3	2	4	41	8	China
CBm1109	116	1	5	3	13	2	2	3	2	4	41	8	China
CBm1110	116	1	5	3	13	2	2	3	2	4	41	8	China
CBm1111	116	1	5	3	13	2	2	3	2	4	41	8	China
CBm1112	116	1	5	3	13	2	2	3	2	4	41	8	China
CBm1113	116	1	5	3	13	2	2	3	2	4	41	8	China
CBm1114	116	1	5	3	13	2	2	3	2	4	41	8	China
CBm1115	116	1	5	3	13	2	2	3	2	4	41	8	China
CBm1116	116	1	5	3	13	2	2	3	2	4	41	8	China
CBm1117	116	1	5	3	13	2	2	3	2	4	41	8	China
CBm1118	116	1	5	3	13	2	2	3	2	4	41	8	China
CBm1119	116	1	5	3	13	2	2	3	2	4	41	8	China
CBm1120	116	1	5	3	13	2	2	3	2	4	41	8	China
CBm1121	116	1	5	3	13	2	2	3	2	4	41	8	China
CBm1122	116	1	5	3	13	2	2	3	2	4	41	8	China
CBm1123	116	1	5	3	13	2	2	3	2	4	41	8	China
CBm1124	116	1	5	3	13	2	2	3	2	4	41	8	China
CBm1125	116	1	5	3	13	2	2	3	2	4	41	8	China
CBm1126	116	1	5	3	13	2	2	3	2	4	41	8	China
CBm1127	116	1	5	3	13	2	2	3	2	4	41	8	China
CBm1128	116	1	5	3	13	2	2	3	2	4	41	8	China
CBm1131	116	1	5	3	13	2	2	3	2	4	41	8	China
CBm1133	116	1	5	3	13	2	2	3	2	4	41	8	China
CBm1137	116	1	5	3	13	2	2	3	2	4	41	8	China
CBm1138	116	1	5	3	13	2	2	3	2	4	41	8	China
CBm1139	116	1	5	3	13	2	2	3	2	4	41	8	China
CBm1140	116	1	5	3	13	2	2	3	2	4	41	8	China
CBm1141	116	1	5	3	13	2	2	3	2	4	41	8	China
CBm1142	116	1	5	3	13	2	2	3	2	4	41	8	China
CBm1143	116	1	5	3	13	2	2	3	2	4	41	8	China
CBm1153	116	1	5	3	13	2	2	3	2	4	41	8	China
CBm1154	116	1	5	3	13	2	2	3	2	4	41	8	China
CBm1155	116	1	5	3	13	2	2	3	2	4	41	8	China
CBm1156	116	1	5	3	13	2	2	3	2	4	41	8	China
CBm1157	116	1	5	3	13	2	2	3	2	4	41	8	China
CBm1158	116	1	5	3	13	2	2	3	2	4	41	8	China
CBm1159	116	1	5	3	13	2	2	3	2	4	41	8	China
CBm1161	116	1	5	3	13	2	2	3	2	4	41	8	China
CBm1162	116	1	5	3	13	2	2	3	2	4	41	8	China
CBm1163	116	1	5	3	13	2	2	3	2	4	41	8	China
CBm1164	116	1	5	3	13	2	2	3	2	4	41	8	China
CBm1165	116	1	5	3	13	2	2	3	2	4	41	8	China
CBm1166	116	1	5	3	13	2	2	3	2	4	41	8	China
CBm1167	116	1	5	3	13	2	2	3	2	4	41	8	China
CBm1168	116	1	5	3	13	2	2	3	2	4	41	8	China
CBm1169	116	1	5	3	13	2	2	3	2	4	41	8	China
CBm1170	116	1	5	3	13	2	2	3	2	4	41	8	China
CBm1171	116	1	5	3	13	2	2	3	2	4	41	8	China
CBm1172	116	1	5	3	13	2	2	3	2	4	41	8	China
CBm1173	116	1	5	3	13	2	2	3	2	4	41	8	China
CBm1174	116	1	5	3	13	2	2	3	2	4	41	8	China
CBm1175	116	1	5	3	13	2	2	3	2	4	41	8	China
CBm1176	116	1	5	3	13	2	2	3	2	4	41	8	China
CBm1178	116	1	5	3	13	2	2	3	2	4	41	8	China
CBm1179	116	1	5	3	13	2	2	3	2	4	41	8	China
CBm1183	116	1	5	3	13	2	2	3	2	4	41	8	China
CBm1184	116	1	5	3	13	2	2	3	2	4	41	8	China
CBm1185	116	1	5	3	13	2	2	3	2	4	41	8	China
CBm1186	116	1	5	3	13	2	2	3	2	4	41	8	China
CBm1187	116	1	5	3	13	2	2	3	2	4	41	8	China
CBm1188	116	1	5	3	13	2	2	3	2	4	41	8	China
CBm1189	116	1	5	3	13	2	2	3	2	4	41	8	China
CBm1190	116	1	5	3	13	2	2	3	2	4	41	8	China
CBm1191	116	1	5	3	13	2	2	3	2	4	41	8	China
CBm1192	116	1	5	3	13	2	2	3	2	4	41	8	China
CBm1196	116	1	5	3	13	2	2	3	2	4	41	8	China
CBm1197	116	1	5	3	13	2	2	3	2	4	41	8	China
CBm1198	116	1	5	3	13	2	2	3	2	4	41	8	China
CBm1199	116	1	5	3	13	2	2	3	2	4	41	8	China
CBm1200	116	1	5	3	13	2	2	3	2	4	41	8	China
CBm1201	116	1	5	3	13	2	2	3	2	4	41	8	China
CBm1202	116	1	5	3	13	2	2	3	2	4	41	8	China
CBm1203	116	1	5	3	13	2	2	3	2	4	41	8	China
CBm1204	116	1	5	3	13	2	2	3	2	4	41	8	China
CBm1205	116	1	5	3	13	2	2	3	2	4	41	8	China
CBm1206	116	1	5	3	13	2	2	3	2	4	41	8	China
CBm1207	116	1	5	3	13	2	2	3	2	4	41	8	China
CBm1208	116	1	5	3	13	2	2	3	2	4	41	8	China
CBm1209	116	1	5	3	13	2	2	3	2	4	41	8	China
CBm1210	116	1	5	3	13	2	2	3	2	4	41	8	China
CBm1211	116	1	5	3	13	2	2	3	2	4	41	8	China
CBm1212	116	1	5	3	13	2	2	3	2	4	41	8	China
CBm1213	116	1	5	3	13	2	2	3	2	4	41	8	China
CBm1217	116	1	5	3	13	2	2	3	2	4	41	8	China
CBm1218	116	1	5	3	13	2	2	3	2	4	41	8	China
CBm1219	116	1	5	3	13	2	2	3	2	4	41	8	China
CBm1220	116	1	5	3	13	2	2	3	2	4	41	8	China
CBm1221	116	1	5	3	13	2	2	3	2	4	41	8	China
CBm1222	116	1	5	3	13	2	2	3	2	4	41	8	China
CBm1223	116	1	5	3	13	2	2	3	2	4	41	8	China
CBm1224	116	1	5	3	13	2	2	3	2	4	41	8	China
CBm1225	116	1	5	3	13	2	2	3	2	4	41	8	China
CBm1226	116	1	5	3	13	2	2	3	2	4	41	8	China
CBm1227	116	1	5	3	13	2	2	3	2	4	41	8	China
CBm1228	116	1	5	3	13	2	2	3	2	4	41	8	China
CBm1229	116	1	5	3	13	2	2	3	2	4	41	8	China
CBm1230	116	1	5	3	13	2	2	3	2	4	41	8	China
CBm1231	116	1	5	3	13	2	2	3	2	4	41	8	China
CBm1232	116	1	5	3	13	2	2	3	2	4	41	8	China
CBm1233	116	1	5	3	13	2	2	3	2	4	41	8	China
CBm1234	116	1	5	3	13	2	2	3	2	4	41	8	China
CBm1235	116	1	5	3	13	2	2	3	2	4	41	8	China
CBm1236	116	1	5	3	13	2	2	3	2	4	41	8	China
CBm1237	116	1	5	3	13	2	2	3	2	4	41	8	China
CBm1239	116	1	5	3	13	2	2	3	2	4	41	8	China
CBm1240	116	1	5	3	13	2	2	3	2	4	41	8	China
CBm1241	116	1	5	3	13	2	2	3	2	4	41	8	China
CBm1242	116	1	5	3	13	2	2	3	2	4	41	8	China
CBm1243	116	1	5	3	13	2	2	3	2	4	41	8	China
CBm1244	116	1	5	3	13	2	2	3	2	4	41	8	China
CBm1245	116	1	5	3	13	2	2	3	2	4	41	8	China
CBm1246	116	1	5	3	13	2	2	3	2	4	41	8	China
CBm1247	116	1	5	3	13	2	2	3	2	4	41	8	China
CBm1248	116	1	5	3	13	2	2	3	2	4	41	8	China
CBm1249	116	1	5	3	13	2	2	3	2	4	41	8	China
CBm1250	116	1	5	3	13	2	2	3	2	4	41	8	China
CBm1251	116	1	5	3	13	2	2	3	2	4	41	8	China
CBm1252	116	1	5	3	13	2	2	3	2	4	41	8	China
CBm1253	116	1	5	3	13	2	2	3	2	4	41	8	China
CBm1254	116	1	5	3	13	2	2	3	2	4	41	8	China
CBm1256	116	1	5	3	13	2	2	3	2	4	41	8	China
CBm1257	116	1	5	3	13	2	2	3	2	4	41	8	China
CBm1258	116	1	5	3	13	2	2	3	2	4	41	8	China
CBm1259	116	1	5	3	13	2	2	3	2	4	41	8	China
CBm1260	116	1	5	3	13	2	2	3	2	4	41	8	China
CBm1261	116	1	5	3	13	2	2	3	2	4	41	8	China
CBm1262	116	1	5	3	13	2	2	3	2	4	41	8	China
CBm1263	116	1	5	3	13	2	2	3	2	4	41	8	China
CBm1264	116	1	5	3	13	2	2	3	2	4	41	8	China
CBm1265	116	1	5	3	13	2	2	3	2	4	41	8	China
CBm1267	116	1	5	3	13	2	2	3	2	4	41	8	China
CBm1268	116	1	5	3	13	2	2	3	2	4	41	8	China
CBm1269	116	1	5	3	13	2	2	3	2	4	41	8	China
CBm1270	116	1	5	3	13	2	2	3	2	4	41	8	China
CBm1271	116	1	5	3	13	2	2	3	2	4	41	8	China
CBm1272	116	1	5	3	13	2	2	3	2	4	41	8	China
CBm1273	116	1	5	3	13	2	2	3	2	4	41	8	China
CBm1274	116	1	5	3	13	2	2	3	2	4	41	8	China
CBm1275	116	1	5	3	13	2	2	3	2	4	41	8	China
CBm1276	116	1	5	3	13	2	2	3	2	4	41	8	China
CBm1278	116	1	5	3	13	2	2	3	2	4	41	8	China
CBm1279	116	1	5	3	13	2	2	3	2	4	41	8	China
CBm1280	116	1	5	3	13	2	2	3	2	4	41	8	China
CBm1281	116	1	5	3	13	2	2	3	2	4	41	8	China
CBm1282	116	1	5	3	13	2	2	3	2	4	41	8	China
CBm1283	116	1	5	3	13	2	2	3	2	4	41	8	China
CBm1284	116	1	5	3	13	2	2	3	2	4	41	8	China
CBm1285	116	1	5	3	13	2	2	3	2	4	41	8	China
CBm1286	116	1	5	3	13	2	2	3	2	4	41	8	China
CBm1287	116	1	5	3	13	2	2	3	2	4	41	8	China
CBm1288	116	1	5	3	13	2	2	3	2	4	41	8	China
CBm1289	116	1	5	3	13	2	2	3	2	4	41	8	China
CBm1290	116	1	5	3	13	2	2	3	2	4	41	8	China
CBm1291	116	1	5	3	13	2	2	3	2	4	41	8	China
CBm1292	116	1	5	3	13	2	2	3	2	4	41	8	China
CBm1293	116	1	5	3	13	2	2	3	2	4	41	8	China
CBm1294	116	1	5	3	13	2	2	3	2	4	41	8	China
CBm1295	116	1	5	3	13	2	2	3	2	4	41	8	China
CBm1302	116	1	5	3	13	2	2	3	2	4	41	8	China
CBm1303	116	1	5	3	13	2	2	3	2	4	41	8	China
CBm1306	116	1	5	3	13	2	2	3	2	4	41	8	China
CBm1307	116	1	5	3	13	2	2	3	2	4	41	8	China
CBm1308	116	1	5	3	13	2	2	3	2	4	41	8	China
CBm1309	116	1	5	3	13	2	2	3	2	4	41	8	China
CBm1310	116	1	5	3	13	2	2	3	2	4	41	8	China
CBm1315	116	1	5	3	13	2	2	3	2	4	41	8	China
CBm1318	116	1	5	3	13	2	2	3	2	4	41	8	China
CBm1319	116	1	5	3	13	2	2	3	2	4	41	8	China
CBm1320	116	1	5	3	13	2	2	3	2	4	41	8	China
CBm1321	116	1	5	3	13	2	2	3	2	4	41	8	China
CBm1322	116	1	5	3	13	2	2	3	2	4	41	8	China
CBm1324	116	1	5	3	13	2	2	3	2	4	41	8	China
CBm1325	116	1	5	3	13	2	2	3	2	4	41	8	China
CBm1326	116	1	5	3	13	2	2	3	2	4	41	8	China
CBm1328	116	1	5	3	13	2	2	3	2	4	41	8	China
CBm1329	116	1	5	3	13	2	2	3	2	4	41	8	China
CBm1330	116	1	5	3	13	2	2	3	2	4	41	8	China
CBm1331	116	1	5	3	13	2	2	3	2	4	41	8	China
CBm1332	116	1	5	3	13	2	2	3	2	4	41	8	China
CBm1340	116	1	5	3	13	2	2	3	2	4	41	8	China
CBm1341	116	1	5	3	13	2	2	3	2	4	41	8	China
CBm1342	116	1	5	3	13	2	2	3	2	4	41	8	China
CBm1344	116	1	5	3	13	2	2	3	2	4	41	8	China
CBm1345	116	1	5	3	13	2	2	3	2	4	41	8	China
CBm1346	116	1	5	3	13	2	2	3	2	4	41	8	China
CBm1347	116	1	5	3	13	2	2	3	2	4	41	8	China
CBm1348	116	1	5	3	13	2	2	3	2	4	41	8	China
CBm1349	116	1	5	3	13	2	2	3	2	4	41	8	China
CBm1350	116	1	5	3	13	2	2	3	2	4	41	8	China
CBm1351	116	1	5	3	13	2	2	3	2	4	41	8	China
CBm1352	116	1	5	3	13	2	2	3	2	4	41	8	China
CBm1353	116	1	5	3	13	2	2	3	2	4	41	8	China
CBm1356	116	1	5	3	13	2	2	3	2	4	41	8	China
CBm1357	116	1	5	3	13	2	2	3	2	4	41	8	China
CBm1360	116	1	5	3	13	2	2	3	2	4	41	8	China
CBm1361	116	1	5	3	13	2	2	3	2	4	41	8	China
CBm1362	116	1	5	3	13	2	2	3	2	4	41	8	China
CBm1365	116	1	5	3	13	2	2	3	2	4	41	8	China
CBm1366	116	1	5	3	13	2	2	3	2	4	41	8	China
CBm1108	116	1	5	3	13	2	2	3	2	4	41	8	China
CBm1368	116	1	5	3	13	2	2	3	2	4	41	8	China
CBm1369	116	1	5	3	13	2	2	3	2	4	41	8	China
CBm1370	116	1	5	3	13	2	2	3	2	4	41	8	China
CBm1371	116	1	5	3	13	2	2	3	2	4	41	8	China
CBm1372	116	1	5	3	13	2	2	3	2	4	41	8	China
CBm1373	116	1	5	3	13	2	2	3	2	4	41	8	China
CBm1375	116	1	5	3	13	2	2	3	2	4	41	8	China
CBm1377	116	1	5	3	13	2	2	3	2	4	41	8	China
CBm1380	116	1	5	3	13	2	2	3	2	4	41	8	China
CBm1381	116	1	5	3	13	2	2	3	2	4	41	8	China
CBm0028	120	1	5	3	13	3	1	3	2	4	41	8	China
CBm0030	120	1	5	3	13	3	1	3	2	4	41	8	China
CBm0031	120	1	5	3	13	3	1	3	2	4	41	8	China
CBm0461	120	1	5	3	13	3	1	3	2	4	41	8	China
CBm0523	120	1	5	3	13	3	1	3	2	4	41	8	China
CBm0527	120	1	5	3	13	3	1	3	2	4	41	8	China
CBm0673	120	1	5	3	13	3	1	3	2	4	41	8	China
CBm0674	120	1	5	3	13	3	1	3	2	4	41	8	China
CBm0675	120	1	5	3	13	3	1	3	2	4	41	8	China
CBm0676	120	1	5	3	13	3	1	3	2	4	41	8	China
CBm0677	120	1	5	3	13	3	1	3	2	4	41	8	China
CBm0930	120	1	5	3	13	3	1	3	2	4	41	8	China
CBm0932	120	1	5	3	13	3	1	3	2	4	41	8	China
CBm1096	120	1	5	3	13	3	1	3	2	4	41	8	China
CBm1130	120	1	5	3	13	3	1	3	2	4	41	8	China
CBm1299	120	1	5	3	13	3	1	3	2	4	41	8	China
CBm1335	120	1	5	3	13	3	1	3	2	4	41	8	China
CBm1336	120	1	5	3	13	3	1	3	2	4	41	8	China
CBm1337	120	1	5	3	13	3	1	3	2	4	41	8	China
CBm1338	120	1	5	3	13	3	1	3	2	4	41	8	China
CBm0252	123	1	5	3	13	3	2	3	2	4	44	8	China
CBm0765	123	1	5	3	13	3	2	3	2	4	44	8	China
CBm0042	125	1	5	3	13	3	2	3	2	4	41	8	China
CBm0043	125	1	5	3	13	3	2	3	2	4	41	8	China
CBm0054	125	1	5	3	13	3	2	3	2	4	41	8	China
CBm0295	125	1	5	3	13	3	2	3	2	4	41	8	China
CBm0430	125	1	5	3	13	3	2	3	2	4	41	8	China
CBm0570	125	1	5	3	13	3	2	3	2	4	41	8	China
CBm0639	125	1	5	3	13	3	2	3	2	4	41	8	China
CBm0743	125	1	5	3	13	3	2	3	2	4	41	8	China
CBm1093	125	1	5	3	13	3	2	3	2	4	41	8	China
CBm1304	125	1	5	3	13	3	2	3	2	4	41	8	China
CBm1305	125	1	5	3	13	3	2	3	2	4	41	8	China
CBm1311	125	1	5	3	13	3	2	3	2	4	41	8	China
CBm1313	125	1	5	3	13	3	2	3	2	4	41	8	China
CBm1314	125	1	5	3	13	3	2	3	2	4	41	8	China
CBm1316	125	1	5	3	13	3	2	3	2	4	41	8	China
CBm1317	125	1	5	3	13	3	2	3	2	4	41	8	China
CBm1327	125	1	5	3	13	3	2	3	2	4	41	8	China
CBm1382	125	1	5	3	13	3	2	3	2	4	41	8	China
CBm0909	180	1	5	3	13	2	2	3	2	5	41	8	China
CBm1238	180	1	5	3	13	2	2	3	2	5	41	8	China
CBm1255	180	1	5	3	13	2	2	3	2	5	41	8	China
CBm0764	N20	3	4	2	13	4	2	3	3	4	41	8	China
CBm0263	291	1	5	3	13	2	1	3	2	4	41	8	China
CBm0264	291	1	5	3	13	2	1	3	2	4	41	8	China
CBm0270	291	1	5	3	13	2	1	3	2	4	41	8	China
CBm0271	291	1	5	3	13	2	1	3	2	4	41	8	China
CBm0720	291	1	5	3	13	2	1	3	2	4	41	8	China
CBm0747	291	1	5	3	13	2	1	3	2	4	41	8	China
CBm0749	291	1	5	3	13	2	1	3	2	4	41	8	China
CBm0889	291	1	5	3	13	2	1	3	2	4	41	8	China
CBm0895	291	1	5	3	13	2	1	3	2	4	41	8	China
CBm0914	291	1	5	3	13	2	1	3	2	4	41	8	China
CBm0929	291	1	5	3	13	2	1	3	2	4	41	8	China
CBm1095	291	1	5	3	13	2	1	3	2	4	41	8	China
CBm1132	294	1	5	3	13	2	2	3	2	4	41	6	China
CBm0005	297	1	5	3	13	2	2	3	2	4	46	8	China
CBm0160	297	1	5	3	13	2	2	3	2	4	46	8	China
CBm0185	297	1	5	3	13	2	2	3	2	4	46	8	China
CBm0199	297	1	5	3	13	2	2	3	2	4	46	8	China
CBm0222	297	1	5	3	13	2	2	3	2	4	46	8	China
CBm0253	297	1	5	3	13	2	2	3	2	4	46	8	China
CBm0298	297	1	5	3	13	2	2	3	2	4	46	8	China
CBm0299	297	1	5	3	13	2	2	3	2	4	46	8	China
CBm0302	297	1	5	3	13	2	2	3	2	4	46	8	China
CBm0303	297	1	5	3	13	2	2	3	2	4	46	8	China
CBm0327	297	1	5	3	13	2	2	3	2	4	46	8	China
CBm0328	297	1	5	3	13	2	2	3	2	4	46	8	China
CBm0330	297	1	5	3	13	2	2	3	2	4	46	8	China
CBm0331	297	1	5	3	13	2	2	3	2	4	46	8	China
CBm0332	297	1	5	3	13	2	2	3	2	4	46	8	China
CBm0384	297	1	5	3	13	2	2	3	2	4	46	8	China
CBm0467	297	1	5	3	13	2	2	3	2	4	46	8	China
CBm0558	297	1	5	3	13	2	2	3	2	4	46	8	China
CBm0562	297	1	5	3	13	2	2	3	2	4	46	8	China
CBm0573	297	1	5	3	13	2	2	3	2	4	46	8	China
CBm0601	297	1	5	3	13	2	2	3	2	4	46	8	China
CBm0617	297	1	5	3	13	2	2	3	2	4	46	8	China
CBm0668	297	1	5	3	13	2	2	3	2	4	46	8	China
CBm0671	297	1	5	3	13	2	2	3	2	4	46	8	China
CBm0751	297	1	5	3	13	2	2	3	2	4	46	8	China
CBm0752	297	1	5	3	13	2	2	3	2	4	46	8	China
CBm0816	297	1	5	3	13	2	2	3	2	4	46	8	China
CBm0817	297	1	5	3	13	2	2	3	2	4	46	8	China
CBm0833	297	1	5	3	13	2	2	3	2	4	46	8	China
CBm0917	297	1	5	3	13	2	2	3	2	4	46	8	China
CBm0936	297	1	5	3	13	2	2	3	2	4	46	8	China
CBm0937	297	1	5	3	13	2	2	3	2	4	46	8	China
CBm0938	297	1	5	3	13	2	2	3	2	4	46	8	China
CBm0939	297	1	5	3	13	2	2	3	2	4	46	8	China
CBm1021	297	1	5	3	13	2	2	3	2	4	46	8	China
CBm1129	297	1	5	3	13	2	2	3	2	4	46	8	China
CBm1323	297	1	5	3	13	2	2	3	2	4	46	8	China
CBm1339	297	1	5	3	13	2	2	3	2	4	46	8	China
CBm1364	297	1	5	3	13	2	2	3	2	4	46	8	China
CBm0899	298	1	5	3	14	2	2	3	2	4	41	8	China
CBm1094	342	1	5	3	13	2	2	3	2	4	36	8	China
CBm0795	345	1	5	3	13	2	2	3	2	4	41	9	China
CBm0725	369	1	5	3	13	2	2	3	2	7	41	8	China
CBm0738	369	1	5	3	13	2	2	3	2	7	41	8	China
CBm1177	369	1	5	3	13	2	2	3	2	7	41	8	China
CBm1214	369	1	5	3	13	2	2	3	2	7	41	8	China
CBm0771	N1	1	5	3	13	2	2	3	1	4	44	8	China
CBm0773	N1	1	5	3	13	2	2	3	1	4	44	8	China
CBm0775	N1	1	5	3	13	2	2	3	1	4	44	8	China
CBm0025	N10	1	5	3	13	2	2	3	2	4	46	9	China
CBm0035	N11	1	5	3	13	2	2	3	1	4	42	8	China
CBm0037	N11	1	5	3	13	2	2	3	1	4	42	8	China
CBm0040	N11	1	5	3	13	2	2	3	1	4	42	8	China
CBm0046	N11	1	5	3	13	2	2	3	1	4	42	8	China
CBm0047	N11	1	5	3	13	2	2	3	1	4	42	8	China
CBm0050	N11	1	5	3	13	2	2	3	1	4	42	8	China
CBm0088	N11	1	5	3	13	2	2	3	1	4	42	8	China
CBm0089	N11	1	5	3	13	2	2	3	1	4	42	8	China
CBm0127	N11	1	5	3	13	2	2	3	1	4	42	8	China
CBm0128	N11	1	5	3	13	2	2	3	1	4	42	8	China
CBm0154	N11	1	5	3	13	2	2	3	1	4	42	8	China
CBm0155	N11	1	5	3	13	2	2	3	1	4	42	8	China
CBm0162	N11	1	5	3	13	2	2	3	1	4	42	8	China
CBm0193	N11	1	5	3	13	2	2	3	1	4	42	8	China
CBm0265	N11	1	5	3	13	2	2	3	1	4	42	8	China
CBm0266	N11	1	5	3	13	2	2	3	1	4	42	8	China
CBm0267	N11	1	5	3	13	2	2	3	1	4	42	8	China
CBm0382	N11	1	5	3	13	2	2	3	1	4	42	8	China
CBm1020	N11	1	5	3	13	2	2	3	1	4	42	8	China
CBm0535	N12	1	5	3	13	2	2	2	2	4	41	8	China
CBm0536	N12	1	5	3	13	2	2	2	2	4	41	8	China
CBm0537	N12	1	5	3	13	2	2	2	2	4	41	8	China
CBm0706	N12	1	5	3	13	2	2	2	2	4	41	8	China
CBm0793	N13	1	5	3	13	2	2	2	2	4	38	8	China
CBm0963	N14	1	5	1	14	2	2	3	2	4	41	8	China
CBm0884	N15	1	5	1	13	2	2	3	2	4	41	8	China
CBm0890	N16	1	5	3	14	2	2	3	2	4	36	8	China
CBm0896	N16	1	5	3	14	2	2	3	2	4	36	8	China
CBm0208	N17	1	5	3	13	2	2	3	2	4	44	9	China
CBm0239	N17	1	5	3	13	2	2	3	2	4	44	9	China
CBm0218	N18	1	5	3	13	2	2	3	2	4	42	9	China
CBm0231	N19	1	5	3	13	2	2	3	2	4	44	10	China
CBm0308	N2	1	5	3	13	2	2	3	3	4	44	8	China
CBm0528	N2	1	5	3	13	2	2	3	3	4	44	8	China
CBm0693	N2	1	5	3	13	2	2	3	3	4	44	8	China
CBm0694	N2	1	5	3	13	2	2	3	3	4	44	8	China
CBm0772	N2	1	5	3	13	2	2	3	3	4	44	8	China
CBm0774	N2	1	5	3	13	2	2	3	3	4	44	8	China
CBm0957	N2	1	5	3	13	2	2	3	3	4	44	8	China
CBm0958	N2	1	5	3	13	2	2	3	3	4	44	8	China
CBm0960	N2	1	5	3	13	2	2	3	3	4	44	8	China
CBm0961	N2	1	5	3	13	2	2	3	3	4	44	8	China
CBm0396	N21	1	5	3	14	3	2	3	2	4	41	8	China
CBm1333	N22	1	5	3	13	3	1	3	2	4	41	10	China
CBm1334	N22	1	5	3	13	3	1	3	2	4	41	10	China
CBm1296	N23	1	5	3	13	3	1	3	2	4	41	9	China
CBm1297	N23	1	5	3	13	3	1	3	2	4	41	9	China
CBm1298	N23	1	5	3	13	3	1	3	2	4	41	9	China
CBm1301	N23	1	5	3	13	3	1	3	2	4	41	9	China
CBm0063	N24	1	5	3	13	2	3	3	2	4	46	8	China
CBm0186	N24	1	5	3	13	2	3	3	2	4	46	8	China
CBm0191	N24	1	5	3	13	2	3	3	2	4	46	8	China
CBm0500	N24	1	5	3	13	2	3	3	2	4	46	8	China
CBm0944	N24	1	5	3	13	2	3	3	2	4	46	8	China
CBm1343	N25	1	5	3	13	2	3	3	2	4	42	8	China
CBm0190	N26	1	5	3	13	2	3	3	2	4	44	8	China
CBm0216	N27	1	5	3	13	1	3	3	2	4	42	8	China
CBm0726	N28	1	5	3	13	2	3	3	2	7	41	8	China
CBm0940	N29	1	5	3	12	2	2	3	2	5	41	8	China
CBm0032	N3	1	5	3	13	2	2	3	2	4	44	8	China
CBm0201	N3	1	5	3	13	2	2	3	2	4	44	8	China
CBm0251	N3	1	5	3	13	2	2	3	2	4	44	8	China
CBm0499	N3	1	5	3	13	2	2	3	2	4	44	8	China
CBm0529	N3	1	5	3	13	2	2	3	2	4	44	8	China
CBm0721	N3	1	5	3	13	2	2	3	2	4	44	8	China
CBm0913	N3	1	5	3	13	2	2	3	2	4	44	8	China
CBm0933	N3	1	5	3	13	2	2	3	2	4	44	8	China
CBm0934	N3	1	5	3	13	2	2	3	2	4	44	8	China
CBm0935	N3	1	5	3	13	2	2	3	2	4	44	8	China
CBm0022	N30	1	4	3	13	2	2	3	2	4	42	8	China
CBm0023	N30	1	4	3	13	2	2	3	2	4	42	8	China
CBm0395	N30	1	4	3	13	2	2	3	2	4	42	8	China
CBm0164	N31	1	4	3	13	2	2	3	2	6	42	8	China
CBm0165	N32	1	4	3	13	2	2	3	2	6	41	8	China
CBm0460	N33	1	4	3	13	2	2	3	2	4	41	7	China
CBm0902	N34	1	5	1	12	2	3	3	2	4	41	8	China
CBm0903	N35	1	5	1	13	2	3	3	2	4	41	8	China
CBm1355	N36	1	5	3	12	2	3	3	2	4	41	8	China
CBm1378	N37	1	5	3	15	2	2	3	2	4	46	8	China
CBm1379	N38	1	5	3	15	2	2	3	3	4	46	8	China
CBm0229	N39	1	5	3	13	2	2	3	3	4	42	8	China
CBm0230	N39	1	5	3	13	2	2	3	3	4	42	8	China
CBm0770	N39	1	5	3	13	2	2	3	3	4	42	8	China
CBm0959	N4	1	5	3	11	2	2	3	2	4	44	8	China
CBm0146	N40	1	5	3	12	2	2	3	3	4	42	8	China
CBm0276	N40	1	5	3	12	2	2	3	3	4	42	8	China
CBm0310	N40	1	5	3	12	2	2	3	3	4	42	8	China
CBm0001	N41	1	5	3	12	2	2	3	1	4	42	8	China
CBm0214	N41	1	5	3	12	2	2	3	1	4	42	8	China
CBm0225	N41	1	5	3	12	2	2	3	1	4	42	8	China
CBm0226	N41	1	5	3	12	2	2	3	1	4	42	8	China
CBm0234	N41	1	5	3	12	2	2	3	1	4	42	8	China
CBm0235	N41	1	5	3	12	2	2	3	1	4	42	8	China
CBm0247	N41	1	5	3	12	2	2	3	1	4	42	8	China
CBm0082	N42	1	5	3	12	2	2	3	3	4	43	8	China
CBm0085	N43	1	5	4	12	2	2	3	3	4	43	8	China
CBm0076	N44	1	5	4	13	2	2	3	2	7	42	8	China
CBm0084	N45	1	5	4	13	2	2	3	2	5	42	8	China
CBm0942	N46	1	4	3	12	3	2	4	2	4	41	9	China
CBm0943	N47	1	4	3	11	3	2	4	2	4	41	9	China
CBm0092	N48	1	5	3	13	3	2	4	2	4	41	9	China
CBm0941	N49	1	5	3	12	3	2	4	2	4	41	9	China
CBm0250	N5	1	5	3	13	4	2	3	2	4	44	8	China
CBm0863	N50	3	4	2	13	4	2	3	3	4	38	8	China
CBm0864	N50	3	4	2	13	4	2	3	3	4	38	8	China
CBm0865	N50	3	4	2	13	4	2	3	3	4	38	8	China
CBm0866	N50	3	4	2	13	4	2	3	3	4	38	8	China
CBm1134	N50	3	4	2	13	4	2	3	3	4	38	8	China
CBm1135	N50	3	4	2	13	4	2	3	3	4	38	8	China
CBm0867	N51	3	4	2	13	2	2	3	2	4	41	8	China
CBm0868	N51	3	4	2	13	2	2	3	2	4	41	8	China
CBm0869	N51	3	4	2	13	2	2	3	2	4	41	8	China
CBm0870	N51	3	4	2	13	2	2	3	2	4	41	8	China
CBm0095	N52	1	5	3	13	4	1	5	2	4	38	9	China
CBm0394	N52	1	5	3	13	4	1	5	2	4	38	9	China
CBm0652	N52	1	5	3	13	4	1	5	2	4	38	9	China
CBm0916	N52	1	5	3	13	4	1	5	2	4	38	9	China
CBm0921	N52	1	5	3	13	4	1	5	2	4	38	9	China
CBm0922	N52	1	5	3	13	4	1	5	2	4	38	9	China
CBm0923	N52	1	5	3	13	4	1	5	2	4	38	9	China
CBm0926	N52	1	5	3	13	4	1	5	2	4	38	9	China
CBm0094	N53	1	5	3	13	3	1	5	2	4	38	9	China
CBm0096	N53	1	5	3	13	3	1	5	2	4	38	9	China
CBm0097	N53	1	5	3	13	3	1	5	2	4	38	9	China
CBm0309	N53	1	5	3	13	3	1	5	2	4	38	9	China
CBm0495	N53	1	5	3	13	3	1	5	2	4	38	9	China
CBm0919	N53	1	5	3	13	3	1	5	2	4	38	9	China
CBm0920	N53	1	5	3	13	3	1	5	2	4	38	9	China
CBm0924	N53	1	5	3	13	3	1	5	2	4	38	9	China
CBm0925	N53	1	5	3	13	3	1	5	2	4	38	9	China
CBm0090	N54	1	4	3	13	3	1	5	2	4	38	9	China
CBm0093	N54	1	4	3	13	3	1	5	2	4	38	9	China
CBm0126	N54	1	4	3	13	3	1	5	2	4	38	9	China
CBm0125	N55	1	5	3	12	3	1	5	2	4	38	9	China
CBm0719	N56	1	5	3	13	3	1	5	2	4	38	8	China
CBm0789	N6	1	5	3	13	2	4	3	2	4	41	8	China
CBm1048	N6	1	5	3	13	2	4	3	2	4	41	8	China
CBm1049	N6	1	5	3	13	2	4	3	2	4	41	8	China
CBm1017	N7	1	5	3	15	2	2	3	2	4	41	8	China
CBm0183	N8	1	5	3	13	2	2	3	2	3	41	8	China
CBm0258	N8	1	5	3	13	2	2	3	2	3	41	8	China
CBm1354	N8	1	5	3	13	2	2	3	2	3	41	8	China
CBm0549	N9	1	5	3	13	2	2	3	2	4	46	3	China
CBm0801	N9	1	5	3	13	2	2	3	2	4	46	3	China
CBm0829	N9	1	5	3	13	2	2	3	2	4	46	3	China
AlDahouk2007#005	99	1	5	3	13	3	2	2	2	6	10	8	East mediterranean
AlDahouk2007#010	99	1	5	3	13	3	2	2	2	6	10	8	East mediterranean
AlDahouk2007#062	99	1	5	3	13	3	2	2	2	6	10	8	East mediterranean
Kilic2011#044	100	1	5	3	14	2	2	3	2	5	41	8	East mediterranean
2007AlDahouk#105	101	1	5	3	12	3	2	3	2	5	41	8	East mediterranean
AlDahouk2007#105	101	1	5	3	12	3	2	3	2	5	41	8	East mediterranean
Kilic2011#084	102	1	5	3	14	3	2	3	2	4	36	8	East mediterranean
Kilic2011#071	103	1	5	3	14	3	2	3	2	5	36	8	East mediterranean
Kilic2011#086	103	1	5	3	14	3	2	3	2	5	36	8	East mediterranean
Kilic2011#087	103	1	5	3	14	3	2	3	2	5	36	8	East mediterranean
2007AlDahouk#031	104	1	5	3	13	3	2	3	2	5	36	8	East mediterranean
2007AlDahouk#069	104	1	5	3	13	3	2	3	2	5	36	8	East mediterranean
2011Aftab#007	104	1	5	3	13	3	2	3	2	5	36	8	East mediterranean
2011Aftab#008	104	1	5	3	13	3	2	3	2	5	36	8	East mediterranean
2011Kilic#051	104	1	5	3	13	3	2	3	2	5	36	8	East mediterranean
2011Kilic#052	104	1	5	3	13	3	2	3	2	5	36	8	East mediterranean
2011Kilic#053	104	1	5	3	13	3	2	3	2	5	36	8	East mediterranean
2011Kilic#055	104	1	5	3	13	3	2	3	2	5	36	8	East mediterranean
2011Kilic#092	104	1	5	3	13	3	2	3	2	5	36	8	East mediterranean
AlDahouk2007#069	104	1	5	3	13	3	2	3	2	5	36	8	East mediterranean
AlDahouk2007#102	104	1	5	3	13	3	2	3	2	5	36	8	East mediterranean
Kilic2011#051	104	1	5	3	13	3	2	3	2	5	36	8	East mediterranean
Kilic2011#052	104	1	5	3	13	3	2	3	2	5	36	8	East mediterranean
Kilic2011#053	104	1	5	3	13	3	2	3	2	5	36	8	East mediterranean
Kilic2011#092	104	1	5	3	13	3	2	3	2	5	36	8	East mediterranean
2006LeFlèche#085	105	1	5	3	13	3	2	3	2	5	10	8	East mediterranean
AlDahouk2007#023	105	1	5	3	13	3	2	3	2	5	10	8	East mediterranean
2006LeFlèche#085	106	1	5	3	13	3	2	3	2	5	41	8	East mediterranean
2007AlDahouk#023	106	1	5	3	13	3	2	3	2	5	41	8	East mediterranean
2007AlDahouk#036	106	1	5	3	13	3	2	3	2	5	41	8	East mediterranean
2008Kattar#025	106	1	5	3	13	3	2	3	2	5	41	8	East mediterranean
2011Kilic#036	106	1	5	3	13	3	2	3	2	5	41	8	East mediterranean
2011Kilic#101	106	1	5	3	13	3	2	3	2	5	41	8	East mediterranean
Kattar2008#025	106	1	5	3	13	3	2	3	2	5	41	8	East mediterranean
Kilic2011#036	106	1	5	3	13	3	2	3	2	5	41	8	East mediterranean
Kilic2011#101	106	1	5	3	13	3	2	3	2	5	41	8	East mediterranean
2007AlDahouk#092	107	1	5	3	13	2	2	3	2	3	42	8	East mediterranean
AlDahouk2007#092	107	1	5	3	13	2	2	3	2	3	42	8	East mediterranean
2007AlDahouk#070	108	1	5	3	13	2	2	3	2	4	42	8	East mediterranean
2007AlDahouk#071	108	1	5	3	13	2	2	3	2	4	42	8	East mediterranean
2007AlDahouk#072	108	1	5	3	13	2	2	3	2	4	42	8	East mediterranean
2007AlDahouk#096	108	1	5	3	13	2	2	3	2	4	42	8	East mediterranean
2007AlDahouk#099	108	1	5	3	13	2	2	3	2	4	42	8	East mediterranean
2011Aftab#013	108	1	5	3	13	2	2	3	2	4	42	8	East mediterranean
AlDahouk2007#070	108	1	5	3	13	2	2	3	2	4	42	8	East mediterranean
AlDahouk2007#071	108	1	5	3	13	2	2	3	2	4	42	8	East mediterranean
AlDahouk2007#072	108	1	5	3	13	2	2	3	2	4	42	8	East mediterranean
AlDahouk2007#099	108	1	5	3	13	2	2	3	2	4	42	8	East mediterranean
2011Kilic#098	109	1	4	3	13	3	2	3	2	4	46	8	East mediterranean
2011Kilic#131	109	1	4	3	13	3	2	3	2	4	46	8	East mediterranean
Kilic2011#098	109	1	4	3	13	3	2	3	2	4	46	8	East mediterranean
Kilic2011#131	109	1	4	3	13	3	2	3	2	4	46	8	East mediterranean
2006LeFlèche#090	110	1	4	3	13	3	2	3	2	4	41	8	East mediterranean
2006LeFlèche#091	110	1	4	3	13	3	2	3	2	4	41	8	East mediterranean
2008Kattar#023	110	1	4	3	13	3	2	3	2	4	41	8	East mediterranean
Kattar2008#023	110	1	4	3	13	3	2	3	2	4	41	8	East mediterranean
2007AlDahouk#004	111	1	5	3	13	2	3	3	2	4	41	8	East mediterranean
2011Aftab#009	111	1	5	3	13	2	3	3	2	4	41	8	East mediterranean
2011Kilic#068	111	1	5	3	13	2	3	3	2	4	41	8	East mediterranean
2007AlDahouk#058	112	1	5	3	13	3	3	3	2	4	41	8	East mediterranean
2007AlDahouk#085	112	1	5	3	13	3	3	3	2	4	41	8	East mediterranean
2008Kattar#024	112	1	5	3	13	3	3	3	2	4	41	8	East mediterranean
2011Aftab#001	112	1	5	3	13	3	3	3	2	4	41	8	East mediterranean
2011Kilic#104	112	1	5	3	13	3	3	3	2	4	41	8	East mediterranean
2011Kilic#105	112	1	5	3	13	3	3	3	2	4	41	8	East mediterranean
AlDahouk2007#058	112	1	5	3	13	3	3	3	2	4	41	8	East mediterranean
AlDahouk2007#085	112	1	5	3	13	3	3	3	2	4	41	8	East mediterranean
Kilic2011#104	112	1	5	3	13	3	3	3	2	4	41	8	East mediterranean
Kilic2011#105	112	1	5	3	13	3	3	3	2	4	41	8	East mediterranean
Kilic2011#111	113	1	5	3	13	1	2	3	2	4	41	8	East mediterranean
2007AlDahouk#053	114	1	3	3	13	2	2	3	2	4	41	8	East mediterranean
2011Kilic#089	114	1	3	3	13	2	2	3	2	4	41	8	East mediterranean
2011Kilic#091	114	1	3	3	13	2	2	3	2	4	41	8	East mediterranean
2006LeFlèche#100	116	1	5	3	13	2	2	3	2	4	41	8	East mediterranean
2007AlDahouk#012	116	1	5	3	13	2	2	3	2	4	41	8	East mediterranean
2007AlDahouk#014	116	1	5	3	13	2	2	3	2	4	41	8	East mediterranean
2007AlDahouk#020	116	1	5	3	13	2	2	3	2	4	41	8	East mediterranean
2007AlDahouk#027	116	1	5	3	13	2	2	3	2	4	41	8	East mediterranean
2007AlDahouk#029	116	1	5	3	13	2	2	3	2	4	41	8	East mediterranean
2007AlDahouk#030	116	1	5	3	13	2	2	3	2	4	41	8	East mediterranean
2007AlDahouk#032	116	1	5	3	13	2	2	3	2	4	41	8	East mediterranean
2007AlDahouk#041	116	1	5	3	13	2	2	3	2	4	41	8	East mediterranean
2007AlDahouk#051	116	1	5	3	13	2	2	3	2	4	41	8	East mediterranean
2007AlDahouk#063	116	1	5	3	13	2	2	3	2	4	41	8	East mediterranean
2007AlDahouk#064	116	1	5	3	13	2	2	3	2	4	41	8	East mediterranean
2007AlDahouk#103	116	1	5	3	13	2	2	3	2	4	41	8	East mediterranean
2007AlDahouk#109	116	1	5	3	13	2	2	3	2	4	41	8	East mediterranean
2008Kattar#007	116	1	5	3	13	2	2	3	2	4	41	8	East mediterranean
2010Valdezate#064	116	1	5	3	13	2	2	3	2	4	41	8	East mediterranean
2011Kilic#014	116	1	5	3	13	2	2	3	2	4	41	8	East mediterranean
2011Kilic#034	116	1	5	3	13	2	2	3	2	4	41	8	East mediterranean
2011Kilic#048	116	1	5	3	13	2	2	3	2	4	41	8	East mediterranean
2011Kilic#061	116	1	5	3	13	2	2	3	2	4	41	8	East mediterranean
2011Kilic#063	116	1	5	3	13	2	2	3	2	4	41	8	East mediterranean
2011Kilic#064	116	1	5	3	13	2	2	3	2	4	41	8	East mediterranean
2011Kilic#083	116	1	5	3	13	2	2	3	2	4	41	8	East mediterranean
2011Kilic#102	116	1	5	3	13	2	2	3	2	4	41	8	East mediterranean
2011Kilic#143	116	1	5	3	13	2	2	3	2	4	41	8	East mediterranean
2011Kilic#157	116	1	5	3	13	2	2	3	2	4	41	8	East mediterranean
2011Kilic#158	116	1	5	3	13	2	2	3	2	4	41	8	East mediterranean
2011Kilic#159	116	1	5	3	13	2	2	3	2	4	41	8	East mediterranean
2012Ferreira#004	116	1	5	3	13	2	2	3	2	4	41	8	East mediterranean
2012Ferreira#005	116	1	5	3	13	2	2	3	2	4	41	8	East mediterranean
2012Ferreira#007	116	1	5	3	13	2	2	3	2	4	41	8	East mediterranean
2012Ferreira#008	116	1	5	3	13	2	2	3	2	4	41	8	East mediterranean
2012Ferreira#014	116	1	5	3	13	2	2	3	2	4	41	8	East mediterranean
2012Ferreira#018	116	1	5	3	13	2	2	3	2	4	41	8	East mediterranean
2012Ferreira#019	116	1	5	3	13	2	2	3	2	4	41	8	East mediterranean
2012Ferreira#033	116	1	5	3	13	2	2	3	2	4	41	8	East mediterranean
2012Ferreira#034	116	1	5	3	13	2	2	3	2	4	41	8	East mediterranean
2012Ferreira#038	116	1	5	3	13	2	2	3	2	4	41	8	East mediterranean
2012Ferreira#039	116	1	5	3	13	2	2	3	2	4	41	8	East mediterranean
2012Ferreira#047	116	1	5	3	13	2	2	3	2	4	41	8	East mediterranean
2012Ferreira#075	116	1	5	3	13	2	2	3	2	4	41	8	East mediterranean
2012Ferreira#076	116	1	5	3	13	2	2	3	2	4	41	8	East mediterranean
2012Ferreira#081	116	1	5	3	13	2	2	3	2	4	41	8	East mediterranean
2012Ferreira#082	116	1	5	3	13	2	2	3	2	4	41	8	East mediterranean
2012Ferreira#083	116	1	5	3	13	2	2	3	2	4	41	8	East mediterranean
2012Ferreira#085	116	1	5	3	13	2	2	3	2	4	41	8	East mediterranean
2012Ferreira#086	116	1	5	3	13	2	2	3	2	4	41	8	East mediterranean
2012Ferreira#110	116	1	5	3	13	2	2	3	2	4	41	8	East mediterranean
2012Ferreira#111	116	1	5	3	13	2	2	3	2	4	41	8	East mediterranean
2012Ferreira#112	116	1	5	3	13	2	2	3	2	4	41	8	East mediterranean
2012Ferreira#115	116	1	5	3	13	2	2	3	2	4	41	8	East mediterranean
2012Ferreira#123	116	1	5	3	13	2	2	3	2	4	41	8	East mediterranean
2012Ferreira#124	116	1	5	3	13	2	2	3	2	4	41	8	East mediterranean
2012Ferreira#125	116	1	5	3	13	2	2	3	2	4	41	8	East mediterranean
2012Ferreira#126	116	1	5	3	13	2	2	3	2	4	41	8	East mediterranean
2012Ferreira#130	116	1	5	3	13	2	2	3	2	4	41	8	East mediterranean
2012Ferreira#131	116	1	5	3	13	2	2	3	2	4	41	8	East mediterranean
2012Ferreira#132	116	1	5	3	13	2	2	3	2	4	41	8	East mediterranean
AlDahouk2007#063	116	1	5	3	13	2	2	3	2	4	41	8	East mediterranean
AlDahouk2007#103	116	1	5	3	13	2	2	3	2	4	41	8	East mediterranean
AlDahouk2007#109	116	1	5	3	13	2	2	3	2	4	41	8	East mediterranean
Kilic2011#048	116	1	5	3	13	2	2	3	2	4	41	8	East mediterranean
2007AlDahouk#055	117	1	5	2	13	3	2	3	2	4	41	8	East mediterranean
2008Kattar#014	118	1	5	3	13	3	2	2	2	4	41	8	East mediterranean
Kattar2008#014	118	1	5	3	13	3	2	2	2	4	41	8	East mediterranean
2011Kilic#137	119	1	5	3	13	3	4	3	2	4	41	8	East mediterranean
2007AlDahouk#040	120	1	5	3	13	3	1	3	2	4	41	8	East mediterranean
2011Aftab#014	121	1	5	3	13	3	2	3	2	4	36	8	East mediterranean
2011Kilic#150	121	1	5	3	13	3	2	3	2	4	36	8	East mediterranean
2011Kilic#154	121	1	5	3	13	3	2	3	2	4	36	8	East mediterranean
Kilic2011#100	121	1	5	3	13	3	2	3	2	4	36	8	East mediterranean
2006LeFlèche#132	122	1	5	3	13	3	2	3	2	4	42	8	East mediterranean
2006LeFlèche#132	122	1	5	3	13	3	2	3	2	4	42	8	East mediterranean
2006LeFlèche#133	122	1	5	3	13	3	2	3	2	4	42	8	East mediterranean
2006LeFlèche#133	122	1	5	3	13	3	2	3	2	4	42	8	East mediterranean
2007AlDahouk#073	122	1	5	3	13	3	2	3	2	4	42	8	East mediterranean
2007AlDahouk#079	122	1	5	3	13	3	2	3	2	4	42	8	East mediterranean
2007AlDahouk#090	122	1	5	3	13	3	2	3	2	4	42	8	East mediterranean
2007AlDahouk#091	122	1	5	3	13	3	2	3	2	4	42	8	East mediterranean
2007AlDahouk#094	122	1	5	3	13	3	2	3	2	4	42	8	East mediterranean
2007AlDahouk#095	122	1	5	3	13	3	2	3	2	4	42	8	East mediterranean
2007AlDahouk#098	122	1	5	3	13	3	2	3	2	4	42	8	East mediterranean
2007AlDahouk#100	122	1	5	3	13	3	2	3	2	4	42	8	East mediterranean
2011Aftab#011	122	1	5	3	13	3	2	3	2	4	42	8	East mediterranean
AlDahouk2007#073	122	1	5	3	13	3	2	3	2	4	42	8	East mediterranean
AlDahouk2007#076	122	1	5	3	13	3	2	3	2	4	42	8	East mediterranean
AlDahouk2007#077	122	1	5	3	13	3	2	3	2	4	42	8	East mediterranean
AlDahouk2007#090	122	1	5	3	13	3	2	3	2	4	42	8	East mediterranean
AlDahouk2007#091	122	1	5	3	13	3	2	3	2	4	42	8	East mediterranean
AlDahouk2007#094	122	1	5	3	13	3	2	3	2	4	42	8	East mediterranean
AlDahouk2007#095	122	1	5	3	13	3	2	3	2	4	42	8	East mediterranean
AlDahouk2007#098	122	1	5	3	13	3	2	3	2	4	42	8	East mediterranean
AlDahouk2007#100	122	1	5	3	13	3	2	3	2	4	42	8	East mediterranean
AlDahouk2007#101	122	1	5	3	13	3	2	3	2	4	42	8	East mediterranean
2008Kattar#009	123	1	5	3	13	3	2	3	2	4	44	8	East mediterranean
2008Kattar#011	123	1	5	3	13	3	2	3	2	4	44	8	East mediterranean
Kattar2008#009	123	1	5	3	13	3	2	3	2	4	44	8	East mediterranean
Kattar2008#011	123	1	5	3	13	3	2	3	2	4	44	8	East mediterranean
2008Kattar#002	124	1	5	3	13	3	2	3	2	4	50	8	East mediterranean
2008Kattar#012	124	1	5	3	13	3	2	3	2	4	50	8	East mediterranean
Kattar2008#012	124	1	5	3	13	3	2	3	2	4	50	8	East mediterranean
2006LeFlèche#080	125	1	5	3	13	3	2	3	2	4	41	8	East mediterranean
2006LeFlèche#094	125	1	5	3	13	3	2	3	2	4	41	8	East mediterranean
2006LeFlèche#131	125	1	5	3	13	3	2	3	2	4	41	8	East mediterranean
2007AlDahouk#006	125	1	5	3	13	3	2	3	2	4	41	8	East mediterranean
2007AlDahouk#011	125	1	5	3	13	3	2	3	2	4	41	8	East mediterranean
2007AlDahouk#042	125	1	5	3	13	3	2	3	2	4	41	8	East mediterranean
2007AlDahouk#043	125	1	5	3	13	3	2	3	2	4	41	8	East mediterranean
2007AlDahouk#044	125	1	5	3	13	3	2	3	2	4	41	8	East mediterranean
2007AlDahouk#045	125	1	5	3	13	3	2	3	2	4	41	8	East mediterranean
2007AlDahouk#046	125	1	5	3	13	3	2	3	2	4	41	8	East mediterranean
2007AlDahouk#048	125	1	5	3	13	3	2	3	2	4	41	8	East mediterranean
2007AlDahouk#052	125	1	5	3	13	3	2	3	2	4	41	8	East mediterranean
2007AlDahouk#054	125	1	5	3	13	3	2	3	2	4	41	8	East mediterranean
2007AlDahouk#056	125	1	5	3	13	3	2	3	2	4	41	8	East mediterranean
2007AlDahouk#059	125	1	5	3	13	3	2	3	2	4	41	8	East mediterranean
2007AlDahouk#066	125	1	5	3	13	3	2	3	2	4	41	8	East mediterranean
2007AlDahouk#086	125	1	5	3	13	3	2	3	2	4	41	8	East mediterranean
2007AlDahouk#087	125	1	5	3	13	3	2	3	2	4	41	8	East mediterranean
2007AlDahouk#107	125	1	5	3	13	3	2	3	2	4	41	8	East mediterranean
2008Kattar#027	125	1	5	3	13	3	2	3	2	4	41	8	East mediterranean
2011Kilic#001	125	1	5	3	13	3	2	3	2	4	41	8	East mediterranean
2011Kilic#002	125	1	5	3	13	3	2	3	2	4	41	8	East mediterranean
2011Kilic#006	125	1	5	3	13	3	2	3	2	4	41	8	East mediterranean
2011Kilic#007	125	1	5	3	13	3	2	3	2	4	41	8	East mediterranean
2011Kilic#008	125	1	5	3	13	3	2	3	2	4	41	8	East mediterranean
2011Kilic#009	125	1	5	3	13	3	2	3	2	4	41	8	East mediterranean
2011Kilic#020	125	1	5	3	13	3	2	3	2	4	41	8	East mediterranean
2011Kilic#021	125	1	5	3	13	3	2	3	2	4	41	8	East mediterranean
2011Kilic#022	125	1	5	3	13	3	2	3	2	4	41	8	East mediterranean
2011Kilic#023	125	1	5	3	13	3	2	3	2	4	41	8	East mediterranean
2011Kilic#027	125	1	5	3	13	3	2	3	2	4	41	8	East mediterranean
2011Kilic#028	125	1	5	3	13	3	2	3	2	4	41	8	East mediterranean
2011Kilic#029	125	1	5	3	13	3	2	3	2	4	41	8	East mediterranean
2011Kilic#030	125	1	5	3	13	3	2	3	2	4	41	8	East mediterranean
2011Kilic#031	125	1	5	3	13	3	2	3	2	4	41	8	East mediterranean
2011Kilic#032	125	1	5	3	13	3	2	3	2	4	41	8	East mediterranean
2011Kilic#033	125	1	5	3	13	3	2	3	2	4	41	8	East mediterranean
2011Kilic#035	125	1	5	3	13	3	2	3	2	4	41	8	East mediterranean
2011Kilic#037	125	1	5	3	13	3	2	3	2	4	41	8	East mediterranean
2011Kilic#038	125	1	5	3	13	3	2	3	2	4	41	8	East mediterranean
2011Kilic#039	125	1	5	3	13	3	2	3	2	4	41	8	East mediterranean
2011Kilic#040	125	1	5	3	13	3	2	3	2	4	41	8	East mediterranean
2011Kilic#041	125	1	5	3	13	3	2	3	2	4	41	8	East mediterranean
2011Kilic#042	125	1	5	3	13	3	2	3	2	4	41	8	East mediterranean
2011Kilic#043	125	1	5	3	13	3	2	3	2	4	41	8	East mediterranean
2011Kilic#047	125	1	5	3	13	3	2	3	2	4	41	8	East mediterranean
2011Kilic#049	125	1	5	3	13	3	2	3	2	4	41	8	East mediterranean
2011Kilic#050	125	1	5	3	13	3	2	3	2	4	41	8	East mediterranean
2011Kilic#070	125	1	5	3	13	3	2	3	2	4	41	8	East mediterranean
2011Kilic#085	125	1	5	3	13	3	2	3	2	4	41	8	East mediterranean
2011Kilic#090	125	1	5	3	13	3	2	3	2	4	41	8	East mediterranean
2011Kilic#094	125	1	5	3	13	3	2	3	2	4	41	8	East mediterranean
2011Kilic#099	125	1	5	3	13	3	2	3	2	4	41	8	East mediterranean
2011Kilic#103	125	1	5	3	13	3	2	3	2	4	41	8	East mediterranean
2011Kilic#106	125	1	5	3	13	3	2	3	2	4	41	8	East mediterranean
2011Kilic#117	125	1	5	3	13	3	2	3	2	4	41	8	East mediterranean
2011Kilic#125	125	1	5	3	13	3	2	3	2	4	41	8	East mediterranean
2011Kilic#128	125	1	5	3	13	3	2	3	2	4	41	8	East mediterranean
2011Kilic#129	125	1	5	3	13	3	2	3	2	4	41	8	East mediterranean
2011Kilic#130	125	1	5	3	13	3	2	3	2	4	41	8	East mediterranean
2011Kilic#132	125	1	5	3	13	3	2	3	2	4	41	8	East mediterranean
2011Kilic#156	125	1	5	3	13	3	2	3	2	4	41	8	East mediterranean
2011Kilic#160	125	1	5	3	13	3	2	3	2	4	41	8	East mediterranean
2011Kilic#161	125	1	5	3	13	3	2	3	2	4	41	8	East mediterranean
2011Kilic#162	125	1	5	3	13	3	2	3	2	4	41	8	East mediterranean
2013Garofolo_19513	125	1	5	3	13	3	2	3	2	4	41	8	East mediterranean
AlDahouk2007#106	125	1	5	3	13	3	2	3	2	4	41	8	East mediterranean
AlDahouk2007#107	125	1	5	3	13	3	2	3	2	4	41	8	East mediterranean
AlDahouk2007#108	125	1	5	3	13	3	2	3	2	4	41	8	East mediterranean
Kilic2011#058	125	1	5	3	13	3	2	3	2	4	41	8	East mediterranean
Kilic2011#059	125	1	5	3	13	3	2	3	2	4	41	8	East mediterranean
Kilic2011#085	125	1	5	3	13	3	2	3	2	4	41	8	East mediterranean
Kilic2011#112	125	1	5	3	13	3	2	3	2	4	41	8	East mediterranean
Kilic2011#113	125	1	5	3	13	3	2	3	2	4	41	8	East mediterranean
Kilic2011#124	125	1	5	3	13	3	2	3	2	4	41	8	East mediterranean
2010Valdezate#028	163	1	5	3	13	2	2	3	2	3	41	7	East mediterranean
2010Valdezate#048	164	1	5	3	13	2	2	3	2	6	41	7	East mediterranean
2010Valdezate#057	165	1	5	3	13	2	2	3	2	5	41	6	East mediterranean
2010Valdezate#059	165	1	5	3	13	2	2	3	2	5	41	6	East mediterranean
2010Valdezate#060	165	1	5	3	13	2	2	3	2	5	41	6	East mediterranean
2010Valdezate#001	166	1	5	3	13	2	2	3	2	5	41	7	East mediterranean
2010Valdezate#002	166	1	5	3	13	2	2	3	2	5	41	7	East mediterranean
2010Valdezate#047	166	1	5	3	13	2	2	3	2	5	41	7	East mediterranean
2010Valdezate#049	166	1	5	3	13	2	2	3	2	5	41	7	East mediterranean
2010Valdezate#050	166	1	5	3	13	2	2	3	2	5	41	7	East mediterranean
2010Valdezate#051	166	1	5	3	13	2	2	3	2	5	41	7	East mediterranean
2010Valdezate#052	166	1	5	3	13	2	2	3	2	5	41	7	East mediterranean
2010Valdezate#054	166	1	5	3	13	2	2	3	2	5	41	7	East mediterranean
2010Valdezate#041	167	1	5	3	13	2	3	3	2	5	41	7	East mediterranean
2010Valdezate#055	167	1	5	3	13	2	3	3	2	5	41	7	East mediterranean
2010Valdezate#061	167	1	5	3	13	2	3	3	2	5	41	7	East mediterranean
2010Valdezate#053	168	1	5	3	13	2	2	3	2	5	44	7	East mediterranean
2010Valdezate#063	169	1	5	3	13	5	2	3	2	4	41	7	East mediterranean
2010Valdezate#056	170	1	5	3	13	3	2	3	2	5	42	7	East mediterranean
2010Valdezate#066	171	1	5	3	13	3	2	3	2	7	10	7	East mediterranean
2010Valdezate#058	172	1	5	3	13	3	2	3	2	5	10	7	East mediterranean
2010Valdezate#062	172	1	5	3	13	3	2	3	2	5	10	7	East mediterranean
2010Valdezate#065	173	1	5	3	13	2	3	3	2	5	42	8	East mediterranean
2012Ferreira#063	180	1	5	3	13	2	2	3	2	5	41	8	East mediterranean
