# Supplementary material for: Brucella melitensis, a latent “travel bacterium,” continual spread and expansion from Northern to Southern China and its relationship to worldwide lineages
Source: Emerg Microbes Infect. 2020 Jul 14;9(1):1618–27. doi: 10.1080/22221751.2020.1788995 (PMC7473006; doi:10.1080/22221751.2020.1788995)
Supplement: Table_S1.xlsx [file TEMI_A_1788995_SM8493.xlsx]

## Sheet: sheet1
Table S1. Strain codes (key), MLVA-16 profiles, hosts, biovars, locations, and years of isolation of the 1382 B. melitensis isolates from 29 Chinese provinces
Key	Bruce6	Bruce8	Bruce11	Bruce12	Bruce42	Bruce43	Bruce45	Bruce55	Bruce18	Bruce19	Bruce21	Bruce4	Bruce7	Bruce9	Bruce16	Bruce30	Panel 1	MLVA-11	Species-biovar	Host	Isolatedin	Regions	Areas	Year	Times	Spans
CBm0311	1	5	3	13	2	2	3	2	4	41	8	9	4	3	5	4	42	116	B. melitensis bv. 3	Human	Beijing	North China	North	2006	2001~2018	2000s
CBm1272	1	5	3	13	2	2	3	2	4	41	8	3	4	2	3	7	42	116	B. melitensis bv. 1	Human	Beijing	North China	North	2017	2001~2018	2010s
CBm1273	1	5	3	13	2	2	3	2	4	41	8	3	4	2	3	7	42	116	B. melitensis bv. 1	Human	Beijing	North China	North	2017	2001~2018	2010s
CBm1274	1	5	3	13	2	2	3	2	4	41	8	3	4	2	3	7	42	116	B. melitensis bv. 1	Human	Beijing	North China	North	2017	2001~2018	2010s
CBm1033	1	5	3	13	2	2	3	2	4	41	8	5	4	3	7	7	42	116	B. melitensis bv. 2	Human	Chongqing	Southwest China	South	2014	2001~2018	2010s
CBm1034	1	5	3	13	2	2	3	2	4	42	8	4	4	3	7	7	42	108	B. melitensis bv. 3	Sheep	Chongqing	Southwest China	South	2014	2001~2018	2010s
CBm1035	1	5	3	13	2	2	3	2	4	42	8	4	4	3	7	4	42	108	B. melitensis bv. 3	Sheep	Chongqing	Southwest China	South	2014	2001~2018	2010s
CBm1036	1	5	3	13	2	2	3	2	4	41	8	4	4	3	6	7	42	116	B. melitensis bv. 3	Sheep	Chongqing	Southwest China	South	2014	2001~2018	2010s
CBm0397	1	5	3	14	3	2	3	2	4	41	8	7	4	11	3	6	61	N21	B. melitensis bv. 2	Human	Fujian	East China	South	2008	2001~2018	2000s
CBm0398	1	4	3	13	2	2	3	2	4	42	8	8	4	3	3	6	115	N30	B. melitensis bv. 2	Human	Fujian	East China	South	2008	2001~2018	2000s
CBm0459	1	5	3	13	2	2	3	2	4	41	8	5	4	3	6	7	42	116	B. melitensis bv. 1	Human	Fujian	East China	South	2009	2001~2018	2000s
CBm0460	1	5	3	13	2	2	3	2	4	41	8	5	8	3	5	4	42	116	B. melitensis bv. 3	Human	Fujian	East China	South	2009	2001~2018	2000s
CBm0461	1	5	3	13	2	2	3	2	4	41	8	4	4	3	4	8	42	116	B. melitensis bv. 3	Human	Fujian	East China	South	2009	2001~2018	2000s
CBm0462	1	5	3	13	2	2	3	2	4	41	8	4	4	7	4	6	42	116	B. melitensis bv. 3	Human	Fujian	East China	South	2009	2001~2018	2000s
CBm0463	1	5	3	13	2	2	3	2	4	41	8	4	4	3	4	6	42	116	B. melitensis bv. 3	Human	Fujian	East China	South	2009	2001~2018	2000s
CBm0464	1	5	3	13	2	2	3	2	4	41	8	4	4	7	4	4	42	116	B. melitensis bv. 3	Human	Fujian	East China	South	2009	2001~2018	2000s
CBm0465	1	5	3	13	2	2	3	2	4	46	8	5	4	3	5	5	42	297	B. melitensis bv. 3	Human	Fujian	East China	South	2009	2001~2018	2000s
CBm0466	1	5	3	13	2	2	3	2	4	41	8	4	4	9	4	5	42	116	B. melitensis bv. 3	Human	Fujian	East China	South	2009	2001~2018	2000s
CBm0467	1	5	3	13	2	2	3	2	4	41	8	4	4	3	4	6	42	116	B. melitensis bv. 3	Human	Fujian	East China	South	2009	2001~2018	2000s
CBm0468	1	5	3	13	2	2	3	2	4	41	8	4	4	7	4	4	42	116	B. melitensis bv. 3	Human	Fujian	East China	South	2009	2001~2018	2000s
CBm0469	1	5	3	13	3	1	3	2	4	41	8	4	4	9	4	6	58	120	B. melitensis bv. 3	Human	Fujian	East China	South	2009	2001~2018	2000s
CBm0470	1	4	3	13	2	2	3	2	4	41	7	4	3	7	3	5	115	N33	B. melitensis bv. 3	Human	Fujian	East China	South	2009	2001~2018	2000s
CBm1321	1	5	3	13	2	2	3	2	4	41	8	7	4	3	5	5	42	116	B. melitensis bv. 3	Human	Fujian	East China	South	2018	2001~2018	2010s
CBm1322	1	5	3	13	2	2	3	2	4	41	8	6	4	3	4	6	42	116	B. melitensis bv. 3	Human	Fujian	East China	South	2018	2001~2018	2010s
CBm1323	1	5	3	13	2	2	3	2	4	41	8	5	4	3	4	5	42	116	B. melitensis bv. 3	Human	Fujian	East China	South	2018	2001~2018	2010s
CBm1324	1	5	3	13	2	2	3	2	4	41	8	6	5	3	6	4	42	116	B. melitensis bv. 3	Human	Fujian	East China	South	2018	2001~2018	2010s
CBm1177	1	5	3	13	2	2	3	2	4	41	8	3	5	3	7	5	42	116	B. melitensis bv. 3	Sheep	Gansu	Northwest China	North	2016	2001~2018	2010s
CBm1178	1	5	3	13	2	2	3	2	4	41	8	2	1	3	4	5	42	116	B. melitensis bv. 3	Sheep	Gansu	Northwest China	North	2016	2001~2018	2010s
CBm1179	1	5	3	13	2	2	3	2	4	41	8	4	3	2	5	6	42	116	B. melitensis bv. 3	Sheep	Gansu	Northwest China	North	2016	2001~2018	2010s
CBm1180	1	5	3	13	2	2	3	2	4	41	8	4	3	2	5	6	42	116	B. melitensis bv. 3	Sheep	Gansu	Northwest China	North	2016	2001~2018	2010s
CBm1181	1	5	3	13	2	2	3	2	4	41	8	6	3	3	7	5	42	116	B. melitensis bv. 3	Sheep	Gansu	Northwest China	North	2016	2001~2018	2010s
CBm1182	1	5	3	13	2	2	3	2	4	41	8	7	3	2	3	5	42	116	B. melitensis bv. 3	Sheep	Gansu	Northwest China	North	2016	2001~2018	2010s
CBm1183	1	5	3	13	2	2	3	2	4	41	8	7	3	2	3	5	42	116	B. melitensis bv. 3	Sheep	Gansu	Northwest China	North	2016	2001~2018	2010s
CBm1184	1	5	3	13	2	2	3	2	4	41	8	3	5	3	7	5	42	116	B. melitensis bv. 3	Sheep	Gansu	Northwest China	North	2016	2001~2018	2010s
CBm1185	1	5	3	13	2	2	3	2	4	41	8	7	3	2	3	5	42	116	B. melitensis bv. 3	Sheep	Gansu	Northwest China	North	2016	2001~2018	2010s
CBm1186	1	5	3	13	2	2	3	2	4	41	8	7	3	2	3	5	42	116	B. melitensis bv. 3	Sheep	Gansu	Northwest China	North	2016	2001~2018	2010s
CBm1187	1	5	3	13	2	2	3	2	4	41	8	2	1	3	4	5	42	116	B. melitensis bv. 3	Sheep	Gansu	Northwest China	North	2016	2001~2018	2010s
CBm1188	1	5	3	13	2	2	3	2	4	41	8	4	3	2	5	6	42	116	B. melitensis bv. 3	Sheep	Gansu	Northwest China	North	2016	2001~2018	2010s
CBm1189	1	5	3	13	2	2	3	2	4	41	8	4	3	2	5	6	42	116	B. melitensis bv. 3	Sheep	Gansu	Northwest China	North	2016	2001~2018	2010s
CBm1190	1	5	3	13	2	2	3	2	4	41	8	6	3	3	7	5	42	116	B. melitensis bv. 3	Sheep	Gansu	Northwest China	North	2016	2001~2018	2010s
CBm1191	1	5	3	12	2	2	3	2	4	41	8	7	3	2	4	4	45	115	B. melitensis bv. 3	Sheep	Gansu	Northwest China	North	2016	2001~2018	2010s
CBm1192	1	5	3	12	2	2	3	2	4	41	8	7	3	2	4	4	45	115	B. melitensis bv. 3	Sheep	Gansu	Northwest China	North	2016	2001~2018	2010s
CBm1193	3	4	2	13	4	2	3	3	4	38	8	2	4	7	2	6	47	N50	B. melitensis bv. 1	Sheep	Gansu	Northwest China	North	2016	2001~2018	2010s
CBm1194	3	4	2	13	4	2	3	3	4	38	8	2	4	7	2	6	47	N50	B. melitensis bv. 1	Sheep	Gansu	Northwest China	North	2016	2001~2018	2010s
CBm1195	1	5	3	13	2	3	3	2	4	41	8	5	3	2	2	5	63	111	B. melitensis bv. 3	Sheep	Gansu	Northwest China	North	2016	2001~2018	2010s
CBm1196	1	5	3	13	2	3	3	2	4	41	8	2	5	3	7	5	63	111	B. melitensis bv. 3	Sheep	Gansu	Northwest China	North	2016	2001~2018	2010s
CBm1197	1	5	3	13	2	3	3	2	4	41	8	6	4	3	3	5	63	111	B. melitensis bv. 3	Sheep	Gansu	Northwest China	North	2016	2001~2018	2010s
CBm1198	1	5	3	13	2	3	3	2	4	41	8	6	3	2	2	5	63	111	B. melitensis bv. 3	Sheep	Gansu	Northwest China	North	2016	2001~2018	2010s
CBm1199	1	5	3	13	2	3	3	2	4	41	8	6	4	3	3	5	63	111	B. melitensis bv. 3	Sheep	Gansu	Northwest China	North	2016	2001~2018	2010s
CBm1200	1	5	3	13	2	3	3	2	4	41	8	6	3	2	2	5	63	111	B. melitensis bv. 3	Sheep	Gansu	Northwest China	North	2016	2001~2018	2010s
CBm1201	1	5	3	13	2	3	3	2	4	41	8	5	3	2	2	5	63	111	B. melitensis bv. 3	Sheep	Gansu	Northwest China	North	2016	2001~2018	2010s
CBm1202	1	5	3	13	2	3	3	2	4	41	8	2	5	3	7	5	63	111	B. melitensis bv. 3	Sheep	Gansu	Northwest China	North	2016	2001~2018	2010s
CBm0329	1	5	3	13	2	2	3	2	4	41	8	5	4	3	5	8	42	116	B. melitensis bv. 3	Human	Guangdong	South China	South	2006	2001~2018	2000s
CBm0330	1	5	3	13	2	2	3	2	4	41	8	5	4	3	5	6	42	116	B. melitensis bv. 3	Human	Guangdong	South China	South	2006	2001~2018	2000s
CBm0331	1	5	3	13	2	2	3	2	4	41	8	5	4	3	5	8	42	116	B. melitensis bv. 3	Human	Guangdong	South China	South	2006	2001~2018	2000s
CBm0332	1	5	3	13	2	2	3	2	4	41	8	5	4	3	5	4	42	116	B. melitensis bv. 3	Human	Guangdong	South China	South	2006	2001~2018	2000s
CBm0333	1	5	3	13	2	2	3	2	4	41	8	5	4	3	5	8	42	116	B. melitensis bv. 3	Human	Guangdong	South China	South	2006	2001~2018	2000s
CBm0355	1	5	3	13	2	2	3	2	4	41	8	5	4	3	8	5	42	116	B. melitensis bv. 3	Human	Guangdong	South China	South	2007	2001~2018	2000s
CBm0356	1	5	3	13	2	2	3	2	4	41	8	5	4	3	8	6	42	116	B. melitensis bv. 3	Human	Guangdong	South China	South	2007	2001~2018	2000s
CBm0357	1	5	3	13	2	2	3	2	4	41	8	5	5	3	6	6	42	116	B. melitensis bv. 3	Human	Guangdong	South China	South	2007	2001~2018	2000s
CBm0358	1	5	3	13	2	2	3	2	4	41	8	5	4	3	7	5	42	116	B. melitensis bv. 3	Human	Guangdong	South China	South	2007	2001~2018	2000s
CBm0359	1	5	3	13	2	2	3	2	4	41	8	5	4	3	8	7	42	116	B. melitensis bv. 3	Human	Guangdong	South China	South	2007	2001~2018	2000s
CBm0360	1	5	3	13	2	2	3	2	4	41	8	5	4	3	7	5	42	116	B. melitensis bv. 3	Human	Guangdong	South China	South	2007	2001~2018	2000s
CBm0361	1	5	3	13	2	2	3	2	4	41	8	5	4	3	8	6	42	116	B. melitensis bv. 3	Human	Guangdong	South China	South	2007	2001~2018	2000s
CBm0362	1	5	3	13	2	2	3	2	4	41	8	5	4	3	6	6	42	116	B. melitensis bv. 3	Human	Guangdong	South China	South	2007	2001~2018	2000s
CBm0363	1	5	3	13	2	2	3	2	4	41	8	5	4	3	7	5	42	116	B. melitensis bv. 3	Human	Guangdong	South China	South	2007	2001~2018	2000s
CBm0364	1	5	3	13	2	2	3	2	4	41	8	5	5	3	6	6	42	116	B. melitensis bv. 3	Human	Guangdong	South China	South	2007	2001~2018	2000s
CBm0365	1	5	3	13	2	2	3	2	4	41	8	5	5	3	9	6	42	116	B. melitensis bv. 3	Human	Guangdong	South China	South	2007	2001~2018	2000s
CBm0366	1	5	3	13	2	2	3	2	4	41	8	5	4	3	5	5	42	116	B. melitensis bv. 3	Human	Guangdong	South China	South	2007	2001~2018	2000s
CBm0367	1	5	3	13	2	2	3	2	4	41	8	5	4	3	8	5	42	116	B. melitensis bv. 3	Human	Guangdong	South China	South	2007	2001~2018	2000s
CBm0368	1	5	3	13	2	2	3	2	4	41	8	5	4	3	8	5	42	116	B. melitensis bv. 3	Human	Guangdong	South China	South	2007	2001~2018	2000s
CBm0369	1	5	3	13	2	2	3	2	4	41	8	5	4	3	7	5	42	116	B. melitensis bv. 3	Human	Guangdong	South China	South	2007	2001~2018	2000s
CBm0370	1	5	3	13	2	2	3	2	4	41	8	5	4	3	7	5	42	116	B. melitensis bv. 3	Human	Guangdong	South China	South	2007	2001~2018	2000s
CBm0371	1	5	3	13	2	2	3	2	4	41	8	5	4	3	7	5	42	116	B. melitensis bv. 3	Human	Guangdong	South China	South	2007	2001~2018	2000s
CBm0372	1	5	3	13	2	2	3	2	4	41	8	5	4	3	8	7	42	116	B. melitensis bv. 3	Human	Guangdong	South China	South	2007	2001~2018	2000s
CBm0373	1	5	3	13	2	2	3	2	4	41	8	5	4	3	8	6	42	116	B. melitensis bv. 3	Human	Guangdong	South China	South	2007	2001~2018	2000s
CBm0374	1	5	3	13	2	2	3	2	4	41	8	5	4	3	8	6	42	116	B. melitensis bv. 3	Human	Guangdong	South China	South	2007	2001~2018	2000s
CBm0375	1	5	3	13	2	2	3	2	4	41	8	5	4	3	8	6	42	116	B. melitensis bv. 3	Human	Guangdong	South China	South	2007	2001~2018	2000s
CBm0376	1	5	3	13	2	2	3	2	4	41	8	5	5	3	6	6	42	116	B. melitensis bv. 3	Human	Guangdong	South China	South	2007	2001~2018	2000s
CBm0377	1	5	3	13	2	2	3	2	4	41	8	5	4	3	6	6	42	116	B. melitensis bv. 3	Human	Guangdong	South China	South	2007	2001~2018	2000s
CBm0378	1	5	3	13	2	2	3	2	4	41	8	5	4	3	7	5	42	116	B. melitensis bv. 3	Human	Guangdong	South China	South	2007	2001~2018	2000s
CBm0379	1	5	3	13	2	2	3	2	4	41	8	5	4	3	7	5	42	116	B. melitensis bv. 3	Human	Guangdong	South China	South	2007	2001~2018	2000s
CBm0380	1	5	3	13	2	2	3	2	4	41	8	5	4	3	8	5	42	116	B. melitensis bv. 3	Human	Guangdong	South China	South	2007	2001~2018	2000s
CBm0381	1	5	3	13	2	2	3	2	4	41	8	5	4	3	8	6	42	116	B. melitensis bv. 3	Human	Guangdong	South China	South	2007	2001~2018	2000s
CBm0382	1	5	3	13	2	2	3	2	4	41	8	5	4	3	6	4	42	116	B. melitensis bv. 3	Human	Guangdong	South China	South	2007	2001~2018	2000s
CBm0383	1	5	3	13	2	2	3	2	4	41	8	5	4	3	7	4	42	116	B. melitensis bv. 3	Human	Guangdong	South China	South	2007	2001~2018	2000s
CBm0384	1	5	3	13	2	2	3	2	4	41	8	5	4	3	8	5	42	116	B. melitensis bv. 3	Human	Guangdong	South China	South	2007	2001~2018	2000s
CBm0385	1	5	3	13	2	2	3	2	4	41	8	5	4	3	8	5	42	116	B. melitensis bv. 3	Human	Guangdong	South China	South	2007	2001~2018	2000s
CBm0386	1	5	3	13	2	2	3	2	4	41	8	5	4	3	8	6	42	116	B. melitensis bv. 3	Human	Guangdong	South China	South	2007	2001~2018	2000s
CBm0387	1	5	3	13	2	2	3	2	4	41	8	5	5	3	6	6	42	116	B. melitensis bv. 3	Human	Guangdong	South China	South	2007	2001~2018	2000s
CBm0388	1	5	3	13	2	2	3	2	4	41	8	5	4	3	7	5	42	116	B. melitensis bv. 3	Human	Guangdong	South China	South	2007	2001~2018	2000s
CBm0389	1	5	3	13	2	2	3	2	4	41	8	5	4	3	8	7	42	116	B. melitensis bv. 3	Human	Guangdong	South China	South	2007	2001~2018	2000s
CBm0390	1	5	3	13	2	2	3	2	4	41	8	5	4	3	7	5	42	116	B. melitensis bv. 3	Human	Guangdong	South China	South	2007	2001~2018	2000s
CBm0391	1	5	3	13	2	2	3	2	4	41	8	5	4	3	8	6	42	116	B. melitensis bv. 3	Human	Guangdong	South China	South	2007	2001~2018	2000s
CBm0392	1	5	3	13	2	2	3	2	4	41	8	5	4	3	6	6	42	116	B. melitensis bv. 3	Human	Guangdong	South China	South	2007	2001~2018	2000s
CBm0393	1	5	3	13	2	2	3	2	4	41	8	5	4	3	7	5	42	116	B. melitensis bv. 3	Human	Guangdong	South China	South	2007	2001~2018	2000s
CBm0394	1	5	3	13	2	3	3	2	4	41	8	5	4	3	7	5	63	111	B. melitensis bv. 3	Human	Guangdong	South China	South	2007	2001~2018	2000s
CBm0426	1	5	3	13	2	2	3	2	4	41	8	5	4	3	6	7	42	116	B. melitensis bv. 3	Human	Guangdong	South China	South	2008	2001~2018	2000s
CBm0427	1	5	3	13	2	2	3	2	4	41	8	5	4	3	4	5	42	116	B. melitensis bv. 3	Human	Guangdong	South China	South	2008	2001~2018	2000s
CBm0428	1	5	3	13	2	2	3	2	4	41	8	5	4	3	5	4	42	116	B. melitensis bv. 3	Human	Guangdong	South China	South	2008	2001~2018	2000s
CBm0429	1	5	3	13	2	2	3	2	4	41	8	5	4	3	7	7	42	116	B. melitensis bv. 3	Human	Guangdong	South China	South	2008	2001~2018	2000s
CBm0430	1	5	3	13	2	2	3	2	4	41	8	5	4	3	5	4	42	116	B. melitensis bv. 3	Human	Guangdong	South China	South	2008	2001~2018	2000s
CBm0431	1	5	3	13	2	2	3	2	4	41	8	5	4	3	4	5	42	116	B. melitensis bv. 3	Human	Guangdong	South China	South	2008	2001~2018	2000s
CBm0432	1	5	3	13	2	2	3	2	4	41	8	5	4	3	4	6	42	116	B. melitensis bv. 3	Human	Guangdong	South China	South	2008	2001~2018	2000s
CBm0433	1	5	3	13	2	2	3	2	4	41	8	5	4	3	6	5	42	116	B. melitensis bv. 3	Human	Guangdong	South China	South	2008	2001~2018	2000s
CBm0434	1	5	3	13	2	2	3	2	4	41	8	4	4	3	9	5	42	116	B. melitensis bv. 3	Human	Guangdong	South China	South	2008	2001~2018	2000s
CBm0435	1	5	3	13	2	2	3	2	4	41	8	5	4	3	5	6	42	116	B. melitensis bv. 3	Human	Guangdong	South China	South	2008	2001~2018	2000s
CBm0436	1	5	3	13	2	2	3	2	4	41	8	5	4	3	5	7	42	116	B. melitensis bv. 3	Human	Guangdong	South China	South	2008	2001~2018	2000s
CBm0437	1	5	3	13	2	2	3	2	4	41	8	5	4	3	7	5	42	116	B. melitensis bv. 3	Human	Guangdong	South China	South	2008	2001~2018	2000s
CBm0438	1	5	3	13	2	2	3	2	4	41	8	5	4	3	4	4	42	116	B. melitensis bv. 3	Human	Guangdong	South China	South	2008	2001~2018	2000s
CBm0439	1	5	3	13	2	2	3	2	4	41	8	5	4	3	5	4	42	116	B. melitensis bv. 3	Human	Guangdong	South China	South	2008	2001~2018	2000s
CBm0440	1	5	3	13	2	2	3	2	4	41	8	5	4	3	5	4	42	116	B. melitensis bv. 3	Human	Guangdong	South China	South	2008	2001~2018	2000s
CBm0441	1	5	3	13	2	2	3	2	4	41	8	5	4	3	4	5	42	116	B. melitensis bv. 3	Human	Guangdong	South China	South	2008	2001~2018	2000s
CBm0442	1	5	3	13	2	2	3	2	4	41	8	5	4	3	6	7	42	116	B. melitensis bv. 3	Human	Guangdong	South China	South	2008	2001~2018	2000s
CBm0443	1	5	3	13	2	2	3	2	4	41	8	5	4	3	7	7	42	116	B. melitensis bv. 3	Human	Guangdong	South China	South	2008	2001~2018	2000s
CBm0444	1	5	3	13	2	2	3	2	4	41	8	5	4	3	4	6	42	116	B. melitensis bv. 3	Human	Guangdong	South China	South	2008	2001~2018	2000s
CBm0445	1	5	3	13	2	2	3	2	4	41	8	5	4	3	5	4	42	116	B. melitensis bv. 3	Human	Guangdong	South China	South	2008	2001~2018	2000s
CBm0446	1	5	3	13	2	2	3	2	4	41	8	5	4	3	7	5	42	116	B. melitensis bv. 3	Human	Guangdong	South China	South	2008	2001~2018	2000s
CBm0447	1	5	3	13	2	2	3	2	4	41	8	5	4	3	5	4	42	116	B. melitensis bv. 3	Human	Guangdong	South China	South	2008	2001~2018	2000s
CBm0448	1	5	3	13	2	2	3	2	4	41	8	5	4	3	4	4	42	116	B. melitensis bv. 3	Human	Guangdong	South China	South	2008	2001~2018	2000s
CBm0449	1	5	3	13	2	2	3	2	4	41	8	5	4	3	7	5	42	116	B. melitensis bv. 3	Human	Guangdong	South China	South	2008	2001~2018	2000s
CBm0450	1	5	3	13	2	2	3	2	4	41	8	5	4	3	6	4	42	116	B. melitensis bv. 3	Human	Guangdong	South China	South	2008	2001~2018	2000s
CBm0451	1	5	3	13	2	2	3	2	4	41	8	5	4	3	7	6	42	116	B. melitensis bv. 3	Human	Guangdong	South China	South	2008	2001~2018	2000s
CBm0452	1	5	3	13	2	2	3	2	4	41	8	5	4	3	6	7	42	116	B. melitensis bv. 3	Human	Guangdong	South China	South	2008	2001~2018	2000s
CBm0453	1	5	3	13	2	2	3	2	4	41	8	5	4	3	4	5	42	116	B. melitensis bv. 3	Human	Guangdong	South China	South	2008	2001~2018	2000s
CBm0454	1	5	3	13	2	2	3	2	4	41	8	5	4	3	5	4	42	116	B. melitensis bv. 3	Human	Guangdong	South China	South	2008	2001~2018	2000s
CBm0455	1	5	3	13	2	2	3	2	4	41	8	5	4	3	7	7	42	116	B. melitensis bv. 3	Human	Guangdong	South China	South	2008	2001~2018	2000s
CBm0456	1	5	3	13	2	2	3	2	4	41	8	5	4	3	5	4	42	116	B. melitensis bv. 3	Human	Guangdong	South China	South	2008	2001~2018	2000s
CBm0457	1	5	3	13	2	2	3	2	4	41	8	5	4	3	4	5	42	116	B. melitensis bv. 3	Human	Guangdong	South China	South	2008	2001~2018	2000s
CBm0458	1	5	3	13	2	2	3	2	4	41	8	5	4	3	4	6	42	116	B. melitensis bv. 3	Human	Guangdong	South China	South	2008	2001~2018	2000s
CBm0507	1	5	3	13	2	2	3	2	4	41	8	5	4	3	7	5	42	116	B. melitensis bv. 3	Human	Guangdong	South China	South	2009	2001~2018	2000s
CBm0508	1	5	3	13	2	2	3	2	4	41	8	5	4	3	7	6	42	116	B. melitensis bv. 3	Human	Guangdong	South China	South	2009	2001~2018	2000s
CBm0509	1	5	3	13	2	2	3	2	4	41	8	5	4	3	8	6	42	116	B. melitensis bv. 3	Human	Guangdong	South China	South	2009	2001~2018	2000s
CBm0510	1	5	3	13	2	2	3	2	4	41	8	5	4	3	7	5	42	116	B. melitensis bv. 3	Human	Guangdong	South China	South	2009	2001~2018	2000s
CBm0511	1	5	3	13	2	2	3	2	4	41	8	5	5	3	9	6	42	116	B. melitensis bv. 3	Human	Guangdong	South China	South	2009	2001~2018	2000s
CBm0512	1	5	3	13	2	2	3	2	4	41	8	5	4	3	7	5	42	116	B. melitensis bv. 3	Human	Guangdong	South China	South	2009	2001~2018	2000s
CBm0513	1	5	3	13	2	2	3	2	4	41	8	5	4	3	7	5	42	116	B. melitensis bv. 3	Human	Guangdong	South China	South	2009	2001~2018	2000s
CBm0514	1	5	3	13	2	2	3	2	4	41	8	5	4	3	7	6	42	116	B. melitensis bv. 3	Human	Guangdong	South China	South	2009	2001~2018	2000s
CBm0515	1	5	3	13	2	2	3	2	4	41	8	5	4	3	8	5	42	116	B. melitensis bv. 3	Human	Guangdong	South China	South	2009	2001~2018	2000s
CBm0516	1	5	3	13	2	2	3	2	4	41	8	5	4	3	7	6	42	116	B. melitensis bv. 3	Human	Guangdong	South China	South	2009	2001~2018	2000s
CBm0517	1	5	3	13	2	2	3	2	4	41	8	5	4	3	7	5	42	116	B. melitensis bv. 3	Human	Guangdong	South China	South	2009	2001~2018	2000s
CBm0518	1	5	3	13	2	2	3	2	4	41	8	5	4	3	8	6	42	116	B. melitensis bv. 3	Human	Guangdong	South China	South	2009	2001~2018	2000s
CBm0519	1	5	3	13	2	2	3	2	4	41	8	5	4	3	8	5	42	116	B. melitensis bv. 3	Human	Guangdong	South China	South	2009	2001~2018	2000s
CBm0520	1	5	3	13	2	2	3	2	4	41	8	5	4	3	7	6	42	116	B. melitensis bv. 3	Human	Guangdong	South China	South	2009	2001~2018	2000s
CBm0521	1	5	3	13	2	2	3	2	4	41	8	5	4	3	7	5	42	116	B. melitensis bv. 3	Human	Guangdong	South China	South	2009	2001~2018	2000s
CBm0522	1	5	3	13	2	2	3	2	4	41	8	5	4	3	7	6	42	116	B. melitensis bv. 3	Human	Guangdong	South China	South	2009	2001~2018	2000s
CBm0523	1	5	3	13	2	2	3	2	4	41	8	5	4	3	8	6	42	116	B. melitensis bv. 3	Human	Guangdong	South China	South	2009	2001~2018	2000s
CBm0524	1	5	3	13	2	2	3	2	4	41	8	5	4	3	7	5	42	116	B. melitensis bv. 3	Human	Guangdong	South China	South	2009	2001~2018	2000s
CBm0621	1	5	3	13	2	2	3	2	4	41	8	7	4	3	9	5	42	116	B. melitensis bv. 3	Human	Guangdong	South China	South	2010	2001~2018	2010s
CBm0622	1	5	3	13	2	2	3	2	4	41	8	7	4	3	9	5	42	116	B. melitensis bv. 3	Human	Guangdong	South China	South	2010	2001~2018	2010s
CBm0623	1	5	3	13	2	2	3	2	4	41	8	7	4	3	9	5	42	116	B. melitensis bv. 3	Human	Guangdong	South China	South	2010	2001~2018	2010s
CBm0624	1	5	3	13	2	2	3	2	4	41	8	7	4	3	9	5	42	116	B. melitensis bv. 3	Human	Guangdong	South China	South	2010	2001~2018	2010s
CBm0625	1	5	3	13	2	2	3	2	4	41	8	5	4	3	7	6	42	116	B. melitensis bv. 3	Human	Guangdong	South China	South	2010	2001~2018	2010s
CBm0626	1	5	3	13	2	2	3	2	4	41	8	6	4	3	8	5	42	116	B. melitensis bv. 3	Human	Guangdong	South China	South	2010	2001~2018	2010s
CBm0627	1	5	3	13	2	2	3	2	4	41	8	3	4	3	4	4	42	116	B. melitensis bv. 3	Human	Guangdong	South China	South	2010	2001~2018	2010s
CBm0628	1	5	3	13	2	2	3	2	4	41	8	8	4	3	8	5	42	116	B. melitensis bv. 3	Human	Guangdong	South China	South	2010	2001~2018	2010s
CBm0629	1	5	3	13	2	2	3	2	4	46	8	5	4	3	5	5	42	297	B. melitensis bv. 3	Human	Guangdong	South China	South	2010	2001~2018	2010s
CBm0630	1	5	3	13	2	2	3	2	4	41	8	7	4	3	10	6	42	116	B. melitensis bv. 3	Human	Guangdong	South China	South	2010	2001~2018	2010s
CBm0631	1	5	3	13	2	2	3	2	4	41	8	5	4	3	9	6	42	116	B. melitensis bv. 3	Human	Guangdong	South China	South	2010	2001~2018	2010s
CBm0632	1	5	3	13	2	2	3	2	4	46	8	5	4	3	5	5	42	297	B. melitensis bv. 3	Human	Guangdong	South China	South	2010	2001~2018	2010s
CBm0633	1	5	3	13	2	2	3	2	4	41	8	5	4	3	7	7	42	116	B. melitensis bv. 3	Human	Guangdong	South China	South	2010	2001~2018	2010s
CBm0634	1	5	3	13	2	2	3	2	4	41	8	5	4	3	7	6	42	116	B. melitensis bv. 3	Human	Guangdong	South China	South	2010	2001~2018	2010s
CBm0635	1	5	3	13	2	2	3	2	4	41	8	5	4	3	7	6	42	116	B. melitensis bv. 3	Human	Guangdong	South China	South	2010	2001~2018	2010s
CBm0636	1	5	3	13	2	2	3	2	4	41	8	4	4	3	9	5	42	116	B. melitensis bv. 3	Human	Guangdong	South China	South	2010	2001~2018	2010s
CBm0637	1	5	3	13	2	2	3	2	4	41	8	5	4	3	6	5	42	116	B. melitensis bv. 3	Human	Guangdong	South China	South	2010	2001~2018	2010s
CBm0638	1	5	3	13	2	2	3	2	4	41	8	5	4	3	5	5	42	116	B. melitensis bv. 3	Human	Guangdong	South China	South	2010	2001~2018	2010s
CBm0639	1	5	3	13	2	2	3	2	4	41	8	8	4	3	7	7	42	116	B. melitensis bv. 3	Human	Guangdong	South China	South	2010	2001~2018	2010s
CBm0640	1	5	3	13	2	2	3	2	4	41	8	5	4	3	7	6	42	116	B. melitensis bv. 3	Human	Guangdong	South China	South	2010	2001~2018	2010s
CBm0641	1	5	3	13	2	2	3	2	4	41	8	5	4	3	5	4	42	116	B. melitensis bv. 3	Human	Guangdong	South China	South	2010	2001~2018	2010s
CBm0642	1	5	3	13	2	2	3	2	4	46	8	5	4	3	5	4	42	297	B. melitensis bv. 3	Human	Guangdong	South China	South	2010	2001~2018	2010s
CBm0643	1	5	3	13	2	2	3	2	4	41	8	3	4	3	4	4	42	116	B. melitensis bv. 3	Human	Guangdong	South China	South	2010	2001~2018	2010s
CBm0644	1	5	3	13	2	2	3	2	4	41	8	7	4	3	10	6	42	116	B. melitensis bv. 3	Human	Guangdong	South China	South	2010	2001~2018	2010s
CBm0645	1	5	3	13	2	2	3	2	4	41	8	7	4	3	9	5	42	116	B. melitensis bv. 3	Human	Guangdong	South China	South	2010	2001~2018	2010s
CBm0646	1	5	3	13	2	2	3	2	4	41	8	6	4	3	8	5	42	116	B. melitensis bv. 3	Human	Guangdong	South China	South	2010	2001~2018	2010s
CBm0647	1	5	3	13	2	2	3	2	4	41	8	5	4	3	7	6	42	116	B. melitensis bv. 3	Human	Guangdong	South China	South	2010	2001~2018	2010s
CBm0648	1	5	3	13	2	2	3	2	4	41	8	5	4	3	9	6	42	116	B. melitensis bv. 3	Human	Guangdong	South China	South	2010	2001~2018	2010s
CBm0649	1	5	3	13	2	2	3	2	4	41	8	5	4	3	8	5	42	116	B. melitensis bv. 3	Human	Guangdong	South China	South	2010	2001~2018	2010s
CBm0650	1	5	3	13	2	2	3	2	4	41	8	7	4	3	9	5	42	116	B. melitensis bv. 3	Human	Guangdong	South China	South	2010	2001~2018	2010s
CBm0651	1	5	3	13	2	2	3	2	4	41	8	7	4	3	9	5	42	116	B. melitensis bv. 3	Human	Guangdong	South China	South	2010	2001~2018	2010s
CBm0652	1	5	3	13	2	2	3	2	4	41	8	7	4	3	9	5	42	116	B. melitensis bv. 3	Human	Guangdong	South China	South	2010	2001~2018	2010s
CBm0653	1	5	3	13	2	2	3	2	4	41	8	6	4	3	8	5	42	116	B. melitensis bv. 3	Human	Guangdong	South China	South	2010	2001~2018	2010s
CBm0654	1	5	3	13	2	2	3	2	4	41	8	6	4	3	7	5	42	116	B. melitensis bv. 3	Human	Guangdong	South China	South	2010	2001~2018	2010s
CBm0655	1	5	3	13	2	2	3	2	4	41	8	5	4	3	5	5	42	116	B. melitensis bv. 3	Human	Guangdong	South China	South	2010	2001~2018	2010s
CBm0656	1	5	3	13	2	2	3	2	4	41	8	7	4	3	9	6	42	116	B. melitensis bv. 3	Human	Guangdong	South China	South	2010	2001~2018	2010s
CBm0657	1	5	3	13	2	2	3	2	4	41	8	7	4	3	9	5	42	116	B. melitensis bv. 3	Human	Guangdong	South China	South	2010	2001~2018	2010s
CBm0658	1	5	3	13	2	2	3	2	4	41	8	5	4	3	7	5	42	116	B. melitensis bv. 3	Human	Guangdong	South China	South	2010	2001~2018	2010s
CBm0659	1	5	3	13	2	2	3	2	4	41	8	8	4	3	8	5	42	116	B. melitensis bv. 3	Human	Guangdong	South China	South	2010	2001~2018	2010s
CBm0660	1	5	3	13	2	2	3	2	4	41	8	5	4	3	9	5	42	116	B. melitensis bv. 3	Human	Guangdong	South China	South	2010	2001~2018	2010s
CBm0661	1	5	3	13	2	2	3	2	4	41	8	6	4	3	7	6	42	116	B. melitensis bv. 3	Human	Guangdong	South China	South	2010	2001~2018	2010s
CBm0662	1	5	3	13	2	2	3	2	4	41	8	7	4	3	9	5	42	116	B. melitensis bv. 3	Human	Guangdong	South China	South	2010	2001~2018	2010s
CBm0663	1	5	3	13	2	2	3	2	4	41	8	7	4	3	9	5	42	116	B. melitensis bv. 3	Human	Guangdong	South China	South	2010	2001~2018	2010s
CBm0664	1	5	3	13	2	2	3	2	4	41	8	7	4	3	9	5	42	116	B. melitensis bv. 3	Human	Guangdong	South China	South	2010	2001~2018	2010s
CBm0665	1	5	3	13	2	2	3	2	4	41	8	7	4	3	9	5	42	116	B. melitensis bv. 3	Human	Guangdong	South China	South	2010	2001~2018	2010s
CBm0666	1	5	3	13	2	2	3	2	4	41	8	5	4	3	7	6	42	116	B. melitensis bv. 3	Human	Guangdong	South China	South	2010	2001~2018	2010s
CBm0667	1	5	3	13	2	2	3	2	4	41	8	6	4	3	8	5	42	116	B. melitensis bv. 3	Human	Guangdong	South China	South	2010	2001~2018	2010s
CBm0668	1	5	3	13	2	2	3	2	4	41	8	3	4	3	4	4	42	116	B. melitensis bv. 3	Human	Guangdong	South China	South	2010	2001~2018	2010s
CBm0669	1	5	3	13	2	2	3	2	4	41	8	8	4	3	8	5	42	116	B. melitensis bv. 3	Human	Guangdong	South China	South	2010	2001~2018	2010s
CBm0670	1	5	3	13	2	2	3	2	4	46	8	5	4	3	5	5	42	297	B. melitensis bv. 3	Human	Guangdong	South China	South	2010	2001~2018	2010s
CBm0671	1	5	3	13	2	2	3	2	4	41	8	7	4	3	10	6	42	116	B. melitensis bv. 3	Human	Guangdong	South China	South	2010	2001~2018	2010s
CBm0672	1	5	3	13	2	2	3	2	4	41	8	5	4	3	9	6	42	116	B. melitensis bv. 3	Human	Guangdong	South China	South	2010	2001~2018	2010s
CBm0673	1	5	3	13	3	2	3	2	4	41	8	5	6	3	8	7	43	125	B. melitensis bv. 3	Human	Guangdong	South China	South	2010	2001~2018	2010s
CBm0674	1	5	3	13	2	3	3	2	4	41	8	5	4	3	5	4	63	111	B. melitensis bv. 3	Human	Guangdong	South China	South	2010	2001~2018	2010s
CBm0675	1	5	3	13	2	3	3	2	4	41	8	5	4	3	5	4	63	111	B. melitensis bv. 3	Human	Guangdong	South China	South	2010	2001~2018	2010s
CBm0777	1	5	3	13	2	2	3	2	4	41	8	4	4	3	5	6	42	116	B. melitensis bv. 3	Human	Guangdong	South China	South	2011	2001~2018	2010s
CBm0778	1	5	3	13	2	2	3	2	4	41	8	4	4	3	3	5	42	116	B. melitensis bv. 3	Human	Guangdong	South China	South	2011	2001~2018	2010s
CBm0779	1	5	3	13	2	2	3	2	4	41	8	4	4	3	4	5	42	116	B. melitensis bv. 3	Human	Guangdong	South China	South	2011	2001~2018	2010s
CBm0780	1	5	3	13	2	2	3	2	4	41	8	3	4	3	7	5	42	116	B. melitensis bv. 3	Human	Guangdong	South China	South	2011	2001~2018	2010s
CBm0781	1	5	3	13	2	2	3	2	4	41	8	8	4	3	4	6	42	116	B. melitensis bv. 3	Human	Guangdong	South China	South	2011	2001~2018	2010s
CBm0782	1	5	3	13	2	2	3	2	4	41	8	3	4	3	4	4	42	116	B. melitensis bv. 3	Human	Guangdong	South China	South	2011	2001~2018	2010s
CBm0783	1	5	3	13	2	2	3	2	4	41	8	3	4	3	4	5	42	116	B. melitensis bv. 3	Human	Guangdong	South China	South	2011	2001~2018	2010s
CBm0784	1	5	3	13	2	2	3	2	4	41	8	4	4	3	5	6	42	116	B. melitensis bv. 3	Human	Guangdong	South China	South	2011	2001~2018	2010s
CBm0785	1	5	3	13	2	2	3	2	4	41	8	4	4	3	3	5	42	116	B. melitensis bv. 3	Human	Guangdong	South China	South	2011	2001~2018	2010s
CBm0786	1	5	3	13	2	2	3	2	4	41	8	3	4	3	7	5	42	116	B. melitensis bv. 3	Human	Guangdong	South China	South	2011	2001~2018	2010s
CBm0787	1	5	3	13	2	2	3	2	4	41	8	8	4	3	4	6	42	116	B. melitensis bv. 3	Human	Guangdong	South China	South	2011	2001~2018	2010s
CBm0942	1	5	3	13	2	2	3	2	4	41	8	9	4	3	5	6	42	116	B. melitensis bv. 3	Human	Guangdong	South China	South	2013	2001~2018	2010s
CBm0943	1	5	3	13	2	2	3	2	4	41	8	9	4	3	5	7	42	116	B. melitensis bv. 3	Human	Guangdong	South China	South	2013	2001~2018	2010s
CBm0944	1	5	3	13	2	2	3	2	4	41	8	4	5	3	7	7	42	116	B. melitensis bv. 3	Human	Guangdong	South China	South	2013	2001~2018	2010s
CBm0945	1	5	3	13	2	3	3	2	4	41	8	4	5	3	7	4	63	111	B. melitensis bv. 3	Human	Guangdong	South China	South	2013	2001~2018	2010s
CBm0946	1	5	1	13	2	2	3	2	4	41	8	8	4	3	9	7	CN2	N15	B. melitensis bv. 3	Human	Guangdong	South China	South	2013	2001~2018	2010s
CBm1282	1	5	3	13	2	2	3	2	4	41	8	4	4	2	3	5	42	116	B. melitensis bv. 1	Human	Guangdong	South China	South	2017	2001~2018	2010s
CBm1283	1	5	3	13	2	2	3	2	4	41	8	3	4	2	3	5	42	116	B. melitensis bv. 1	Human	Guangdong	South China	South	2017	2001~2018	2010s
CBm1284	1	5	3	13	2	2	3	2	4	41	8	4	4	2	3	3	42	116	B. melitensis bv. 1	Human	Guangdong	South China	South	2017	2001~2018	2010s
CBm1285	1	5	3	13	2	2	3	2	4	41	8	3	4	2	3	5	42	116	B. melitensis bv. 1	Human	Guangdong	South China	South	2017	2001~2018	2010s
CBm1286	1	5	3	13	2	2	3	2	4	41	8	5	4	3	4	9	42	116	B. melitensis bv. 3	Human	Guangdong	South China	South	2017	2001~2018	2010s
CBm1287	1	5	3	13	2	2	3	2	4	41	8	4	4	2	7	8	42	116	B. melitensis bv. 3	Human	Guangdong	South China	South	2017	2001~2018	2010s
CBm1288	1	5	3	13	2	2	3	2	4	41	8	4	4	2	12	4	42	116	B. melitensis bv. 3	Human	Guangdong	South China	South	2017	2001~2018	2010s
CBm1289	1	5	3	13	2	2	3	2	4	41	8	7	4	2	3	9	42	116	B. melitensis bv. 3	Human	Guangdong	South China	South	2017	2001~2018	2010s
CBm1290	1	5	3	13	2	2	3	2	4	41	8	8	4	2	3	6	42	116	B. melitensis bv. 3	Human	Guangdong	South China	South	2017	2001~2018	2010s
CBm1291	1	5	3	13	2	2	3	2	4	41	8	8	4	2	3	6	42	116	B. melitensis bv. 3	Human	Guangdong	South China	South	2017	2001~2018	2010s
CBm1292	1	5	3	13	2	2	3	2	4	41	8	7	4	2	3	8	42	116	B. melitensis bv. 3	Human	Guangdong	South China	South	2017	2001~2018	2010s
CBm1293	1	5	3	13	2	2	3	2	4	41	8	8	4	2	3	6	42	116	B. melitensis bv. 3	Human	Guangdong	South China	South	2017	2001~2018	2010s
CBm1294	1	5	3	13	2	2	3	2	4	41	8	7	4	2	3	5	42	116	B. melitensis bv. 3	Human	Guangdong	South China	South	2017	2001~2018	2010s
CBm1295	1	5	3	13	2	2	3	2	4	41	8	4	4	3	9	7	42	116	B. melitensis bv. 3	Human	Guangdong	South China	South	2017	2001~2018	2010s
CBm1296	1	5	3	13	2	2	3	2	4	41	8	5	4	3	6	6	42	116	B. melitensis bv. 3	Human	Guangdong	South China	South	2017	2001~2018	2010s
CBm1297	1	5	3	13	2	2	3	2	4	41	8	5	4	2	3	9	42	116	B. melitensis bv. 3	Human	Guangdong	South China	South	2017	2001~2018	2010s
CBm1298	1	5	3	13	2	2	3	2	4	41	8	7	4	2	3	5	42	116	B. melitensis bv. 3	Human	Guangdong	South China	South	2017	2001~2018	2010s
CBm1299	1	5	3	13	2	2	3	2	4	41	8	6	4	2	3	6	42	116	B. melitensis bv. 3	Human	Guangdong	South China	South	2017	2001~2018	2010s
CBm1300	1	5	3	13	2	2	3	2	4	41	8	5	4	2	3	5	42	116	B. melitensis bv. 3	Human	Guangdong	South China	South	2017	2001~2018	2010s
CBm1301	1	5	3	13	2	2	3	2	4	41	8	7	4	3	3	5	42	116	B. melitensis bv. 3	Human	Guangdong	South China	South	2017	2001~2018	2010s
CBm1302	1	5	3	13	2	2	3	2	4	41	8	4	4	2	3	6	42	116	B. melitensis bv. 3	Human	Guangdong	South China	South	2017	2001~2018	2010s
CBm1303	1	5	3	13	2	2	3	2	4	41	8	5	4	3	6	5	42	116	B. melitensis bv. 3	Human	Guangdong	South China	South	2017	2001~2018	2010s
CBm1304	1	5	3	13	2	2	3	2	4	41	8	6	4	2	3	8	42	116	B. melitensis bv. 3	Human	Guangdong	South China	South	2017	2001~2018	2010s
CBm1305	1	5	3	13	2	2	3	2	4	41	8	5	4	2	3	6	42	116	B. melitensis bv. 3	Human	Guangdong	South China	South	2017	2001~2018	2010s
CBm1306	1	5	3	13	2	2	3	2	4	41	8	6	4	2	3	6	42	116	B. melitensis bv. 3	Human	Guangdong	South China	South	2017	2001~2018	2010s
CBm1307	1	5	3	13	2	2	3	2	4	41	8	4	4	3	8	8	42	116	B. melitensis bv. 3	Human	Guangdong	South China	South	2017	2001~2018	2010s
CBm1308	1	5	3	13	2	2	3	2	4	41	8	7	4	2	3	9	42	116	B. melitensis bv. 3	Human	Guangdong	South China	South	2017	2001~2018	2010s
CBm1309	1	5	3	13	2	2	3	2	4	41	8	8	4	2	3	6	42	116	B. melitensis bv. 3	Human	Guangdong	South China	South	2017	2001~2018	2010s
CBm1310	1	5	3	13	2	2	3	2	4	41	8	4	4	3	4	9	42	116	B. melitensis bv. 3	Human	Guangdong	South China	South	2017	2001~2018	2010s
CBm1311	1	5	3	13	2	2	3	2	4	41	8	4	4	2	10	4	42	116	B. melitensis bv. 3	Human	Guangdong	South China	South	2017	2001~2018	2010s
CBm1312	1	5	3	13	2	2	3	2	4	41	8	5	4	3	6	6	42	116	B. melitensis bv. 3	Human	Guangdong	South China	South	2017	2001~2018	2010s
CBm1313	1	5	3	13	2	2	3	2	4	41	8	8	4	2	3	6	42	116	B. melitensis bv. 3	Human	Guangdong	South China	South	2017	2001~2018	2010s
CBm1314	1	5	3	13	1	2	3	2	4	41	8	6	4	2	3	5	84	113	B. melitensis bv. 3	Human	Guangdong	South China	South	2017	2001~2018	2010s
CBm0028	1	5	3	13	2	2	3	2	4	41	8	5	4	3	7	6	42	116	B. melitensis bv. 3	Human	Guangxi	South China	South	1961	1950~1970	1960s
CBm0029	1	5	3	13	3	1	3	2	4	41	8	5	5	3	9	6	58	120	B. melitensis bv. 3	Human	Guangxi	South China	South	1961	1950~1970	1960s
CBm0030	1	5	3	13	3	1	3	2	4	41	8	5	5	3	9	6	58	120	B. melitensis bv. 3	Human	Guangxi	South China	South	1961	1950~1970	1960s
CBm0031	1	5	3	13	3	1	3	2	4	41	8	5	5	3	9	6	58	120	B. melitensis bv. 3	Human	Guangxi	South China	South	1961	1950~1970	1960s
CBm0848	1	5	3	13	2	2	3	2	4	41	8	8	4	3	7	6	42	116	B. melitensis bv. 3	Human	Guangxi	South China	South	2012	2001~2018	2010s
CBm0947	1	5	3	13	2	2	3	2	4	41	8	4	4	3	6	12	42	116	B. melitensis bv. 3	Human	Guangxi	South China	South	2013	2001~2018	2010s
CBm0948	1	5	3	13	2	2	3	2	4	41	8	8	4	3	7	6	42	116	B. melitensis bv. 3	Human	Guangxi	South China	South	2013	2001~2018	2010s
CBm0949	1	5	3	13	2	2	3	2	4	41	8	7	4	3	6	6	42	116	B. melitensis bv. 3	Human	Guangxi	South China	South	2013	2001~2018	2010s
CBm0950	1	5	3	13	2	2	3	2	4	41	8	6	4	3	4	4	42	116	B. melitensis bv. 3	Human	Guangxi	South China	South	2013	2001~2018	2010s
CBm0951	1	5	3	13	2	2	3	2	4	41	8	8	4	3	7	6	42	116	B. melitensis bv. 3	Human	Guangxi	South China	South	2013	2001~2018	2010s
CBm0952	1	5	3	13	2	2	3	2	4	41	8	8	4	3	7	6	42	116	B. melitensis bv. 3	Human	Guangxi	South China	South	2013	2001~2018	2010s
CBm1244	1	5	3	13	2	2	3	2	4	41	8	4	4	3	4	5	42	116	B. melitensis bv. 3	Human	Guangxi	South China	South	2016	2001~2018	2010s
CBm1245	1	5	3	13	2	2	3	2	4	41	8	5	4	3	4	5	42	116	B. melitensis bv. 3	Human	Guangxi	South China	South	2016	2001~2018	2010s
CBm1246	1	5	3	13	2	2	3	2	4	41	8	5	4	3	4	5	42	116	B. melitensis bv. 3	Human	Guangxi	South China	South	2016	2001~2018	2010s
CBm1247	1	5	3	13	2	2	3	2	4	41	8	5	4	3	8	5	42	116	B. melitensis bv. 3	Human	Guangxi	South China	South	2016	2001~2018	2010s
CBm1248	1	5	3	13	2	2	3	2	4	41	8	6	4	3	4	4	42	116	B. melitensis bv. 3	Human	Guangxi	South China	South	2016	2001~2018	2010s
CBm1249	1	5	3	13	2	2	3	2	4	41	8	6	4	3	4	4	42	116	B. melitensis bv. 3	Human	Guangxi	South China	South	2016	2001~2018	2010s
CBm1250	1	5	3	13	2	2	3	2	4	41	8	8	4	3	7	6	42	116	B. melitensis bv. 3	Human	Guangxi	South China	South	2016	2001~2018	2010s
CBm1251	1	5	3	13	2	2	3	2	4	36	8	4	4	5	6	7	42	342	B. melitensis bv. 3	Human	Guangxi	South China	South	2016	2001~2018	2010s
CBm1252	1	5	3	13	3	2	3	2	4	41	8	7	4	6	5	5	43	125	B. melitensis bv. 3	Human	Guangxi	South China	South	2016	2001~2018	2010s
CBm1253	1	5	3	13	3	1	3	2	4	41	8	5	5	3	9	6	58	120	B. melitensis bv. 3	Human	Guangxi	South China	South	2016	2001~2018	2010s
CBm1254	1	5	3	13	2	1	3	2	4	41	8	5	4	7	5	3	114	291	B. melitensis bv. 3	Human	Guangxi	South China	South	2016	2001~2018	2010s
CBm0676	1	5	3	13	2	2	2	2	4	41	8	7	5	4	8	4	CN6	N12	B. melitensis bv. 3	Goat	Guizhou	Southwest China	South	2010	2001~2018	2010s
CBm0677	1	5	3	13	2	2	2	2	4	41	8	7	5	4	8	4	CN6	N12	B. melitensis bv. 3	Goat	Guizhou	Southwest China	South	2010	2001~2018	2010s
CBm0678	1	5	3	13	2	2	2	2	4	41	8	7	5	4	5	4	CN6	N12	B. melitensis bv. 3	Goat	Guizhou	Southwest China	South	2010	2001~2018	2010s
CBm0788	1	5	3	13	2	2	2	2	4	41	8	4	4	6	4	4	CN6	N12	B. melitensis bv. 3	Human	Guizhou	Southwest China	South	2011	2001~2018	2010s
CBm0853	1	5	3	13	2	2	2	2	4	38	8	7	4	8	4	6	CN6	N13	B. melitensis bv. 3	Human	Guizhou	Southwest China	South	2012	2001~2018	2010s
CBm0044	1	5	3	13	2	2	3	2	4	41	8	5	6	3	8	5	42	116	B. melitensis bv. 3	Human	Hainan	South China	South	1963	1950~1970	1960s
CBm0072	1	5	3	13	2	2	3	2	4	41	8	5	8	3	5	5	42	116	B. melitensis bv. 2	Sheep	Hainan	South China	South	1972	1950~1970	1970s
CBm0160	1	5	3	13	2	2	3	2	4	41	8	5	4	3	8	6	42	116	B. melitensis bv. 3	Human	Hainan	South China	South	1982	1980~2000	1980s
CBm0161	1	5	3	13	2	2	3	2	4	41	8	5	4	3	8	6	42	116	B. melitensis bv. 3	Human	Hainan	South China	South	1982	1980~2000	1980s
CBm0849	1	5	3	13	2	2	3	2	4	41	9	4	6	3	5	5	42	345	B. melitensis bv. 3	Human	Hainan	South China	South	2012	2001~2018	2010s
CBm0850	1	5	3	13	2	3	3	2	4	41	8	6	4	3	6	5	63	111	B. melitensis bv. 1	Human	Hainan	South China	South	2012	2001~2018	2010s
CBm0851	1	5	3	13	2	3	3	2	4	41	8	9	4	9	5	5	63	111	B. melitensis bv. 1	Human	Hainan	South China	South	2012	2001~2018	2010s
CBm0852	1	5	3	13	2	3	3	2	4	41	8	9	4	9	5	5	63	111	B. melitensis bv. 3	Human	Hainan	South China	South	2012	2001~2018	2010s
CBm0953	1	5	3	13	2	2	3	2	4	41	8	7	4	3	4	3	42	116	B. melitensis bv. 3	Human	Hainan	South China	South	2013	2001~2018	2010s
CBm0954	1	5	3	13	2	2	3	2	4	41	8	4	5	3	8	3	42	116	B. melitensis bv. 3	Human	Hainan	South China	South	2013	2001~2018	2010s
CBm0955	1	5	3	13	2	2	3	2	4	41	8	7	4	3	4	6	42	116	B. melitensis bv. 3	Human	Hainan	South China	South	2013	2001~2018	2010s
CBm0956	1	5	3	13	2	2	3	2	4	41	8	5	4	3	9	6	42	116	B. melitensis bv. 3	Human	Hainan	South China	South	2013	2001~2018	2010s
CBm0957	1	5	3	13	2	2	3	2	4	41	8	7	4	3	4	3	42	116	B. melitensis bv. 3	Human	Hainan	South China	South	2013	2001~2018	2010s
CBm0958	1	5	3	13	2	2	3	2	4	41	8	7	4	3	4	6	42	116	B. melitensis bv. 3	Human	Hainan	South China	South	2013	2001~2018	2010s
CBm0959	1	5	3	13	2	2	3	2	4	41	8	5	4	3	9	6	42	116	B. melitensis bv. 3	Human	Hainan	South China	South	2013	2001~2018	2010s
CBm0960	3	4	2	13	4	2	3	3	4	38	8	2	5	7	3	6	47	N50	B. melitensis bv. 1	Human	Hainan	South China	South	2013	2001~2018	2010s
CBm0961	3	4	2	13	4	2	3	3	4	38	8	2	5	7	3	6	47	N50	B. melitensis bv. 1	Human	Hainan	South China	South	2013	2001~2018	2010s
CBm0962	3	4	2	13	4	2	3	3	4	38	8	2	5	7	3	6	47	N50	B. melitensis bv. 1	Human	Hainan	South China	South	2013	2001~2018	2010s
CBm0963	3	4	2	13	4	2	3	3	4	38	8	2	5	7	3	6	47	N50	B. melitensis bv. 1	Human	Hainan	South China	South	2013	2001~2018	2010s
CBm0964	1	5	3	14	2	2	3	2	4	36	8	4	6	3	5	4	83	N16	B. melitensis bv. 3	Human	Hainan	South China	South	2013	2001~2018	2010s
CBm0965	1	5	3	14	2	2	3	2	4	36	8	4	6	3	5	4	83	N16	B. melitensis bv. 3	Human	Hainan	South China	South	2013	2001~2018	2010s
CBm0966	1	5	3	14	2	2	3	2	4	41	8	4	6	3	5	5	83	298	B. melitensis bv. 3	Human	Hainan	South China	South	2013	2001~2018	2010s
CBm0967	1	5	3	13	2	1	3	2	4	41	8	5	4	3	9	6	114	291	B. melitensis bv. 3	Human	Hainan	South China	South	2013	2001~2018	2010s
CBm0968	1	5	3	13	2	1	3	2	4	41	8	5	4	3	9	6	114	291	B. melitensis bv. 3	Human	Hainan	South China	South	2013	2001~2018	2010s
CBm0969	1	5	1	14	2	2	3	2	4	41	8	4	6	3	5	7	CN12	N14	B. melitensis bv. 2	Sheep	Hainan	South China	South	2013	2001~2018	2010s
CBm0970	3	4	2	13	2	2	3	2	4	41	8	2	5	7	3	6	CN25	N51	B. melitensis bv. 1	Human	Hainan	South China	South	2013	2001~2018	2010s
CBm0971	3	4	2	13	2	2	3	2	4	41	8	2	5	7	3	5	CN25	N51	B. melitensis bv. 1	Human	Hainan	South China	South	2013	2001~2018	2010s
CBm0972	3	4	2	13	2	2	3	2	4	41	8	2	5	7	3	5	CN25	N51	B. melitensis bv. 1	Human	Hainan	South China	South	2013	2001~2018	2010s
CBm0973	3	4	2	13	2	2	3	2	4	41	8	2	5	7	3	5	CN25	N51	B. melitensis bv. 1	Human	Hainan	South China	South	2013	2001~2018	2010s
CBm1031	1	5	3	13	2	2	3	2	4	46	8	5	4	3	7	3	42	297	B. melitensis bv. 3	Human	Hainan	South China	South	2014	2001~2018	2010s
CBm1032	1	5	3	13	2	2	3	2	4	41	8	5	4	3	4	4	42	116	B. melitensis bv. 3	Human	Hainan	South China	South	2014	2001~2018	2010s
CBm1255	1	5	3	13	3	1	3	2	4	41	8	5	4	8	9	4	58	120	B. melitensis bv. 3	Human	Hainan	South China	South	2016	2001~2018	2010s
CBm1315	1	5	3	13	3	1	3	2	4	41	9	5	4	8	7	7	58	N23	B. melitensis bv. 3	Human	Hainan	South China	South	2017	2001~2018	2010s
CBm1316	1	5	3	13	3	1	3	2	4	41	9	5	4	7	9	5	58	N23	B. melitensis bv. 3	Human	Hainan	South China	South	2017	2001~2018	2010s
CBm1317	1	5	3	13	3	1	3	2	4	41	9	5	4	9	9	5	58	N23	B. melitensis bv. 3	Human	Hainan	South China	South	2017	2001~2018	2010s
CBm1318	1	5	3	13	3	1	3	2	4	41	8	5	4	9	4	7	58	120	B. melitensis bv. 3	Human	Hainan	South China	South	2017	2001~2018	2010s
CBm1319	1	5	3	13	3	1	3	2	4	41	9	4	4	7	7	6	58	N23	B. melitensis bv. 3	Human	Hainan	South China	South	2017	2001~2018	2010s
CBm1320	1	5	3	13	2	3	3	2	4	41	8	4	5	3	4	4	63	111	B. melitensis bv. 3	Human	Hainan	South China	South	2017	2001~2018	2010s
CBm1377	1	5	3	13	3	1	3	2	4	41	10	3	5	8	4	3	58	N22	B. melitensis bv. 3	Human	Hainan	South China	South	2018	2001~2018	2010s
CBm1378	1	5	3	13	3	1	3	2	4	41	10	3	5	7	5	3	58	N22	B. melitensis bv. 3	Human	Hainan	South China	South	2018	2001~2018	2010s
CBm1379	1	5	3	13	3	1	3	2	4	41	8	7	5	7	5	3	58	120	B. melitensis bv. 3	Human	Hainan	South China	South	2018	2001~2018	2010s
CBm1380	1	5	3	13	3	1	3	2	4	41	8	3	5	8	4	3	58	120	B. melitensis bv. 3	Human	Hainan	South China	South	2018	2001~2018	2010s
CBm1381	1	5	3	13	3	1	3	2	4	41	8	3	5	7	5	3	58	120	B. melitensis bv. 3	Human	Hainan	South China	South	2018	2001~2018	2010s
CBm1382	1	5	3	13	3	1	3	2	4	41	8	7	5	7	5	3	58	120	B. melitensis bv. 3	Human	Hainan	South China	South	2018	2001~2018	2010s
CBm0335	1	5	3	13	2	2	3	2	4	41	8	5	4	3	7	6	42	116	B. melitensis bv. 3	Sheep	Hebei	North China	North	2007	2001~2018	2000s
CBm0336	1	5	3	13	2	2	3	2	4	41	8	5	4	3	7	6	42	116	B. melitensis bv. 3	Sheep	Hebei	North China	North	2007	2001~2018	2000s
CBm0337	1	5	3	13	2	2	3	2	4	41	8	5	4	3	7	4	42	116	B. melitensis bv. 3	Sheep	Hebei	North China	North	2007	2001~2018	2000s
CBm0338	1	5	3	13	2	2	3	2	4	41	8	5	4	3	7	6	42	116	B. melitensis bv. 3	Sheep	Hebei	North China	North	2007	2001~2018	2000s
CBm0339	1	5	3	13	2	2	3	2	4	41	8	5	4	3	7	6	42	116	B. melitensis bv. 3	Sheep	Hebei	North China	North	2007	2001~2018	2000s
CBm0479	1	5	3	13	2	2	3	2	4	41	8	5	4	3	6	4	42	116	B. melitensis bv. 3	Human	Hebei	North China	North	2009	2001~2018	2000s
CBm0480	1	5	3	13	2	2	3	2	4	41	8	5	4	3	5	6	42	116	B. melitensis bv. 3	Human	Hebei	North China	North	2009	2001~2018	2000s
CBm0481	1	5	3	13	2	2	3	2	4	41	8	5	4	3	6	4	42	116	B. melitensis bv. 3	Human	Hebei	North China	North	2009	2001~2018	2000s
CBm0731	1	5	3	13	2	2	3	2	4	41	8	6	4	3	5	6	42	116	B. melitensis bv. 3	Human	Hebei	North China	North	2011	2001~2018	2010s
CBm0732	1	5	3	13	2	2	3	2	4	41	8	4	4	3	9	5	42	116	B. melitensis bv. 3	Human	Hebei	North China	North	2011	2001~2018	2010s
CBm0733	1	5	3	13	2	2	3	2	4	41	8	7	4	3	3	5	42	116	B. melitensis bv. 3	Human	Hebei	North China	North	2011	2001~2018	2010s
CBm0734	1	5	3	13	2	2	3	2	4	41	8	6	4	3	5	6	42	116	B. melitensis bv. 3	Human	Hebei	North China	North	2011	2001~2018	2010s
CBm0735	1	5	3	13	2	2	3	2	4	41	8	5	4	3	6	5	42	116	B. melitensis bv. 3	Human	Hebei	North China	North	2011	2001~2018	2010s
CBm0862	1	5	3	13	2	2	3	2	4	41	8	6	4	3	7	6	42	116	B. melitensis bv. 3	Human	Hebei	North China	North	2013	2001~2018	2010s
CBm0863	1	5	3	13	2	2	3	2	4	41	8	6	4	3	5	6	42	116	B. melitensis bv. 3	Human	Hebei	North China	North	2013	2001~2018	2010s
CBm0987	1	5	3	13	2	2	3	2	4	41	8	6	4	3	18	6	42	116	B. melitensis bv. 3	Human	Hebei	North China	North	2014	2001~2018	2010s
CBm0988	1	5	3	13	2	2	3	2	4	41	8	6	4	3	15	6	42	116	B. melitensis bv. 3	Human	Hebei	North China	North	2014	2001~2018	2010s
CBm0989	1	5	3	12	2	2	3	2	4	41	8	6	4	3	15	6	45	115	B. melitensis bv. 3	Human	Hebei	North China	North	2014	2001~2018	2010s
CBm0990	1	5	3	12	2	2	3	2	4	41	8	6	4	3	17	5	45	115	B. melitensis bv. 3	Human	Hebei	North China	North	2014	2001~2018	2010s
CBm0036	1	5	3	13	2	2	3	2	4	41	8	6	4	3	7	6	42	116	B. melitensis bv. 3	Sheep	Heilongjiang	Northeast China	North	1962	1950~1970	1960s
CBm0037	1	5	3	13	2	3	3	2	4	41	8	5	4	3	4	6	63	111	B. melitensis bv. 3	Human	Heilongjiang	Northeast China	North	1962	1950~1970	1960s
CBm0038	1	5	3	13	2	3	3	2	4	41	8	6	4	3	7	5	63	111	B. melitensis bv. 3	Sheep	Heilongjiang	Northeast China	North	1962	1950~1970	1960s
CBm0553	1	5	3	13	2	2	3	2	4	41	8	4	4	3	9	5	42	116	B. melitensis bv. 3	Human	Heilongjiang	Northeast China	North	2010	2001~2018	2010s
CBm0554	1	5	3	13	2	2	3	2	4	41	8	4	4	3	4	5	42	116	B. melitensis bv. 3	Human	Heilongjiang	Northeast China	North	2010	2001~2018	2010s
CBm0805	1	5	3	13	2	2	3	2	4	41	8	8	4	3	4	5	42	116	B. melitensis bv. 3	Human	Heilongjiang	Northeast China	North	2012	2001~2018	2010s
CBm0891	1	5	1	12	2	3	3	2	4	41	8	7	4	3	5	6	CN13	N34	B. melitensis bv. 3	Human	Heilongjiang	Northeast China	North	2013	2001~2018	2010s
CBm0892	1	5	1	13	2	3	3	2	4	41	8	8	4	3	7	5	CN14	N35	B. melitensis bv. 3	Human	Heilongjiang	Northeast China	North	2013	2001~2018	2010s
CBm0041	1	5	3	13	2	2	3	2	4	41	8	5	4	3	3	4	42	116	B. melitensis bv. 3	Sheep	Henan	Central China	North	1963	1950~1970	1960s
CBm0042	1	5	3	13	3	2	3	2	4	41	8	5	6	3	8	7	43	125	B. melitensis bv. 3	Human	Henan	Central China	North	1963	1950~1970	1960s
CBm0043	1	5	3	13	3	2	3	2	4	41	8	5	6	3	8	7	43	125	B. melitensis bv. 3	Human	Henan	Central China	North	1963	1950~1970	1960s
CBm0070	1	5	3	13	2	2	3	2	4	41	8	5	8	3	5	4	42	116	B. melitensis bv. 2	Human	Henan	Central China	North	1972	1950~1970	1970s
CBm0071	1	5	3	13	2	2	3	2	4	41	8	5	8	3	5	4	42	116	B. melitensis bv. 2	Sheep	Henan	Central China	North	1972	1950~1970	1970s
CBm0156	1	5	3	13	2	2	3	2	4	41	8	5	4	3	8	5	42	116	B. melitensis bv. 3	Human	Henan	Central China	North	1982	1980~2000	1980s
CBm0157	1	5	3	13	2	2	3	2	4	41	8	5	4	3	8	5	42	116	B. melitensis bv. 3	Human	Henan	Central China	North	1982	1980~2000	1980s
CBm0158	1	5	3	13	2	2	3	2	4	46	8	5	4	3	6	5	42	297	B. melitensis bv. 3	Sheep	Henan	Central China	North	1982	1980~2000	1980s
CBm0273	1	5	3	13	2	2	3	2	4	41	8	8	4	3	7	7	42	116	B. melitensis bv. 3	Human	Henan	Central China	North	2002	2001~2018	2000s
CBm0274	1	5	3	13	2	2	3	2	4	41	8	8	4	3	7	7	42	116	B. melitensis bv. 3	Sheep	Henan	Central China	North	2003	2001~2018	2000s
CBm0275	1	5	3	13	2	2	3	2	4	41	8	8	4	3	7	7	42	116	B. melitensis bv. 3	Sheep	Henan	Central China	North	2003	2001~2018	2000s
CBm0395	1	5	3	13	3	2	3	2	4	41	8	5	4	3	5	6	43	125	B. melitensis bv. 3	Human	Henan	Central China	North	2008	2001~2018	2000s
CBm1080	1	5	3	13	2	2	3	2	4	41	8	6	4	3	4	3	42	116	B. melitensis bv. 3	Human	Hubei	Central China	South	2016	2001~2018	2010s
CBm1081	1	5	3	13	2	2	3	2	4	41	6	4	4	6	4	3	42	294	B. melitensis bv. 3	Human	Hubei	Central China	South	2016	2001~2018	2010s
CBm1082	1	5	3	13	2	2	3	2	4	41	8	4	4	10	4	3	42	116	B. melitensis bv. 3	Human	Hubei	Central China	South	2016	2001~2018	2010s
CBm0396	1	5	3	13	2	2	3	2	4	41	8	5	4	3	5	6	42	116	B. melitensis bv. 3	Human	Hunan	Central China	South	2008	2001~2018	2000s
CBm1256	1	5	3	13	2	2	3	2	4	41	8	5	4	2	3	5	42	116	B. melitensis bv. 1	Human	Hunan	Central China	South	2017	2001~2018	2010s
CBm1257	1	5	3	13	2	2	3	2	4	41	8	5	4	2	3	5	42	116	B. melitensis bv. 1	Human	Hunan	Central China	South	2017	2001~2018	2010s
CBm1258	1	5	3	13	2	2	3	2	4	41	8	4	5	3	5	5	42	116	B. melitensis bv. 3	Human	Hunan	Central China	South	2017	2001~2018	2010s
CBm1259	1	5	3	13	2	2	3	2	4	41	8	4	5	3	5	5	42	116	B. melitensis bv. 3	Human	Hunan	Central China	South	2017	2001~2018	2010s
CBm0001	1	5	3	13	2	2	3	2	4	42	8	7	4	3	6	5	42	108	B. melitensis bv. 2	Human	Inner Mongolia	North China	North	1955	1950~1970	1950S
CBm0002	1	5	3	13	2	2	3	2	4	41	8	5	4	3	6	5	42	116	B. melitensis bv. 3	Sheep	Inner Mongolia	North China	North	1955	1950~1970	1950S
CBm0003	1	5	3	12	2	2	3	1	4	42	8	5	7	8	3	3	86	N41	B. melitensis bv. 2	Human	Inner Mongolia	North China	North	1955	1950~1970	1950S
CBm0005	1	5	3	13	2	2	3	2	4	46	8	5	4	3	5	5	42	297	B. melitensis bv. 2	Sheep	Inner Mongolia	North China	North	1956	1950~1970	1950S
CBm0006	1	5	3	13	2	2	3	2	4	41	8	5	4	3	7	6	42	116	B. melitensis bv. 3	Human	Inner Mongolia	North China	North	1957	1950~1970	1950S
CBm0007	1	5	3	13	2	2	3	2	4	41	8	5	4	3	8	5	42	116	B. melitensis bv. 3	Human	Inner Mongolia	North China	North	1957	1950~1970	1950S
CBm0008	1	5	3	13	2	2	3	2	4	42	8	5	4	3	8	5	42	108	B. melitensis bv. 3	Human	Inner Mongolia	North China	North	1957	1950~1970	1950S
CBm0009	1	5	3	13	2	2	3	2	4	41	8	5	4	3	8	5	42	116	B. melitensis bv. 3	Human	Inner Mongolia	North China	North	1957	1950~1970	1950S
CBm0010	1	5	3	13	2	2	3	2	4	41	8	5	4	3	7	6	42	116	B. melitensis bv. 3	Human	Inner Mongolia	North China	North	1957	1950~1970	1950S
CBm0011	1	5	3	13	2	2	3	2	4	41	8	5	4	3	7	5	42	116	B. melitensis bv. 3	Sheep	Inner Mongolia	North China	North	1957	1950~1970	1950S
CBm0012	1	5	3	13	2	2	3	2	4	41	8	5	4	3	9	9	42	116	B. melitensis bv. 3	Sheep	Inner Mongolia	North China	North	1957	1950~1970	1950S
CBm0013	1	5	3	13	2	2	3	2	4	41	8	5	4	3	5	5	42	116	B. melitensis bv. 3	Sheep	Inner Mongolia	North China	North	1957	1950~1970	1950S
CBm0014	1	5	3	13	2	2	3	2	4	41	8	5	4	3	8	5	42	116	B. melitensis bv. 3	Sheep	Inner Mongolia	North China	North	1957	1950~1970	1950S
CBm0015	1	5	3	13	2	2	3	2	4	41	8	5	4	3	7	6	42	116	B. melitensis bv. 3	Sheep	Inner Mongolia	North China	North	1957	1950~1970	1950S
CBm0016	1	5	3	13	2	2	3	2	4	41	8	5	4	3	7	6	42	116	B. melitensis bv. 3	Human	Inner Mongolia	North China	North	1958	1950~1970	1950S
CBm0017	1	5	3	13	2	2	3	2	4	41	8	5	5	3	9	6	42	116	B. melitensis bv. 3	Human	Inner Mongolia	North China	North	1958	1950~1970	1950S
CBm0018	1	5	3	13	2	2	3	2	4	41	8	5	4	3	7	6	42	116	B. melitensis bv. 3	Human	Inner Mongolia	North China	North	1958	1950~1970	1950S
CBm0019	1	5	3	13	2	2	3	2	4	41	8	5	5	3	9	6	42	116	B. melitensis bv. 3	Human	Inner Mongolia	North China	North	1958	1950~1970	1950S
CBm0020	1	5	3	13	2	2	3	2	4	41	8	6	4	3	7	5	42	116	B. melitensis bv. 3	Sheep	Inner Mongolia	North China	North	1958	1950~1970	1950S
CBm0021	1	5	3	13	2	2	3	2	4	41	8	5	4	3	7	6	42	116	B. melitensis bv. 3	Sheep	Inner Mongolia	North China	North	1958	1950~1970	1950S
CBm0022	1	5	3	13	2	2	3	2	4	46	9	5	4	3	7	10	42	N10	B. melitensis bv. 3	Human	Inner Mongolia	North China	North	1960	1950~1970	1960s
CBm0023	1	5	3	13	2	2	3	2	4	41	8	5	4	3	5	5	42	116	B. melitensis bv. 3	Sheep	Inner Mongolia	North China	North	1960	1950~1970	1960s
CBm0024	1	5	3	13	2	3	3	2	4	41	8	5	4	3	7	5	63	111	B. melitensis bv. 3	Human	Inner Mongolia	North China	North	1960	1950~1970	1960s
CBm0025	1	5	3	13	2	3	3	2	4	41	8	5	4	3	7	5	63	111	B. melitensis bv. 3	Human	Inner Mongolia	North China	North	1960	1950~1970	1960s
CBm0026	1	4	3	13	2	2	3	2	4	42	8	7	4	3	6	7	115	N30	B. melitensis bv. 2	Human	Inner Mongolia	North China	North	1960	1950~1970	1960s
CBm0027	1	4	3	13	2	2	3	2	4	42	8	7	4	3	6	7	115	N30	B. melitensis bv. 2	Human	Inner Mongolia	North China	North	1960	1950~1970	1960s
CBm0053	1	5	3	13	2	2	3	2	4	41	8	7	4	3	6	7	42	116	B. melitensis bv. 2	Human	Inner Mongolia	North China	North	1965	1950~1970	1960s
CBm0054	1	5	3	13	2	2	3	2	4	42	8	7	4	3	6	5	42	108	B. melitensis bv. 2	Human	Inner Mongolia	North China	North	1965	1950~1970	1960s
CBm0055	1	5	3	13	2	2	3	2	4	42	8	5	4	3	6	6	42	108	B. melitensis bv. 3	Sheep	Inner Mongolia	North China	North	1965	1950~1970	1960s
CBm0056	1	5	3	13	2	2	3	2	4	41	8	5	4	3	6	5	42	116	B. melitensis bv. 3	Sheep	Inner Mongolia	North China	North	1965	1950~1970	1960s
CBm0057	1	5	3	13	3	2	3	2	4	41	8	7	4	3	6	6	43	125	B. melitensis bv. 2	Human	Inner Mongolia	North China	North	1965	1950~1970	1960s
CBm0058	1	5	3	13	2	3	3	2	4	46	8	5	4	3	6	11	63	N24	B. melitensis bv. 3	Sheep	Inner Mongolia	North China	North	1965	1950~1970	1960s
CBm0065	1	5	3	13	2	2	3	2	4	41	8	4	4	3	5	5	42	116	B. melitensis bv. 2	Camel	Inner Mongolia	North China	North	1966	1950~1970	1960s
CBm0159	1	5	3	13	2	2	3	2	4	41	8	5	4	3	8	5	42	116	B. melitensis bv. 3	Sheep	Inner Mongolia	North China	North	1982	1980~2000	1980s
CBm0180	1	5	3	13	2	2	3	2	4	41	8	5	4	3	9	5	42	116	B. melitensis bv. 1	Sheep	Inner Mongolia	North China	North	1989	1980~2000	1980s
CBm0181	1	5	3	13	2	2	3	2	4	42	8	4	4	3	3	7	42	108	B. melitensis bv. 3	Sheep	Inner Mongolia	North China	North	1989	1980~2000	1980s
CBm0187	1	5	3	13	2	2	3	2	4	42	8	4	4	3	9	7	42	108	B. melitensis bv. 3	Catle	Inner Mongolia	North China	North	1991	1980~2000	1990s
CBm0188	1	5	3	13	2	2	3	2	4	46	8	5	4	3	5	7	42	297	B. melitensis bv. 3	Human	Inner Mongolia	North China	North	1991	1980~2000	1990s
CBm0189	1	5	3	13	2	2	3	2	4	41	8	6	4	3	2	6	42	116	B. melitensis bv. 1	Sheep	Inner Mongolia	North China	North	1991	1980~2000	1990s
CBm0190	1	5	3	13	2	2	3	2	4	42	8	5	4	3	7	10	42	108	B. melitensis bv. 3	Sheep	Inner Mongolia	North China	North	1991	1980~2000	1990s
CBm0191	1	5	3	13	2	2	3	2	4	42	8	4	4	3	9	7	42	108	B. melitensis bv. 3	Sheep	Inner Mongolia	North China	North	1991	1980~2000	1990s
CBm0192	1	5	3	13	2	3	3	2	4	46	8	5	4	3	5	6	63	N24	B. melitensis bv. 3	Human	Inner Mongolia	North China	North	1991	1980~2000	1990s
CBm0193	1	5	3	13	2	3	3	2	4	44	8	6	4	3	2	5	63	N26	B. melitensis bv. 3	Sheep	Inner Mongolia	North China	North	1991	1980~2000	1990s
CBm0194	1	5	3	13	2	3	3	2	4	46	8	5	4	3	5	6	63	N24	B. melitensis bv. 3	Sheep	Inner Mongolia	North China	North	1991	1980~2000	1990s
CBm0195	1	5	3	13	2	2	3	2	4	41	8	6	4	3	5	5	42	116	B. melitensis bv. 1	Catle	Inner Mongolia	North China	North	1992	1980~2000	1990s
CBm0196	1	5	3	13	2	2	3	2	4	42	8	5	4	3	7	7	42	108	B. melitensis bv. 3	Sheep	Inner Mongolia	North China	North	1992	1980~2000	1990s
CBm0197	1	5	3	13	2	2	3	2	4	42	8	5	4	3	7	7	42	108	B. melitensis bv. 3	Sheep	Inner Mongolia	North China	North	1992	1980~2000	1990s
CBm0198	1	5	3	13	2	2	3	2	4	42	8	5	4	3	7	7	42	108	B. melitensis bv. 3	Sheep	Inner Mongolia	North China	North	1992	1980~2000	1990s
CBm0199	1	5	3	13	2	2	3	2	4	46	8	5	4	3	5	5	42	297	B. melitensis bv. 3	Sheep	Inner Mongolia	North China	North	1992	1980~2000	1990s
CBm0200	1	5	3	13	2	2	3	2	4	42	8	5	4	3	3	5	42	108	B. melitensis bv. 3	Human	Inner Mongolia	North China	North	1993	1980~2000	1990s
CBm0201	1	5	3	13	2	2	3	2	4	44	8	5	4	3	5	5	42	N3	B. melitensis bv. 1	Sheep	Inner Mongolia	North China	North	1993	1980~2000	1990s
CBm0202	1	5	3	13	2	2	3	2	4	41	8	6	4	3	7	6	42	116	B. melitensis bv. 1	Sheep	Inner Mongolia	North China	North	1993	1980~2000	1990s
CBm0203	1	5	3	13	2	2	3	2	4	41	8	4	4	3	5	5	42	116	B. melitensis bv. 1	Sheep	Inner Mongolia	North China	North	1993	1980~2000	1990s
CBm0204	1	5	3	13	2	2	3	2	4	42	8	6	4	3	7	5	42	108	B. melitensis bv. 2	Sheep	Inner Mongolia	North China	North	1993	1980~2000	1990s
CBm0205	1	5	3	13	2	2	3	2	4	42	8	4	4	3	5	7	42	108	B. melitensis bv. 3	Sheep	Inner Mongolia	North China	North	1993	1980~2000	1990s
CBm0206	1	5	3	13	2	2	3	2	4	41	8	5	4	3	8	6	42	116	B. melitensis bv. 1	Human	Inner Mongolia	North China	North	1994	1980~2000	1990s
CBm0207	1	5	3	13	2	2	3	2	4	42	8	5	4	3	7	7	42	108	B. melitensis bv. 3	Human	Inner Mongolia	North China	North	1994	1980~2000	1990s
CBm0208	1	5	3	13	2	2	3	2	4	44	9	5	4	3	8	7	42	N17	B. melitensis bv. 3	Human	Inner Mongolia	North China	North	1994	1980~2000	1990s
CBm0209	1	5	3	13	2	2	3	2	4	42	8	5	4	3	7	7	42	108	B. melitensis bv. 3	Human	Inner Mongolia	North China	North	1994	1980~2000	1990s
CBm0210	1	5	3	13	2	2	3	2	4	41	8	5	4	3	3	7	42	116	B. melitensis bv. 1	Sheep	Inner Mongolia	North China	North	1994	1980~2000	1990s
CBm0211	1	5	3	13	2	2	3	2	4	41	8	6	4	3	10	7	42	116	B. melitensis bv. 1	Sheep	Inner Mongolia	North China	North	1994	1980~2000	1990s
CBm0213	1	5	3	13	2	2	3	2	4	41	8	5	4	3	7	7	42	116	B. melitensis bv. 1	Human	Inner Mongolia	North China	North	1995	1980~2000	1990s
CBm0214	1	5	3	13	2	2	3	2	4	42	8	5	4	1	7	7	42	108	B. melitensis bv. 3	Human	Inner Mongolia	North China	North	1995	1980~2000	1990s
CBm0215	1	5	3	13	2	2	3	2	4	42	8	5	4	3	7	5	42	108	B. melitensis bv. 3	Human	Inner Mongolia	North China	North	1995	1980~2000	1990s
CBm0216	1	5	3	13	2	2	3	2	4	42	9	5	4	3	8	7	42	N18	B. melitensis bv. 3	Human	Inner Mongolia	North China	North	1995	1980~2000	1990s
CBm0217	1	5	3	13	2	2	3	2	4	42	8	5	4	3	7	4	42	108	B. melitensis bv. 3	Human	Inner Mongolia	North China	North	1995	1980~2000	1990s
CBm0218	1	5	3	13	2	2	3	2	4	41	8	5	4	3	3	6	42	116	B. melitensis bv. 1	Sheep	Inner Mongolia	North China	North	1995	1980~2000	1990s
CBm0219	1	5	3	13	2	2	3	2	4	41	8	5	4	3	7	6	42	116	B. melitensis bv. 1	Sheep	Inner Mongolia	North China	North	1995	1980~2000	1990s
CBm0220	1	5	3	13	2	2	3	2	4	46	8	5	4	3	5	5	42	297	B. melitensis bv. 1	Sheep	Inner Mongolia	North China	North	1995	1980~2000	1990s
CBm0221	1	5	3	13	2	2	3	2	4	41	8	5	4	3	6	5	42	116	B. melitensis bv. 1	Sheep	Inner Mongolia	North China	North	1995	1980~2000	1990s
CBm0222	1	5	3	13	2	2	3	2	4	41	8	6	4	3	10	7	42	116	B. melitensis bv. 1	Sheep	Inner Mongolia	North China	North	1995	1980~2000	1990s
CBm0223	1	5	3	13	2	2	3	2	4	42	8	5	4	3	7	7	42	108	B. melitensis bv. 3	Sheep	Inner Mongolia	North China	North	1995	1980~2000	1990s
CBm0224	1	5	3	13	2	2	3	2	4	44	10	6	4	3	10	5	42	N19	B. melitensis bv. 3	Sheep	Inner Mongolia	North China	North	1995	1980~2000	1990s
CBm0225	1	5	3	13	2	2	3	2	4	42	8	5	4	3	7	7	42	108	B. melitensis bv. 3	Sheep	Inner Mongolia	North China	North	1995	1980~2000	1990s
CBm0226	1	5	3	13	2	2	3	2	4	42	8	5	4	3	7	7	42	108	B. melitensis bv. 3	Sheep	Inner Mongolia	North China	North	1995	1980~2000	1990s
CBm0227	1	5	3	13	3	2	3	2	5	41	8	5	5	7	5	6	43	106	B. melitensis bv. 1	Sheep	Inner Mongolia	North China	North	1995	1980~2000	1990s
CBm0228	1	5	3	12	2	2	3	1	4	42	8	4	6	7	3	3	86	N41	B. melitensis bv. 1	Human	Inner Mongolia	North China	North	1995	1980~2000	1990s
CBm0229	1	5	3	12	2	2	3	1	4	42	8	4	5	7	3	3	86	N41	B. melitensis bv. 1	Sheep	Inner Mongolia	North China	North	1995	1980~2000	1990s
CBm0230	1	5	3	12	2	2	3	1	4	42	8	5	4	8	3	3	86	N41	B. melitensis bv. 1	Sheep	Inner Mongolia	North China	North	1995	1980~2000	1990s
CBm0231	1	5	3	13	2	2	3	3	4	42	8	5	4	3	7	7	184	N39	B. melitensis bv. 3	Sheep	Inner Mongolia	North China	North	1995	1980~2000	1990s
CBm0232	1	5	3	13	2	2	3	3	4	42	8	5	4	3	7	7	184	N39	B. melitensis bv. 3	Sheep	Inner Mongolia	North China	North	1995	1980~2000	1990s
CBm0233	1	5	3	13	1	3	3	2	4	42	8	5	4	3	7	6	CN11	N27	B. melitensis bv. 3	Human	Inner Mongolia	North China	North	1995	1980~2000	1990s
CBm0234	1	5	3	13	2	2	3	2	4	42	8	5	4	3	5	5	42	108	B. melitensis bv. 3	Human	Inner Mongolia	North China	North	1996	1980~2000	1990s
CBm0235	1	5	3	13	2	2	3	2	4	42	8	5	4	1	7	5	42	108	B. melitensis bv. 3	Human	Inner Mongolia	North China	North	1996	1980~2000	1990s
CBm0236	1	5	3	13	2	2	3	2	4	42	8	5	4	3	7	6	42	108	B. melitensis bv. 3	Human	Inner Mongolia	North China	North	1996	1980~2000	1990s
CBm0237	1	5	3	13	2	2	3	2	4	44	9	5	4	3	9	13	42	N17	B. melitensis bv. 3	Human	Inner Mongolia	North China	North	1996	1980~2000	1990s
CBm0238	1	5	3	13	2	2	3	2	4	41	8	5	4	3	7	4	42	116	B. melitensis bv. 1	Sheep	Inner Mongolia	North China	North	1996	1980~2000	1990s
CBm0239	1	5	3	13	2	2	3	2	4	41	8	5	4	3	5	5	42	116	B. melitensis bv. 1	Sheep	Inner Mongolia	North China	North	1996	1980~2000	1990s
CBm0240	1	5	3	13	2	2	3	2	4	41	8	3	4	3	4	4	42	116	B. melitensis bv. 3	Sheep	Inner Mongolia	North China	North	1996	1980~2000	1990s
CBm0241	1	5	3	13	2	2	3	2	4	41	8	5	4	3	7	6	42	116	B. melitensis bv. 3	Sheep	Inner Mongolia	North China	North	1996	1980~2000	1990s
CBm0242	1	5	3	13	2	2	3	2	4	44	8	5	4	3	8	7	42	N3	B. melitensis bv. 3	Sheep	Inner Mongolia	North China	North	1996	1980~2000	1990s
CBm0243	1	5	3	13	2	3	3	2	4	41	8	5	4	3	3	6	63	111	B. melitensis bv. 1	Sheep	Inner Mongolia	North China	North	1996	1980~2000	1990s
CBm0244	1	5	3	12	2	2	3	1	4	42	8	5	4	7	3	3	86	N41	B. melitensis bv. 1	Human	Inner Mongolia	North China	North	1996	1980~2000	1990s
CBm0245	1	5	3	12	2	2	3	1	4	42	8	4	7	8	3	3	86	N41	B. melitensis bv. 3	Human	Inner Mongolia	North China	North	1996	1980~2000	1990s
CBm0246	1	5	3	12	2	2	3	1	4	42	8	4	7	8	3	3	86	N41	B. melitensis bv. 1	Sheep	Inner Mongolia	North China	North	1996	1980~2000	1990s
CBm0247	1	5	3	13	4	2	3	2	4	44	8	5	4	3	3	7	CN7	N5	B. melitensis bv. 3	Sheep	Inner Mongolia	North China	North	1996	1980~2000	1990s
CBm0252	1	5	3	13	2	2	3	2	4	46	8	5	4	3	3	9	42	297	B. melitensis bv. 3	Human	Inner Mongolia	North China	North	1997	1980~2000	1990s
CBm0253	1	5	3	13	2	2	3	2	4	41	8	4	4	3	9	5	42	116	B. melitensis bv. 1	Sheep	Inner Mongolia	North China	North	1997	1980~2000	1990s
CBm0254	1	5	3	13	2	2	3	2	4	41	8	5	4	3	5	5	42	116	B. melitensis bv. 3	Sheep	Inner Mongolia	North China	North	1997	1980~2000	1990s
CBm0255	1	5	3	13	2	2	3	2	4	41	8	5	4	3	5	5	42	116	B. melitensis bv. 3	Sheep	Inner Mongolia	North China	North	1997	1980~2000	1990s
CBm0256	1	5	3	13	3	2	3	2	4	44	8	6	4	3	5	8	43	123	B. melitensis bv. 3	Human	Inner Mongolia	North China	North	1997	1980~2000	1990s
CBm0312	1	5	3	13	2	2	3	2	4	42	8	5	4	3	5	6	42	108	B. melitensis bv. 3	Human	Inner Mongolia	North China	North	2006	2001~2018	2000s
CBm0313	1	5	3	13	2	2	3	2	4	42	8	5	4	3	5	6	42	108	B. melitensis bv. 3	Human	Inner Mongolia	North China	North	2006	2001~2018	2000s
CBm0314	1	5	3	13	2	2	3	2	4	41	8	9	4	3	5	4	42	116	B. melitensis bv. 3	Human	Inner Mongolia	North China	North	2006	2001~2018	2000s
CBm0315	1	5	3	13	2	2	3	2	4	41	8	5	4	3	7	6	42	116	B. melitensis bv. 3	Sheep	Inner Mongolia	North China	North	2006	2001~2018	2000s
CBm0316	1	5	3	13	2	2	3	2	4	41	8	5	4	3	7	6	42	116	B. melitensis bv. 3	Sheep	Inner Mongolia	North China	North	2006	2001~2018	2000s
CBm0317	1	5	3	13	2	2	3	2	4	41	8	5	4	3	5	6	42	116	B. melitensis bv. 3	Sheep	Inner Mongolia	North China	North	2006	2001~2018	2000s
CBm0318	1	5	3	13	2	2	3	2	4	41	8	4	4	7	4	4	42	116	B. melitensis bv. 3	Sheep	Inner Mongolia	North China	North	2006	2001~2018	2000s
CBm0319	1	5	3	13	2	2	3	2	4	46	8	5	4	3	5	5	42	297	B. melitensis bv. 3	Sheep	Inner Mongolia	North China	North	2006	2001~2018	2000s
CBm0320	1	5	3	13	2	2	3	2	4	46	8	5	4	3	5	5	42	297	B. melitensis bv. 3	Sheep	Inner Mongolia	North China	North	2006	2001~2018	2000s
CBm0321	1	5	3	13	2	2	3	2	4	41	8	5	4	3	6	5	42	116	B. melitensis bv. 3	Sheep	Inner Mongolia	North China	North	2006	2001~2018	2000s
CBm0322	1	5	3	13	2	2	3	2	4	46	8	5	4	3	5	5	42	297	B. melitensis bv. 3	Sheep	Inner Mongolia	North China	North	2006	2001~2018	2000s
CBm0323	1	5	3	13	2	2	3	2	4	46	8	5	4	3	5	5	42	297	B. melitensis bv. 3	Sheep	Inner Mongolia	North China	North	2006	2001~2018	2000s
CBm0324	1	5	3	13	2	2	3	2	4	46	8	5	4	3	6	5	42	297	B. melitensis bv. 3	Sheep	Inner Mongolia	North China	North	2006	2001~2018	2000s
CBm0325	1	5	3	13	2	2	3	2	4	41	8	5	4	3	7	6	42	116	B. melitensis bv. 3	Sheep	Inner Mongolia	North China	North	2006	2001~2018	2000s
CBm0326	1	5	3	13	2	3	3	2	4	41	8	6	4	8	3	5	63	111	B. melitensis bv. 3	Sheep	Inner Mongolia	North China	North	2006	2001~2018	2000s
CBm0736	1	5	3	13	2	2	3	2	4	41	8	6	4	3	7	6	42	116	B. melitensis bv. 3	Human	Inner Mongolia	North China	North	2011	2001~2018	2010s
CBm0790	1	5	3	13	2	2	3	2	4	41	8	6	4	3	5	6	42	116	B. melitensis bv. 3	Human	Inner Mongolia	North China	North	2012	2001~2018	2010s
CBm0791	1	5	3	13	2	2	3	2	4	41	8	3	4	3	7	5	42	116	B. melitensis bv. 3	Human	Inner Mongolia	North China	North	2012	2001~2018	2010s
CBm0792	1	5	3	13	2	2	3	2	4	41	8	6	4	3	4	5	42	116	B. melitensis bv. 3	Human	Inner Mongolia	North China	North	2012	2001~2018	2010s
CBm0864	1	5	3	13	2	2	3	2	4	41	8	4	4	3	6	6	42	116	B. melitensis bv. 1	Human	Inner Mongolia	North China	North	2013	2001~2018	2010s
CBm0865	1	5	3	13	2	2	3	2	4	41	8	4	4	3	6	6	42	116	B. melitensis bv. 1	Human	Inner Mongolia	North China	North	2013	2001~2018	2010s
CBm0866	1	5	3	13	2	2	3	2	4	41	8	4	4	3	6	6	42	116	B. melitensis bv. 1	Human	Inner Mongolia	North China	North	2013	2001~2018	2010s
CBm0867	1	5	3	13	2	2	3	2	4	41	8	6	4	3	5	5	42	116	B. melitensis bv. 1	Human	Inner Mongolia	North China	North	2013	2001~2018	2010s
CBm0868	1	5	3	13	2	2	3	2	4	41	8	6	4	3	5	5	42	116	B. melitensis bv. 1	Human	Inner Mongolia	North China	North	2013	2001~2018	2010s
CBm0869	1	5	3	13	2	2	3	2	4	41	8	6	4	3	9	8	42	116	B. melitensis bv. 1	Human	Inner Mongolia	North China	North	2013	2001~2018	2010s
CBm0870	1	5	3	13	2	2	3	2	4	41	8	4	4	3	6	7	42	116	B. melitensis bv. 1	Human	Inner Mongolia	North China	North	2013	2001~2018	2010s
CBm0871	1	5	3	13	2	2	3	2	4	41	8	4	4	3	6	7	42	116	B. melitensis bv. 1	Human	Inner Mongolia	North China	North	2013	2001~2018	2010s
CBm0872	1	5	3	13	2	2	3	2	4	41	8	4	4	3	6	7	42	116	B. melitensis bv. 1	Human	Inner Mongolia	North China	North	2013	2001~2018	2010s
CBm0873	1	5	3	13	2	2	3	2	4	41	8	5	4	3	8	4	42	116	B. melitensis bv. 2	Human	Inner Mongolia	North China	North	2013	2001~2018	2010s
CBm0874	1	5	3	13	2	2	3	2	4	41	8	8	4	3	5	5	42	116	B. melitensis bv. 3	Human	Inner Mongolia	North China	North	2013	2001~2018	2010s
CBm0875	1	5	3	13	2	2	3	2	4	41	8	4	4	3	4	5	42	116	B. melitensis bv. 3	Human	Inner Mongolia	North China	North	2013	2001~2018	2010s
CBm0876	1	5	3	13	2	2	3	2	4	41	8	6	4	3	4	5	42	116	B. melitensis bv. 3	Human	Inner Mongolia	North China	North	2013	2001~2018	2010s
CBm0877	1	5	3	13	2	2	3	2	4	41	8	7	4	3	4	5	42	116	B. melitensis bv. 3	Human	Inner Mongolia	North China	North	2013	2001~2018	2010s
CBm0878	1	5	3	13	2	2	3	2	4	41	8	7	4	3	5	6	42	116	B. melitensis bv. 3	Human	Inner Mongolia	North China	North	2013	2001~2018	2010s
CBm0991	1	5	3	13	2	2	3	2	4	41	8	6	4	3	3	4	42	116	B. melitensis bv. 1	Human	Inner Mongolia	North China	North	2014	2001~2018	2010s
CBm0992	1	5	3	13	2	2	3	2	4	41	8	4	4	3	7	5	42	116	B. melitensis bv. 3	Human	Inner Mongolia	North China	North	2014	2001~2018	2010s
CBm0993	1	5	3	13	2	2	3	2	4	41	8	5	4	3	3	6	42	116	B. melitensis bv. 3	Human	Inner Mongolia	North China	North	2014	2001~2018	2010s
CBm0994	1	5	3	13	2	2	3	2	4	41	8	7	4	3	5	5	42	116	B. melitensis bv. 3	Human	Inner Mongolia	North China	North	2014	2001~2018	2010s
CBm0995	1	5	3	13	2	2	3	2	4	41	8	5	4	3	7	5	42	116	B. melitensis bv. 3	Human	Inner Mongolia	North China	North	2014	2001~2018	2010s
CBm0996	1	5	3	13	2	2	3	2	4	41	8	6	4	3	7	7	42	116	B. melitensis bv. 3	Human	Inner Mongolia	North China	North	2014	2001~2018	2010s
CBm0997	1	5	3	13	2	2	3	2	4	41	8	6	4	3	5	7	42	116	B. melitensis bv. 3	Human	Inner Mongolia	North China	North	2014	2001~2018	2010s
CBm0998	1	5	3	13	2	2	3	2	4	41	8	6	4	3	7	7	42	116	B. melitensis bv. 3	Human	Inner Mongolia	North China	North	2014	2001~2018	2010s
CBm0999	1	5	3	13	2	2	3	2	4	41	8	7	4	7	5	6	42	116	B. melitensis bv. 3	Human	Inner Mongolia	North China	North	2014	2001~2018	2010s
CBm1000	1	5	3	13	2	2	3	2	4	41	8	7	4	3	4	5	42	116	B. melitensis bv. 3	Human	Inner Mongolia	North China	North	2014	2001~2018	2010s
CBm1001	1	5	3	13	2	2	3	2	4	41	8	6	4	3	8	9	42	116	B. melitensis bv. 3	Human	Inner Mongolia	North China	North	2014	2001~2018	2010s
CBm1002	1	5	3	13	2	2	3	2	4	41	8	1	7	3	4	4	42	116	B. melitensis bv. 3	Human	Inner Mongolia	North China	North	2014	2001~2018	2010s
CBm1003	1	5	3	13	2	2	3	2	4	41	8	6	4	3	7	6	42	116	B. melitensis bv. 3	Human	Inner Mongolia	North China	North	2014	2001~2018	2010s
CBm1004	1	5	3	13	2	2	3	2	4	41	8	9	4	3	5	7	42	116	B. melitensis bv. 3	Human	Inner Mongolia	North China	North	2014	2001~2018	2010s
CBm1005	1	5	3	13	2	2	3	2	4	41	8	7	4	3	7	7	42	116	B. melitensis bv. 3	Human	Inner Mongolia	North China	North	2014	2001~2018	2010s
CBm1006	1	5	3	13	2	3	3	2	4	41	8	6	4	3	4	5	63	111	B. melitensis bv. 1	Human	Inner Mongolia	North China	North	2014	2001~2018	2010s
CBm1007	1	5	3	13	2	3	3	2	4	41	8	5	4	3	2	6	63	111	B. melitensis bv. 1	Human	Inner Mongolia	North China	North	2014	2001~2018	2010s
CBm1008	1	5	3	13	2	3	3	2	4	41	8	5	4	3	6	6	63	111	B. melitensis bv. 1	Human	Inner Mongolia	North China	North	2014	2001~2018	2010s
CBm1009	1	5	3	13	2	3	3	2	4	41	8	9	4	3	4	6	63	111	B. melitensis bv. 1	Human	Inner Mongolia	North China	North	2014	2001~2018	2010s
CBm1010	1	5	3	13	2	3	3	2	4	41	8	6	4	3	2	5	63	111	B. melitensis bv. 1	Human	Inner Mongolia	North China	North	2014	2001~2018	2010s
CBm1011	1	5	3	13	2	3	3	2	4	41	8	5	4	3	3	5	63	111	B. melitensis bv. 3	Human	Inner Mongolia	North China	North	2014	2001~2018	2010s
CBm1012	1	5	3	13	2	3	3	2	4	41	8	5	4	3	7	5	63	111	B. melitensis bv. 3	Human	Inner Mongolia	North China	North	2014	2001~2018	2010s
CBm1013	1	5	3	13	2	3	3	2	4	41	8	6	4	3	3	5	63	111	B. melitensis bv. 3	Human	Inner Mongolia	North China	North	2014	2001~2018	2010s
CBm1014	1	5	3	13	2	3	3	2	4	41	8	8	4	3	3	5	63	111	B. melitensis bv. 3	Human	Inner Mongolia	North China	North	2014	2001~2018	2010s
CBm1015	1	5	3	13	2	3	3	2	4	41	8	6	4	3	3	6	63	111	B. melitensis bv. 3	Human	Inner Mongolia	North China	North	2014	2001~2018	2010s
CBm1016	1	5	3	13	2	3	3	2	4	41	8	5	4	3	4	5	63	111	B. melitensis bv. 3	Human	Inner Mongolia	North China	North	2014	2001~2018	2010s
CBm1017	1	5	3	13	2	3	3	2	4	41	8	5	4	3	2	6	63	111	B. melitensis bv. 3	Human	Inner Mongolia	North China	North	2014	2001~2018	2010s
CBm1018	1	5	3	13	2	3	3	2	4	41	8	4	4	3	3	5	63	111	B. melitensis bv. 3	Human	Inner Mongolia	North China	North	2014	2001~2018	2010s
CBm1019	1	5	3	13	2	3	3	2	4	41	8	6	4	3	3	4	63	111	B. melitensis bv. 3	Human	Inner Mongolia	North China	North	2014	2001~2018	2010s
CBm1020	1	5	3	13	2	3	3	2	4	41	8	7	4	3	5	8	63	111	B. melitensis bv. 3	Human	Inner Mongolia	North China	North	2014	2001~2018	2010s
CBm1021	1	5	3	13	2	3	3	2	4	41	8	7	4	3	3	5	63	111	B. melitensis bv. 3	Human	Inner Mongolia	North China	North	2014	2001~2018	2010s
CBm1038	1	5	3	13	2	2	3	2	4	41	8	7	4	3	6	7	42	116	B. melitensis bv. 1	Human	Inner Mongolia	North China	North	2015	2001~2018	2010s
CBm1039	1	5	3	13	2	2	3	2	4	41	8	6	4	3	3	5	42	116	B. melitensis bv. 1	Human	Inner Mongolia	North China	North	2015	2001~2018	2010s
CBm1040	1	5	3	13	2	2	3	2	4	41	8	6	4	3	5	6	42	116	B. melitensis bv. 1	Human	Inner Mongolia	North China	North	2015	2001~2018	2010s
CBm1041	1	5	3	13	2	2	3	2	4	41	8	1	7	3	5	5	42	116	B. melitensis bv. 1	Human	Inner Mongolia	North China	North	2015	2001~2018	2010s
CBm1042	1	5	3	13	2	2	3	2	4	41	8	5	4	3	3	5	42	116	B. melitensis bv. 3	Human	Inner Mongolia	North China	North	2015	2001~2018	2010s
CBm1043	1	5	3	13	2	2	3	2	4	41	8	3	4	3	8	9	42	116	B. melitensis bv. 3	Human	Inner Mongolia	North China	North	2015	2001~2018	2010s
CBm1044	1	5	3	13	2	2	3	2	4	41	8	3	4	3	5	6	42	116	B. melitensis bv. 3	Human	Inner Mongolia	North China	North	2015	2001~2018	2010s
CBm1045	1	5	3	13	2	2	3	2	4	41	8	8	4	3	4	5	42	116	B. melitensis bv. 3	Human	Inner Mongolia	North China	North	2015	2001~2018	2010s
CBm1046	1	5	3	13	2	2	3	2	4	41	8	6	4	3	5	6	42	116	B. melitensis bv. 3	Human	Inner Mongolia	North China	North	2015	2001~2018	2010s
CBm1047	1	5	3	13	2	2	3	2	4	41	8	6	5	3	3	6	42	116	B. melitensis bv. 1	Human	Inner Mongolia	North China	North	2015	2001~2018	2010s
CBm1048	1	5	3	13	2	2	3	2	4	41	8	8	5	3	3	5	42	116	B. melitensis bv. 1	Human	Inner Mongolia	North China	North	2015	2001~2018	2010s
CBm1049	1	5	3	13	2	2	3	2	4	41	8	4	5	3	7	5	42	116	B. melitensis bv. 3	Human	Inner Mongolia	North China	North	2015	2001~2018	2010s
CBm1050	1	5	3	13	2	2	3	2	4	41	8	8	5	3	3	6	42	116	B. melitensis bv. 3	Human	Inner Mongolia	North China	North	2015	2001~2018	2010s
CBm1051	1	5	3	13	2	3	3	2	4	41	8	4	4	3	6	5	63	111	B. melitensis bv. 1	Human	Inner Mongolia	North China	North	2015	2001~2018	2010s
CBm1052	1	5	3	13	2	3	3	2	4	41	8	7	4	3	5	6	63	111	B. melitensis bv. 1	Human	Inner Mongolia	North China	North	2015	2001~2018	2010s
CBm1053	1	5	3	13	2	3	3	2	4	41	8	7	4	3	3	5	63	111	B. melitensis bv. 1	Human	Inner Mongolia	North China	North	2015	2001~2018	2010s
CBm1054	1	5	3	13	2	3	3	2	4	41	8	6	4	3	8	6	63	111	B. melitensis bv. 1	Human	Inner Mongolia	North China	North	2015	2001~2018	2010s
CBm1055	1	5	3	13	2	3	3	2	4	41	8	6	4	3	4	5	63	111	B. melitensis bv. 1	Human	Inner Mongolia	North China	North	2015	2001~2018	2010s
CBm1056	1	5	3	13	2	3	3	2	4	41	8	4	4	3	6	5	63	111	B. melitensis bv. 1	Human	Inner Mongolia	North China	North	2015	2001~2018	2010s
CBm1057	1	5	3	13	2	3	3	2	4	41	8	6	4	3	4	5	63	111	B. melitensis bv. 3	Human	Inner Mongolia	North China	North	2015	2001~2018	2010s
CBm1058	1	5	3	13	2	3	3	2	4	41	8	6	4	3	4	5	63	111	B. melitensis bv. 3	Human	Inner Mongolia	North China	North	2015	2001~2018	2010s
CBm1059	1	5	3	13	2	3	3	2	4	41	8	12	4	3	4	4	63	111	B. melitensis bv. 3	Human	Inner Mongolia	North China	North	2015	2001~2018	2010s
CBm1060	1	5	3	13	2	3	3	2	4	41	8	7	4	3	5	8	63	111	B. melitensis bv. 3	Human	Inner Mongolia	North China	North	2015	2001~2018	2010s
CBm1061	1	5	3	13	2	3	3	2	4	41	8	6	4	3	3	5	63	111	B. melitensis bv. 3	Human	Inner Mongolia	North China	North	2015	2001~2018	2010s
CBm1062	1	5	3	13	2	3	3	2	4	41	8	7	5	3	3	6	63	111	B. melitensis bv. 1	Human	Inner Mongolia	North China	North	2015	2001~2018	2010s
CBm1063	1	5	3	13	2	4	3	2	4	41	8	6	4	3	2	6	CN5	N6	B. melitensis bv. 2	Human	Inner Mongolia	North China	North	2015	2001~2018	2010s
CBm1064	1	5	3	13	2	4	3	2	4	41	8	7	4	3	2	6	CN5	N6	B. melitensis bv. 2	Human	Inner Mongolia	North China	North	2015	2001~2018	2010s
CBm1083	1	5	3	13	2	2	3	2	4	41	8	5	4	3	5	5	42	116	B. melitensis bv. 1	Human	Inner Mongolia	North China	North	2016	2001~2018	2010s
CBm1084	1	5	3	13	2	2	3	2	4	41	8	5	4	3	4	7	42	116	B. melitensis bv. 1	Human	Inner Mongolia	North China	North	2016	2001~2018	2010s
CBm1085	1	5	3	13	2	2	3	2	4	41	8	5	4	3	4	6	42	116	B. melitensis bv. 1	Human	Inner Mongolia	North China	North	2016	2001~2018	2010s
CBm1086	1	5	3	13	2	2	3	2	4	41	8	7	4	3	4	4	42	116	B. melitensis bv. 1	Human	Inner Mongolia	North China	North	2016	2001~2018	2010s
CBm1087	1	5	3	13	2	2	3	2	4	41	8	5	4	3	4	4	42	116	B. melitensis bv. 1	Human	Inner Mongolia	North China	North	2016	2001~2018	2010s
CBm1088	1	5	3	13	2	2	3	2	4	41	8	7	4	3	4	6	42	116	B. melitensis bv. 3	Human	Inner Mongolia	North China	North	2016	2001~2018	2010s
CBm1089	1	5	3	13	2	2	3	2	4	41	8	8	4	3	4	5	42	116	B. melitensis bv. 3	Human	Inner Mongolia	North China	North	2016	2001~2018	2010s
CBm1090	1	5	3	13	2	2	3	2	4	41	8	5	4	3	6	5	42	116	B. melitensis bv. 3	Human	Inner Mongolia	North China	North	2016	2001~2018	2010s
CBm1091	1	5	3	13	2	2	3	2	4	41	8	6	4	3	4	5	42	116	B. melitensis bv. 3	Human	Inner Mongolia	North China	North	2016	2001~2018	2010s
CBm1092	1	5	3	13	2	2	3	2	4	41	8	6	4	3	4	5	42	116	B. melitensis bv. 3	Human	Inner Mongolia	North China	North	2016	2001~2018	2010s
CBm1093	1	5	3	13	2	2	3	2	4	41	8	9	4	3	4	5	42	116	B. melitensis bv. 3	Human	Inner Mongolia	North China	North	2016	2001~2018	2010s
CBm1094	1	5	3	13	2	2	3	2	4	41	8	8	4	3	4	5	42	116	B. melitensis bv. 3	Human	Inner Mongolia	North China	North	2016	2001~2018	2010s
CBm1095	1	5	3	13	2	2	3	2	4	41	8	6	4	3	3	7	42	116	B. melitensis bv. 3	Human	Inner Mongolia	North China	North	2016	2001~2018	2010s
CBm1096	1	5	3	13	2	2	3	2	4	41	8	4	4	3	6	5	42	116	B. melitensis bv. 3	Human	Inner Mongolia	North China	North	2016	2001~2018	2010s
CBm1097	1	5	3	13	2	2	3	2	4	41	8	9	4	3	5	6	42	116	B. melitensis bv. 3	Human	Inner Mongolia	North China	North	2016	2001~2018	2010s
CBm1098	1	5	3	13	2	2	3	2	4	41	8	4	4	3	7	5	42	116	B. melitensis bv. 3	Human	Inner Mongolia	North China	North	2016	2001~2018	2010s
CBm1099	1	5	3	13	2	2	3	2	4	41	8	6	4	3	8	5	42	116	B. melitensis bv. 3	Human	Inner Mongolia	North China	North	2016	2001~2018	2010s
CBm1100	1	5	3	13	2	2	3	2	4	41	8	5	4	3	5	5	42	116	B. melitensis bv. 3	Human	Inner Mongolia	North China	North	2016	2001~2018	2010s
CBm1101	1	5	3	13	2	2	3	2	4	41	8	5	4	3	5	5	42	116	B. melitensis bv. 3	Human	Inner Mongolia	North China	North	2016	2001~2018	2010s
CBm1102	1	5	3	13	2	2	3	2	4	41	8	4	4	3	3	5	42	116	B. melitensis bv. 3	Human	Inner Mongolia	North China	North	2016	2001~2018	2010s
CBm1103	1	5	3	13	2	2	3	2	4	41	8	5	4	3	5	5	42	116	B. melitensis bv. 3	Human	Inner Mongolia	North China	North	2016	2001~2018	2010s
CBm1104	1	5	3	13	2	2	3	2	4	41	8	7	4	3	5	4	42	116	B. melitensis bv. 3	Human	Inner Mongolia	North China	North	2016	2001~2018	2010s
CBm1105	1	5	3	13	2	2	3	2	4	41	8	6	4	3	7	7	42	116	B. melitensis bv. 3	Human	Inner Mongolia	North China	North	2016	2001~2018	2010s
CBm1106	1	5	3	13	2	2	3	2	4	41	8	5	4	3	9	4	42	116	B. melitensis bv. 3	Human	Inner Mongolia	North China	North	2016	2001~2018	2010s
CBm1107	1	5	3	13	2	2	3	2	4	41	8	5	4	3	4	5	42	116	B. melitensis bv. 3	Human	Inner Mongolia	North China	North	2016	2001~2018	2010s
CBm1108	1	5	3	13	2	2	3	2	4	41	8	5	4	3	9	5	42	116	B. melitensis bv. 3	Human	Inner Mongolia	North China	North	2016	2001~2018	2010s
CBm1109	1	5	3	13	2	2	3	2	4	41	8	7	4	3	7	5	42	116	B. melitensis bv. 3	Human	Inner Mongolia	North China	North	2016	2001~2018	2010s
CBm1110	1	5	3	13	2	2	3	2	4	41	8	7	4	3	7	5	42	116	B. melitensis bv. 3	Human	Inner Mongolia	North China	North	2016	2001~2018	2010s
CBm1111	1	5	3	13	2	2	3	2	4	41	8	4	4	3	9	4	42	116	B. melitensis bv. 3	Human	Inner Mongolia	North China	North	2016	2001~2018	2010s
CBm1112	1	5	3	13	2	2	3	2	4	41	8	6	4	3	4	4	42	116	B. melitensis bv. 3	Human	Inner Mongolia	North China	North	2016	2001~2018	2010s
CBm1113	1	5	3	13	2	2	3	2	4	41	8	5	4	3	4	6	42	116	B. melitensis bv. 3	Human	Inner Mongolia	North China	North	2016	2001~2018	2010s
CBm1114	1	5	3	13	2	2	3	2	4	41	8	5	4	3	4	4	42	116	B. melitensis bv. 3	Human	Inner Mongolia	North China	North	2016	2001~2018	2010s
CBm1115	1	5	3	13	2	2	3	2	4	41	8	8	4	3	6	4	42	116	B. melitensis bv. 3	Human	Inner Mongolia	North China	North	2016	2001~2018	2010s
CBm1116	1	5	3	13	2	2	3	2	4	41	8	5	4	3	9	4	42	116	B. melitensis bv. 3	Human	Inner Mongolia	North China	North	2016	2001~2018	2010s
CBm1117	1	5	3	13	2	2	3	2	4	41	8	5	4	3	9	4	42	116	B. melitensis bv. 3	Human	Inner Mongolia	North China	North	2016	2001~2018	2010s
CBm1118	1	5	3	13	2	2	3	2	4	41	8	5	4	3	6	6	42	116	B. melitensis bv. 3	Human	Inner Mongolia	North China	North	2016	2001~2018	2010s
CBm1119	1	5	3	13	2	2	3	2	4	46	8	6	4	3	6	5	42	297	B. melitensis bv. 3	Human	Inner Mongolia	North China	North	2016	2001~2018	2010s
CBm1120	1	5	3	13	2	2	3	2	4	41	8	3	4	2	3	5	42	116	B. melitensis bv. 3	Sheep	Inner Mongolia	North China	North	2016	2001~2018	2010s
CBm1121	1	5	3	13	2	2	3	2	4	41	8	5	4	2	4	4	42	116	B. melitensis bv. 3	Sheep	Inner Mongolia	North China	North	2016	2001~2018	2010s
CBm1122	1	5	3	13	2	2	3	2	4	41	8	3	4	2	5	6	42	116	B. melitensis bv. 3	Sheep	Inner Mongolia	North China	North	2016	2001~2018	2010s
CBm1123	1	5	3	13	2	2	3	2	4	41	8	4	4	2	6	5	42	116	B. melitensis bv. 3	Sheep	Inner Mongolia	North China	North	2016	2001~2018	2010s
CBm1124	1	5	3	13	2	2	3	2	4	41	8	5	4	2	4	5	42	116	B. melitensis bv. 3	Sheep	Inner Mongolia	North China	North	2016	2001~2018	2010s
CBm1125	1	5	3	13	2	2	3	2	4	41	8	5	4	2	5	4	42	116	B. melitensis bv. 3	Sheep	Inner Mongolia	North China	North	2016	2001~2018	2010s
CBm1126	1	5	3	13	2	2	3	2	4	41	8	5	4	2	2	5	42	116	B. melitensis bv. 3	Sheep	Inner Mongolia	North China	North	2016	2001~2018	2010s
CBm1127	1	5	3	13	2	2	3	2	4	41	8	5	4	2	4	6	42	116	B. melitensis bv. 3	Sheep	Inner Mongolia	North China	North	2016	2001~2018	2010s
CBm1128	1	5	3	13	2	2	3	2	4	41	8	6	4	2	5	6	42	116	B. melitensis bv. 3	Sheep	Inner Mongolia	North China	North	2016	2001~2018	2010s
CBm1129	1	5	3	13	2	2	3	2	4	41	8	6	4	2	4	5	42	116	B. melitensis bv. 3	Sheep	Inner Mongolia	North China	North	2016	2001~2018	2010s
CBm1130	1	5	3	13	2	2	3	2	4	41	8	8	4	2	5	4	42	116	B. melitensis bv. 3	Sheep	Inner Mongolia	North China	North	2016	2001~2018	2010s
CBm1131	1	5	3	13	2	2	3	2	4	41	8	7	4	2	3	6	42	116	B. melitensis bv. 3	Sheep	Inner Mongolia	North China	North	2016	2001~2018	2010s
CBm1132	1	5	3	13	2	2	3	2	4	41	8	7	4	2	5	6	42	116	B. melitensis bv. 3	Sheep	Inner Mongolia	North China	North	2016	2001~2018	2010s
CBm1133	1	5	3	13	2	2	3	2	4	41	8	7	4	2	3	6	42	116	B. melitensis bv. 3	Sheep	Inner Mongolia	North China	North	2016	2001~2018	2010s
CBm1134	1	5	3	13	2	2	3	2	4	41	8	7	4	2	3	6	42	116	B. melitensis bv. 3	Sheep	Inner Mongolia	North China	North	2016	2001~2018	2010s
CBm1135	1	5	3	13	2	2	3	2	4	41	8	8	4	2	3	4	42	116	B. melitensis bv. 3	Sheep	Inner Mongolia	North China	North	2016	2001~2018	2010s
CBm1136	1	5	3	13	2	2	3	2	7	41	8	3	4	2	5	6	42	369	B. melitensis bv. 3	Sheep	Inner Mongolia	North China	North	2016	2001~2018	2010s
CBm1137	1	5	3	13	2	2	3	2	4	41	8	12	4	2	4	4	42	116	B. melitensis bv. 3	Sheep	Inner Mongolia	North China	North	2016	2001~2018	2010s
CBm1138	1	5	3	13	2	2	3	2	4	41	8	3	4	2	6	6	42	116	B. melitensis bv. 3	Sheep	Inner Mongolia	North China	North	2016	2001~2018	2010s
CBm1139	1	5	3	13	2	2	3	2	4	41	8	8	4	2	5	4	42	116	B. melitensis bv. 3	Sheep	Inner Mongolia	North China	North	2016	2001~2018	2010s
CBm1140	1	5	3	13	2	2	3	2	4	41	8	8	4	2	3	4	42	116	B. melitensis bv. 3	Sheep	Inner Mongolia	North China	North	2016	2001~2018	2010s
CBm1141	1	5	3	13	2	2	3	2	4	41	8	5	4	2	5	4	42	116	B. melitensis bv. 3	Sheep	Inner Mongolia	North China	North	2016	2001~2018	2010s
CBm1142	1	5	3	13	2	2	3	2	4	41	8	3	4	2	6	6	42	116	B. melitensis bv. 3	Sheep	Inner Mongolia	North China	North	2016	2001~2018	2010s
CBm1143	1	5	3	13	2	2	3	2	4	41	8	3	4	2	5	6	42	116	B. melitensis bv. 3	Sheep	Inner Mongolia	North China	North	2016	2001~2018	2010s
CBm1144	1	5	3	13	2	2	3	2	4	41	8	7	4	2	3	6	42	116	B. melitensis bv. 3	Sheep	Inner Mongolia	North China	North	2016	2001~2018	2010s
CBm1145	1	5	3	13	2	2	3	2	4	41	8	7	4	2	3	6	42	116	B. melitensis bv. 3	Sheep	Inner Mongolia	North China	North	2016	2001~2018	2010s
CBm1146	1	5	3	13	2	2	3	2	4	41	8	7	4	2	3	6	42	116	B. melitensis bv. 3	Sheep	Inner Mongolia	North China	North	2016	2001~2018	2010s
CBm1147	1	5	3	13	2	2	3	2	4	41	8	7	4	2	5	6	42	116	B. melitensis bv. 3	Sheep	Inner Mongolia	North China	North	2016	2001~2018	2010s
CBm1148	1	5	3	13	2	2	3	2	4	41	8	6	4	2	4	5	42	116	B. melitensis bv. 3	Sheep	Inner Mongolia	North China	North	2016	2001~2018	2010s
CBm1149	1	5	3	13	2	2	3	2	4	41	8	8	4	2	5	4	42	116	B. melitensis bv. 3	Sheep	Inner Mongolia	North China	North	2016	2001~2018	2010s
CBm1150	1	5	3	13	2	2	3	2	4	41	8	7	4	2	5	6	42	116	B. melitensis bv. 3	Sheep	Inner Mongolia	North China	North	2016	2001~2018	2010s
CBm1151	1	5	3	13	2	2	3	2	4	41	8	4	4	2	6	5	42	116	B. melitensis bv. 3	Sheep	Inner Mongolia	North China	North	2016	2001~2018	2010s
CBm1152	1	5	3	13	2	2	3	2	4	41	8	8	4	2	3	4	42	116	B. melitensis bv. 3	Sheep	Inner Mongolia	North China	North	2016	2001~2018	2010s
CBm1153	1	5	3	13	2	2	3	2	4	41	8	3	4	2	6	6	42	116	B. melitensis bv. 3	Sheep	Inner Mongolia	North China	North	2016	2001~2018	2010s
CBm1154	1	5	3	13	2	2	3	2	4	41	8	3	4	2	3	5	42	116	B. melitensis bv. 3	Sheep	Inner Mongolia	North China	North	2016	2001~2018	2010s
CBm1155	1	5	3	13	2	2	3	2	4	41	8	3	4	2	5	6	42	116	B. melitensis bv. 3	Sheep	Inner Mongolia	North China	North	2016	2001~2018	2010s
CBm1156	1	5	3	13	2	2	3	2	4	41	8	7	4	2	3	6	42	116	B. melitensis bv. 3	Sheep	Inner Mongolia	North China	North	2016	2001~2018	2010s
CBm1157	1	5	3	13	2	2	3	2	4	41	8	5	4	2	4	5	42	116	B. melitensis bv. 3	Sheep	Inner Mongolia	North China	North	2016	2001~2018	2010s
CBm1158	1	5	3	13	2	2	3	2	4	41	8	5	4	2	4	4	42	116	B. melitensis bv. 3	Sheep	Inner Mongolia	North China	North	2016	2001~2018	2010s
CBm1159	1	5	3	13	2	2	3	2	4	41	8	7	4	2	3	6	42	116	B. melitensis bv. 3	Sheep	Inner Mongolia	North China	North	2016	2001~2018	2010s
CBm1160	1	5	3	13	2	2	3	2	4	41	8	7	4	2	3	6	42	116	B. melitensis bv. 3	Sheep	Inner Mongolia	North China	North	2016	2001~2018	2010s
CBm1161	1	5	3	13	2	2	3	2	4	41	8	5	4	2	4	6	42	116	B. melitensis bv. 3	Sheep	Inner Mongolia	North China	North	2016	2001~2018	2010s
CBm1162	1	5	3	13	2	2	3	2	4	41	8	5	4	2	5	4	42	116	B. melitensis bv. 3	Sheep	Inner Mongolia	North China	North	2016	2001~2018	2010s
CBm1163	1	5	3	13	2	2	3	2	4	41	8	6	4	2	5	6	42	116	B. melitensis bv. 3	Sheep	Inner Mongolia	North China	North	2016	2001~2018	2010s
CBm1164	1	5	3	13	2	2	3	2	4	41	8	12	4	2	4	4	42	116	B. melitensis bv. 3	Sheep	Inner Mongolia	North China	North	2016	2001~2018	2010s
CBm1165	1	5	3	13	2	2	3	2	4	41	8	6	4	2	4	5	42	116	B. melitensis bv. 3	Sheep	Inner Mongolia	North China	North	2016	2001~2018	2010s
CBm1166	1	5	3	13	2	2	3	2	4	41	8	5	4	2	2	5	42	116	B. melitensis bv. 3	Sheep	Inner Mongolia	North China	North	2016	2001~2018	2010s
CBm1167	1	5	3	13	2	2	3	2	7	41	8	3	4	2	5	6	42	369	B. melitensis bv. 3	Sheep	Inner Mongolia	North China	North	2016	2001~2018	2010s
CBm1168	1	5	3	12	2	2	3	2	4	41	8	7	4	2	4	4	45	115	B. melitensis bv. 3	Sheep	Inner Mongolia	North China	North	2016	2001~2018	2010s
CBm1169	1	5	3	12	2	2	3	2	4	41	8	7	4	2	4	4	45	115	B. melitensis bv. 3	Sheep	Inner Mongolia	North China	North	2016	2001~2018	2010s
CBm1170	1	5	3	12	2	2	3	2	4	41	8	7	4	2	4	4	45	115	B. melitensis bv. 3	Sheep	Inner Mongolia	North China	North	2016	2001~2018	2010s
CBm1171	1	5	3	13	2	3	3	2	4	41	8	6	4	3	3	5	63	111	B. melitensis bv. 1	Human	Inner Mongolia	North China	North	2016	2001~2018	2010s
CBm1172	1	5	3	13	2	3	3	2	4	41	8	5	4	3	3	5	63	111	B. melitensis bv. 3	Human	Inner Mongolia	North China	North	2016	2001~2018	2010s
CBm1173	1	5	3	13	2	3	3	2	4	41	8	5	5	3	4	4	63	111	B. melitensis bv. 3	Sheep	Inner Mongolia	North China	North	2016	2001~2018	2010s
CBm1174	1	5	3	13	2	3	3	2	4	41	8	5	4	3	5	5	63	111	B. melitensis bv. 3	Sheep	Inner Mongolia	North China	North	2016	2001~2018	2010s
CBm1175	1	5	3	13	2	3	3	2	4	41	8	5	5	3	4	4	63	111	B. melitensis bv. 3	Sheep	Inner Mongolia	North China	North	2016	2001~2018	2010s
CBm1176	1	5	3	13	2	3	3	2	4	41	8	5	4	3	5	5	63	111	B. melitensis bv. 3	Sheep	Inner Mongolia	North China	North	2016	2001~2018	2010s
CBm1325	1	5	3	13	2	2	3	2	4	41	8	5	4	3	3	5	42	116	B. melitensis bv. 1	Human	Inner Mongolia	North China	North	2018	2001~2018	2010s
CBm1326	1	5	3	13	2	2	3	2	4	46	8	7	4	3	4	6	42	297	B. melitensis bv. 3	Human	Inner Mongolia	North China	North	2018	2001~2018	2010s
CBm1327	1	5	3	13	2	2	3	2	4	41	8	4	4	3	6	5	42	116	B. melitensis bv. 3	Human	Inner Mongolia	North China	North	2018	2001~2018	2010s
CBm1328	1	5	3	13	2	2	3	2	4	41	8	7	4	3	5	6	42	116	B. melitensis bv. 3	Human	Inner Mongolia	North China	North	2018	2001~2018	2010s
CBm0471	1	5	3	13	2	2	3	2	4	41	8	4	4	9	4	6	42	116	B. melitensis bv. 3	Human	Jiangsu	East China	South	2009	2001~2018	2000s
CBm0789	1	5	3	13	2	2	3	2	4	41	8	6	4	3	4	3	42	116	B. melitensis bv. 3	Human	Jiangsu	East China	South	2012	2001~2018	2010s
CBm0854	1	5	3	13	2	2	3	2	4	41	8	8	4	3	4	5	42	116	B. melitensis bv. 3	Human	Jiangsu	East China	South	2013	2001~2018	2010s
CBm0855	1	5	3	13	2	2	3	2	4	41	8	4	6	3	5	7	42	116	B. melitensis bv. 3	Human	Jiangsu	East China	South	2013	2001~2018	2010s
CBm0856	1	5	3	13	2	2	3	2	4	41	8	6	4	3	4	7	42	116	B. melitensis bv. 3	Human	Jiangsu	East China	South	2013	2001~2018	2010s
CBm0857	1	5	3	13	2	2	3	2	4	41	8	9	4	3	5	5	42	116	B. melitensis bv. 3	Human	Jiangsu	East China	South	2013	2001~2018	2010s
CBm0858	1	5	3	13	2	2	3	2	4	41	8	4	5	3	6	5	42	116	B. melitensis bv. 3	Human	Jiangsu	East China	South	2013	2001~2018	2010s
CBm0859	1	5	3	13	2	2	3	2	5	41	8	5	4	3	6	5	42	180	B. melitensis bv. 3	Human	Jiangsu	East China	South	2013	2001~2018	2010s
CBm0860	1	5	3	13	2	2	3	2	4	41	8	8	4	3	4	5	42	116	B. melitensis bv. 3	Human	Jiangsu	East China	South	2013	2001~2018	2010s
CBm0979	1	5	3	13	2	2	3	2	4	41	8	6	4	3	5	6	42	116	B. melitensis bv. 3	Human	Jiangsu	East China	South	2014	2001~2018	2010s
CBm0980	1	5	3	13	2	2	3	2	4	41	8	4	4	3	6	6	42	116	B. melitensis bv. 3	Human	Jiangsu	East China	South	2014	2001~2018	2010s
CBm0981	1	5	3	13	2	2	3	2	4	41	8	5	4	6	4	7	42	116	B. melitensis bv. 3	Human	Jiangsu	East China	South	2014	2001~2018	2010s
CBm0982	1	5	3	13	2	2	3	2	4	41	8	6	4	3	6	5	42	116	B. melitensis bv. 3	Human	Jiangsu	East China	South	2014	2001~2018	2010s
CBm0983	1	5	3	13	2	2	3	2	4	41	8	6	4	3	5	6	42	116	B. melitensis bv. 3	Human	Jiangsu	East China	South	2014	2001~2018	2010s
CBm0984	1	5	3	13	2	2	3	2	4	41	8	4	4	3	6	6	42	116	B. melitensis bv. 3	Human	Jiangsu	East China	South	2014	2001~2018	2010s
CBm0985	1	5	3	13	2	2	3	2	4	41	8	6	4	3	6	5	42	116	B. melitensis bv. 3	Human	Jiangsu	East China	South	2014	2001~2018	2010s
CBm0986	1	5	3	15	2	2	3	2	4	41	8	5	4	9	4	6	CN3	N7	B. melitensis bv. 3	Human	Jiangsu	East China	South	2014	2001~2018	2010s
CBm0472	1	5	3	13	2	2	3	2	4	41	8	4	4	3	6	7	42	116	B. melitensis bv. 3	Human	Jiangxi	East China	South	2009	2001~2018	2000s
CBm0473	1	5	3	13	2	2	3	2	4	41	8	4	4	3	6	7	42	116	B. melitensis bv. 3	Human	Jiangxi	East China	South	2009	2001~2018	2000s
CBm1260	1	5	3	13	2	2	3	2	4	41	8	6	4	3	7	5	42	116	B. melitensis bv. 1	Human	Jiangxi	East China	South	2017	2001~2018	2010s
CBm1261	1	5	3	13	2	2	3	2	4	41	8	4	4	13	4	4	42	116	B. melitensis bv. 3	Human	Jiangxi	East China	South	2017	2001~2018	2010s
CBm1262	1	5	3	13	2	2	3	2	4	41	8	4	4	3	5	5	42	116	B. melitensis bv. 3	Human	Jiangxi	East China	South	2017	2001~2018	2010s
CBm1263	1	5	3	13	2	2	3	2	4	41	8	8	4	3	9	8	42	116	B. melitensis bv. 3	Human	Jiangxi	East China	South	2017	2001~2018	2010s
CBm1264	1	5	3	13	2	2	3	2	4	41	8	7	4	3	4	6	42	116	B. melitensis bv. 3	Human	Jiangxi	East China	South	2017	2001~2018	2010s
CBm1265	1	5	3	13	2	2	3	2	4	41	8	5	4	3	8	6	42	116	B. melitensis bv. 3	Human	Jiangxi	East China	South	2017	2001~2018	2010s
CBm1266	1	5	3	13	3	2	3	2	4	41	8	5	4	9	4	8	43	125	B. melitensis bv. 3	Human	Jiangxi	East China	South	2017	2001~2018	2010s
CBm1267	1	5	3	13	3	2	3	2	4	41	8	5	4	8	4	8	43	125	B. melitensis bv. 3	Human	Jiangxi	East China	South	2017	2001~2018	2010s
CBm1268	1	5	3	13	3	2	3	2	4	41	8	6	4	7	4	6	43	125	B. melitensis bv. 3	Human	Jiangxi	East China	South	2017	2001~2018	2010s
CBm1269	1	5	3	13	3	2	3	2	4	41	8	6	4	5	4	6	43	125	B. melitensis bv. 3	Human	Jiangxi	East China	South	2017	2001~2018	2010s
CBm1270	1	5	3	13	2	3	3	2	4	41	8	6	4	3	3	6	63	111	B. melitensis bv. 1	Human	Jiangxi	East China	South	2017	2001~2018	2010s
CBm1271	1	5	3	13	2	3	3	2	4	41	8	5	5	3	6	4	63	111	B. melitensis bv. 3	Human	Jiangxi	East China	South	2017	2001~2018	2010s
CBm0067	1	5	3	13	2	2	3	2	4	41	8	5	4	3	4	4	42	116	B. melitensis bv. 2	Human	Jilin	Northeast China	North	1971	1950~1970	1970s
CBm0068	1	5	3	13	2	2	3	2	4	41	8	5	4	3	4	5	42	116	B. melitensis bv. 2	Human	Jilin	Northeast China	North	1971	1950~1970	1970s
CBm0069	1	5	3	13	2	2	3	2	4	41	8	5	4	3	5	6	42	116	B. melitensis bv. 2	Sheep	Jilin	Northeast China	North	1971	1950~1970	1970s
CBm0078	1	5	3	13	2	2	3	2	4	41	8	7	4	3	6	6	42	116	B. melitensis bv. 3	Catle	Jilin	Northeast China	North	1973	1950~1970	1970s
CBm0164	1	4	3	13	2	2	3	2	6	42	8	4	5	7	3	3	115	N31	B. melitensis bv. 1	Deer	Jilin	Northeast China	North	1985	1980~2000	1980s
CBm0165	1	4	3	13	2	2	3	2	6	41	8	4	5	7	3	6	115	N32	B. melitensis bv. 3	Deer	Jilin	Northeast China	North	1985	1980~2000	1980s
CBm0751	1	5	3	13	2	2	3	2	4	41	8	9	4	3	4	6	42	116	B. melitensis bv. 3	Human	Jilin	Northeast China	North	2011	2001~2018	2010s
CBm0752	1	5	3	13	2	2	3	2	4	41	8	8	5	3	4	5	42	116	B. melitensis bv. 3	Human	Jilin	Northeast China	North	2011	2001~2018	2010s
CBm0287	1	5	3	13	2	2	3	2	4	41	8	5	4	3	5	6	42	116	B. melitensis bv. 3	Human	Liaoning	Northeast China	North	2005	2001~2018	2000s
CBm0288	1	5	3	13	2	2	3	2	4	41	8	5	4	3	5	6	42	116	B. melitensis bv. 3	Human	Liaoning	Northeast China	North	2005	2001~2018	2000s
CBm0289	1	5	3	13	2	2	3	2	4	41	8	5	4	3	5	6	42	116	B. melitensis bv. 3	Human	Liaoning	Northeast China	North	2005	2001~2018	2000s
CBm0290	1	5	3	13	2	2	3	2	4	41	8	5	4	3	5	6	42	116	B. melitensis bv. 3	Human	Liaoning	Northeast China	North	2005	2001~2018	2000s
CBm0291	1	5	3	13	2	2	3	2	4	41	8	5	4	3	5	6	42	116	B. melitensis bv. 3	Human	Liaoning	Northeast China	North	2005	2001~2018	2000s
CBm0292	1	5	3	13	2	2	3	2	4	41	8	5	4	3	5	6	42	116	B. melitensis bv. 3	Human	Liaoning	Northeast China	North	2005	2001~2018	2000s
CBm0293	1	5	3	13	2	2	3	2	4	41	8	5	4	3	5	6	42	116	B. melitensis bv. 3	Human	Liaoning	Northeast China	North	2005	2001~2018	2000s
CBm0294	1	5	3	13	2	2	3	2	4	41	8	5	4	3	5	6	42	116	B. melitensis bv. 3	Human	Liaoning	Northeast China	North	2005	2001~2018	2000s
CBm0295	1	5	3	13	2	2	3	2	4	41	8	5	4	3	5	7	42	116	B. melitensis bv. 3	Human	Liaoning	Northeast China	North	2005	2001~2018	2000s
CBm0296	1	5	3	13	2	2	3	2	4	41	8	5	4	3	5	7	42	116	B. melitensis bv. 3	Human	Liaoning	Northeast China	North	2005	2001~2018	2000s
CBm0297	1	5	3	13	2	2	3	2	4	41	8	5	4	3	5	5	42	116	B. melitensis bv. 3	Human	Liaoning	Northeast China	North	2005	2001~2018	2000s
CBm0298	1	5	3	13	2	2	3	2	4	41	8	5	4	3	5	5	42	116	B. melitensis bv. 3	Human	Liaoning	Northeast China	North	2005	2001~2018	2000s
CBm0299	1	5	3	13	2	2	3	2	4	41	8	5	4	3	5	5	42	116	B. melitensis bv. 3	Human	Liaoning	Northeast China	North	2005	2001~2018	2000s
CBm0300	1	5	3	13	2	2	3	2	4	41	8	5	4	3	5	5	42	116	B. melitensis bv. 3	Human	Liaoning	Northeast China	North	2005	2001~2018	2000s
CBm0301	1	5	3	13	2	2	3	2	4	41	8	5	4	3	5	5	42	116	B. melitensis bv. 3	Human	Liaoning	Northeast China	North	2005	2001~2018	2000s
CBm0302	1	5	3	13	2	2	3	2	4	41	8	5	4	3	5	5	42	116	B. melitensis bv. 3	Human	Liaoning	Northeast China	North	2005	2001~2018	2000s
CBm0303	1	5	3	13	2	2	3	2	4	41	8	5	4	3	5	6	42	116	B. melitensis bv. 3	Human	Liaoning	Northeast China	North	2005	2001~2018	2000s
CBm0304	1	5	3	13	2	2	3	2	4	41	8	5	4	3	5	5	42	116	B. melitensis bv. 3	Human	Liaoning	Northeast China	North	2005	2001~2018	2000s
CBm0305	1	5	3	13	2	2	3	2	4	41	8	5	4	3	5	6	42	116	B. melitensis bv. 3	Human	Liaoning	Northeast China	North	2005	2001~2018	2000s
CBm0306	1	5	3	13	2	2	3	2	4	41	8	5	4	3	5	5	42	116	B. melitensis bv. 3	Human	Liaoning	Northeast China	North	2005	2001~2018	2000s
CBm0307	1	5	3	13	3	2	3	2	4	41	8	5	4	3	5	5	43	125	B. melitensis bv. 3	Human	Liaoning	Northeast China	North	2005	2001~2018	2000s
CBm0327	1	5	3	13	2	2	3	2	4	41	8	5	4	3	5	6	42	116	B. melitensis bv. 3	Human	Liaoning	Northeast China	North	2006	2001~2018	2000s
CBm0328	1	5	3	13	2	2	3	2	4	41	8	5	4	3	5	5	42	116	B. melitensis bv. 3	Human	Liaoning	Northeast China	North	2006	2001~2018	2000s
CBm0345	1	5	3	13	2	2	3	2	4	41	8	5	4	3	5	6	42	116	B. melitensis bv. 3	Human	Liaoning	Northeast China	North	2007	2001~2018	2000s
CBm0346	1	5	3	13	2	2	3	2	4	41	8	5	4	3	5	5	42	116	B. melitensis bv. 3	Human	Liaoning	Northeast China	North	2007	2001~2018	2000s
CBm0347	1	5	3	13	2	2	3	2	4	41	8	5	4	3	5	5	42	116	B. melitensis bv. 3	Human	Liaoning	Northeast China	North	2007	2001~2018	2000s
CBm0348	1	5	3	13	2	2	3	2	4	41	8	5	4	3	5	5	42	116	B. melitensis bv. 3	Human	Liaoning	Northeast China	North	2007	2001~2018	2000s
CBm0349	1	5	3	13	2	2	3	2	4	41	8	5	4	3	7	5	42	116	B. melitensis bv. 3	Human	Liaoning	Northeast China	North	2007	2001~2018	2000s
CBm0350	1	5	3	13	2	2	3	2	4	41	8	5	4	3	4	4	42	116	B. melitensis bv. 3	Human	Liaoning	Northeast China	North	2007	2001~2018	2000s
CBm0351	1	5	3	13	2	2	3	2	4	41	8	5	4	3	5	4	42	116	B. melitensis bv. 3	Human	Liaoning	Northeast China	North	2007	2001~2018	2000s
CBm0352	1	5	3	13	2	2	3	2	4	41	8	5	4	3	3	4	42	116	B. melitensis bv. 3	Human	Liaoning	Northeast China	North	2007	2001~2018	2000s
CBm0409	1	5	3	13	2	2	3	2	4	41	8	5	4	3	6	5	42	116	B. melitensis bv. 3	Human	Liaoning	Northeast China	North	2008	2001~2018	2000s
CBm0410	1	5	3	13	2	2	3	2	4	41	8	5	4	3	5	5	42	116	B. melitensis bv. 3	Human	Liaoning	Northeast China	North	2008	2001~2018	2000s
CBm0411	1	5	3	13	2	2	3	2	4	41	8	5	4	3	4	4	42	116	B. melitensis bv. 3	Human	Liaoning	Northeast China	North	2008	2001~2018	2000s
CBm0412	1	5	3	13	2	2	3	2	4	41	8	5	4	3	4	4	42	116	B. melitensis bv. 3	Human	Liaoning	Northeast China	North	2008	2001~2018	2000s
CBm0413	1	5	3	13	2	2	3	2	4	41	8	5	6	3	8	4	42	116	B. melitensis bv. 3	Human	Liaoning	Northeast China	North	2008	2001~2018	2000s
CBm0555	1	5	3	13	2	2	3	2	4	42	8	3	4	4	3	5	42	108	B. melitensis bv. 1	Human	Liaoning	Northeast China	North	2010	2001~2018	2010s
CBm0556	1	5	3	13	2	2	3	2	4	42	8	3	4	4	3	5	42	108	B. melitensis bv. 1	Human	Liaoning	Northeast China	North	2010	2001~2018	2010s
CBm0557	1	5	3	13	2	2	3	2	4	42	8	3	4	4	3	5	42	108	B. melitensis bv. 1	Human	Liaoning	Northeast China	North	2010	2001~2018	2010s
CBm0558	1	5	3	13	2	2	3	2	4	42	8	8	4	4	3	5	42	108	B. melitensis bv. 1	Human	Liaoning	Northeast China	North	2010	2001~2018	2010s
CBm0559	1	5	3	13	2	2	3	2	4	42	8	3	4	4	3	6	42	108	B. melitensis bv. 1	Human	Liaoning	Northeast China	North	2010	2001~2018	2010s
CBm0560	1	5	3	13	2	2	3	2	4	42	8	3	4	4	3	5	42	108	B. melitensis bv. 1	Human	Liaoning	Northeast China	North	2010	2001~2018	2010s
CBm0561	1	5	3	13	2	2	3	2	4	42	8	6	4	4	3	4	42	108	B. melitensis bv. 1	Human	Liaoning	Northeast China	North	2010	2001~2018	2010s
CBm0562	1	5	3	13	2	2	3	2	4	42	8	9	4	4	3	5	42	108	B. melitensis bv. 1	Human	Liaoning	Northeast China	North	2010	2001~2018	2010s
CBm0563	1	5	3	13	2	2	3	2	4	42	8	9	4	4	3	5	42	108	B. melitensis bv. 1	Human	Liaoning	Northeast China	North	2010	2001~2018	2010s
CBm0564	1	5	3	13	2	2	3	2	4	42	8	3	4	4	3	6	42	108	B. melitensis bv. 1	Human	Liaoning	Northeast China	North	2010	2001~2018	2010s
CBm0565	1	5	3	13	2	2	3	2	4	46	3	6	4	4	3	5	42	N9	B. melitensis bv. 1	Human	Liaoning	Northeast China	North	2010	2001~2018	2010s
CBm0566	1	5	3	13	2	2	3	2	4	42	8	5	4	4	3	5	42	108	B. melitensis bv. 3	Human	Liaoning	Northeast China	North	2010	2001~2018	2010s
CBm0567	1	5	3	13	2	2	3	2	4	42	8	5	4	4	3	5	42	108	B. melitensis bv. 3	Human	Liaoning	Northeast China	North	2010	2001~2018	2010s
CBm0568	1	5	3	13	2	2	3	2	4	42	8	3	4	4	3	5	42	108	B. melitensis bv. 3	Human	Liaoning	Northeast China	North	2010	2001~2018	2010s
CBm0569	1	5	3	13	2	2	3	2	4	42	8	4	4	4	3	5	42	108	B. melitensis bv. 3	Human	Liaoning	Northeast China	North	2010	2001~2018	2010s
CBm0570	1	5	3	13	2	2	3	2	4	42	8	8	4	4	3	6	42	108	B. melitensis bv. 3	Human	Liaoning	Northeast China	North	2010	2001~2018	2010s
CBm0571	1	5	3	13	2	2	3	2	4	42	8	5	4	4	3	5	42	108	B. melitensis bv. 3	Human	Liaoning	Northeast China	North	2010	2001~2018	2010s
CBm0572	1	5	3	13	2	2	3	2	4	42	8	11	4	4	3	8	42	108	B. melitensis bv. 3	Human	Liaoning	Northeast China	North	2010	2001~2018	2010s
CBm0573	1	5	3	13	2	2	3	2	4	42	8	4	4	4	3	5	42	108	B. melitensis bv. 3	Human	Liaoning	Northeast China	North	2010	2001~2018	2010s
CBm0574	1	5	3	13	2	2	3	2	4	42	8	8	4	4	3	5	42	108	B. melitensis bv. 3	Human	Liaoning	Northeast China	North	2010	2001~2018	2010s
CBm0575	1	5	3	13	2	2	3	2	4	42	8	4	4	4	3	6	42	108	B. melitensis bv. 3	Human	Liaoning	Northeast China	North	2010	2001~2018	2010s
CBm0576	1	5	3	13	2	2	3	2	4	46	8	4	4	4	3	5	42	297	B. melitensis bv. 3	Human	Liaoning	Northeast China	North	2010	2001~2018	2010s
CBm0577	1	5	3	13	2	2	3	2	4	42	8	5	4	4	3	6	42	108	B. melitensis bv. 3	Human	Liaoning	Northeast China	North	2010	2001~2018	2010s
CBm0578	1	5	3	13	2	2	3	2	4	42	8	5	4	4	3	6	42	108	B. melitensis bv. 3	Human	Liaoning	Northeast China	North	2010	2001~2018	2010s
CBm0579	1	5	3	13	2	2	3	2	4	42	8	4	4	4	3	5	42	108	B. melitensis bv. 3	Human	Liaoning	Northeast China	North	2010	2001~2018	2010s
CBm0580	1	5	3	13	2	2	3	2	4	42	8	4	4	4	3	5	42	108	B. melitensis bv. 3	Human	Liaoning	Northeast China	North	2010	2001~2018	2010s
CBm0581	1	5	3	13	2	2	3	2	4	42	8	4	4	4	3	5	42	108	B. melitensis bv. 3	Human	Liaoning	Northeast China	North	2010	2001~2018	2010s
CBm0582	1	5	3	13	2	2	3	2	4	42	8	4	4	4	3	6	42	108	B. melitensis bv. 3	Human	Liaoning	Northeast China	North	2010	2001~2018	2010s
CBm0583	1	5	3	13	2	2	3	2	4	42	8	4	4	4	3	5	42	108	B. melitensis bv. 3	Human	Liaoning	Northeast China	North	2010	2001~2018	2010s
CBm0584	1	5	3	13	2	2	3	2	4	42	8	4	4	4	3	5	42	108	B. melitensis bv. 3	Human	Liaoning	Northeast China	North	2010	2001~2018	2010s
CBm0585	1	5	3	13	2	2	3	2	4	42	8	4	4	4	3	6	42	108	B. melitensis bv. 3	Human	Liaoning	Northeast China	North	2010	2001~2018	2010s
CBm0586	1	5	3	13	2	2	3	2	4	42	8	4	4	4	3	6	42	108	B. melitensis bv. 3	Human	Liaoning	Northeast China	North	2010	2001~2018	2010s
CBm0587	1	5	3	13	2	2	3	2	4	42	8	4	4	4	3	5	42	108	B. melitensis bv. 3	Human	Liaoning	Northeast China	North	2010	2001~2018	2010s
CBm0588	1	5	3	13	2	2	3	2	4	42	8	5	4	3	3	5	42	108	B. melitensis bv. 3	Human	Liaoning	Northeast China	North	2010	2001~2018	2010s
CBm0589	1	5	3	13	2	2	3	2	4	42	8	7	4	3	4	6	42	108	B. melitensis bv. 3	Human	Liaoning	Northeast China	North	2010	2001~2018	2010s
CBm0590	1	5	3	13	2	2	3	2	4	41	8	4	4	3	8	5	42	116	B. melitensis bv. 3	Human	Liaoning	Northeast China	North	2010	2001~2018	2010s
CBm0591	1	5	3	13	2	2	3	2	4	41	8	7	4	3	3	5	42	116	B. melitensis bv. 3	Human	Liaoning	Northeast China	North	2010	2001~2018	2010s
CBm0592	1	5	3	13	2	2	3	2	4	41	8	5	4	3	3	4	42	116	B. melitensis bv. 3	Human	Liaoning	Northeast China	North	2010	2001~2018	2010s
CBm0593	1	5	3	13	2	2	3	2	4	41	8	5	4	3	9	5	42	116	B. melitensis bv. 3	Human	Liaoning	Northeast China	North	2010	2001~2018	2010s
CBm0594	1	5	3	13	2	2	3	2	4	41	8	7	4	3	3	5	42	116	B. melitensis bv. 3	Human	Liaoning	Northeast China	North	2010	2001~2018	2010s
CBm0595	1	5	3	13	2	2	3	2	4	41	8	5	4	3	3	4	42	116	B. melitensis bv. 3	Human	Liaoning	Northeast China	North	2010	2001~2018	2010s
CBm0596	1	5	3	13	2	2	3	2	4	41	8	5	4	3	4	4	42	116	B. melitensis bv. 3	Human	Liaoning	Northeast China	North	2010	2001~2018	2010s
CBm0597	1	5	3	13	2	2	3	2	4	41	8	6	4	3	4	5	42	116	B. melitensis bv. 3	Human	Liaoning	Northeast China	North	2010	2001~2018	2010s
CBm0598	1	5	3	13	2	2	3	2	4	41	8	10	4	3	5	4	42	116	B. melitensis bv. 3	Human	Liaoning	Northeast China	North	2010	2001~2018	2010s
CBm0599	1	5	3	13	2	2	3	2	4	41	8	8	4	3	4	5	42	116	B. melitensis bv. 3	Human	Liaoning	Northeast China	North	2010	2001~2018	2010s
CBm0600	1	5	3	13	2	2	3	2	4	41	8	8	4	3	4	5	42	116	B. melitensis bv. 3	Human	Liaoning	Northeast China	North	2010	2001~2018	2010s
CBm0601	1	5	3	13	2	2	3	2	4	41	8	5	4	3	4	4	42	116	B. melitensis bv. 3	Human	Liaoning	Northeast China	North	2010	2001~2018	2010s
CBm0602	1	5	3	13	2	2	3	2	4	41	8	8	4	3	4	6	42	116	B. melitensis bv. 3	Human	Liaoning	Northeast China	North	2010	2001~2018	2010s
CBm0603	1	5	3	13	2	2	3	2	4	41	8	5	4	3	4	4	42	116	B. melitensis bv. 3	Human	Liaoning	Northeast China	North	2010	2001~2018	2010s
CBm0604	1	5	3	13	2	2	3	2	4	41	8	6	4	3	4	3	42	116	B. melitensis bv. 3	Human	Liaoning	Northeast China	North	2010	2001~2018	2010s
CBm0605	1	5	3	13	2	2	3	2	4	41	8	8	4	3	4	6	42	116	B. melitensis bv. 3	Human	Liaoning	Northeast China	North	2010	2001~2018	2010s
CBm0606	1	5	3	13	2	2	3	2	4	41	8	6	4	3	4	5	42	116	B. melitensis bv. 3	Human	Liaoning	Northeast China	North	2010	2001~2018	2010s
CBm0607	1	5	3	13	2	2	3	2	4	41	8	6	4	3	5	5	42	116	B. melitensis bv. 3	Human	Liaoning	Northeast China	North	2010	2001~2018	2010s
CBm0608	1	5	3	13	2	2	3	2	4	41	8	5	4	3	3	4	42	116	B. melitensis bv. 3	Human	Liaoning	Northeast China	North	2010	2001~2018	2010s
CBm0609	1	5	3	13	2	2	3	2	4	41	8	6	4	3	8	5	42	116	B. melitensis bv. 3	Human	Liaoning	Northeast China	North	2010	2001~2018	2010s
CBm0610	1	5	3	13	3	2	3	2	4	41	8	5	4	3	4	7	43	125	B. melitensis bv. 3	Human	Liaoning	Northeast China	North	2010	2001~2018	2010s
CBm0753	1	5	3	13	2	2	3	2	4	41	8	5	4	3	5	6	42	116	B. melitensis bv. 3	Human	Liaoning	Northeast China	North	2011	2001~2018	2010s
CBm0754	1	5	3	13	2	2	3	2	4	41	8	5	4	3	5	7	42	116	B. melitensis bv. 3	Human	Liaoning	Northeast China	North	2011	2001~2018	2010s
CBm0755	1	5	3	13	2	2	3	2	4	41	8	5	4	3	6	5	42	116	B. melitensis bv. 3	Human	Liaoning	Northeast China	North	2011	2001~2018	2010s
CBm0756	1	5	3	13	2	2	3	2	4	41	8	5	4	3	5	5	42	116	B. melitensis bv. 3	Human	Liaoning	Northeast China	North	2011	2001~2018	2010s
CBm0806	1	5	3	13	2	2	3	2	4	46	3	6	4	4	3	5	42	N9	B. melitensis bv. 3	Human	Liaoning	Northeast China	North	2012	2001~2018	2010s
CBm0807	1	5	3	13	2	2	3	2	4	41	8	3	4	4	3	4	42	116	B. melitensis bv. 3	Human	Liaoning	Northeast China	North	2012	2001~2018	2010s
CBm0808	1	5	3	13	2	2	3	2	4	41	8	5	4	4	3	6	42	116	B. melitensis bv. 3	Human	Liaoning	Northeast China	North	2012	2001~2018	2010s
CBm0809	1	5	3	13	2	2	3	2	4	41	8	4	4	4	3	5	42	116	B. melitensis bv. 3	Human	Liaoning	Northeast China	North	2012	2001~2018	2010s
CBm0810	1	5	3	13	2	2	3	2	4	41	8	4	4	4	3	5	42	116	B. melitensis bv. 3	Human	Liaoning	Northeast China	North	2012	2001~2018	2010s
CBm0811	1	5	3	13	2	2	3	2	4	41	8	4	4	4	3	5	42	116	B. melitensis bv. 3	Human	Liaoning	Northeast China	North	2012	2001~2018	2010s
CBm0812	1	5	3	13	2	2	3	2	4	41	8	6	4	4	3	5	42	116	B. melitensis bv. 3	Human	Liaoning	Northeast China	North	2012	2001~2018	2010s
CBm0813	1	5	3	13	2	2	3	2	4	41	8	8	4	4	3	6	42	116	B. melitensis bv. 3	Human	Liaoning	Northeast China	North	2012	2001~2018	2010s
CBm0814	1	5	3	13	2	2	3	2	4	41	8	3	4	4	3	5	42	116	B. melitensis bv. 3	Human	Liaoning	Northeast China	North	2012	2001~2018	2010s
CBm0815	1	5	3	13	2	2	3	2	4	41	8	3	4	4	3	5	42	116	B. melitensis bv. 3	Human	Liaoning	Northeast China	North	2012	2001~2018	2010s
CBm0816	1	5	3	13	2	2	3	2	4	41	8	4	4	4	3	5	42	116	B. melitensis bv. 3	Human	Liaoning	Northeast China	North	2012	2001~2018	2010s
CBm0817	1	5	3	13	2	2	3	2	4	41	8	4	4	4	3	7	42	116	B. melitensis bv. 3	Human	Liaoning	Northeast China	North	2012	2001~2018	2010s
CBm0818	1	5	3	13	2	2	3	2	4	41	8	3	4	4	3	5	42	116	B. melitensis bv. 3	Human	Liaoning	Northeast China	North	2012	2001~2018	2010s
CBm0819	1	5	3	13	2	2	3	2	4	41	8	3	4	4	3	6	42	116	B. melitensis bv. 3	Human	Liaoning	Northeast China	North	2012	2001~2018	2010s
CBm0820	1	5	3	13	2	2	3	2	4	41	8	4	4	4	3	7	42	116	B. melitensis bv. 3	Human	Liaoning	Northeast China	North	2012	2001~2018	2010s
CBm0821	1	5	3	13	2	2	3	2	4	46	8	4	4	4	3	5	42	297	B. melitensis bv. 3	Human	Liaoning	Northeast China	North	2012	2001~2018	2010s
CBm0822	1	5	3	13	2	2	3	2	4	46	8	4	4	4	3	5	42	297	B. melitensis bv. 3	Human	Liaoning	Northeast China	North	2012	2001~2018	2010s
CBm0823	1	5	3	13	2	2	3	2	4	41	8	4	4	4	3	5	42	116	B. melitensis bv. 3	Human	Liaoning	Northeast China	North	2012	2001~2018	2010s
CBm0824	1	5	3	13	2	2	3	2	4	41	8	3	4	4	3	5	42	116	B. melitensis bv. 3	Human	Liaoning	Northeast China	North	2012	2001~2018	2010s
CBm0825	1	5	3	13	2	2	3	2	4	41	8	4	4	4	3	5	42	116	B. melitensis bv. 3	Human	Liaoning	Northeast China	North	2012	2001~2018	2010s
CBm0826	1	5	3	13	2	2	3	2	4	41	8	3	4	4	3	5	42	116	B. melitensis bv. 3	Human	Liaoning	Northeast China	North	2012	2001~2018	2010s
CBm0827	1	5	3	13	2	2	3	2	4	41	8	4	4	4	3	5	42	116	B. melitensis bv. 3	Human	Liaoning	Northeast China	North	2012	2001~2018	2010s
CBm0828	1	5	3	13	2	2	3	2	4	41	8	5	4	4	3	5	42	116	B. melitensis bv. 3	Human	Liaoning	Northeast China	North	2012	2001~2018	2010s
CBm0829	1	5	3	13	2	2	3	2	4	41	8	3	4	4	3	5	42	116	B. melitensis bv. 3	Human	Liaoning	Northeast China	North	2012	2001~2018	2010s
CBm0830	1	5	3	13	2	2	3	2	4	41	8	3	4	4	3	5	42	116	B. melitensis bv. 3	Human	Liaoning	Northeast China	North	2012	2001~2018	2010s
CBm0831	1	5	3	13	2	2	3	2	4	41	8	4	4	4	3	5	42	116	B. melitensis bv. 3	Human	Liaoning	Northeast China	North	2012	2001~2018	2010s
CBm0832	1	5	3	13	2	2	3	2	4	41	8	5	4	4	3	5	42	116	B. melitensis bv. 3	Human	Liaoning	Northeast China	North	2012	2001~2018	2010s
CBm0833	1	5	3	13	2	2	3	2	4	41	8	4	4	4	3	5	42	116	B. melitensis bv. 3	Human	Liaoning	Northeast China	North	2012	2001~2018	2010s
CBm0834	1	5	3	13	2	2	3	2	4	46	3	4	4	4	3	5	42	N9	B. melitensis bv. 3	Human	Liaoning	Northeast China	North	2012	2001~2018	2010s
CBm0835	1	5	3	13	2	2	3	2	4	41	8	3	4	4	3	6	42	116	B. melitensis bv. 3	Human	Liaoning	Northeast China	North	2012	2001~2018	2010s
CBm0836	1	5	3	13	2	2	3	2	4	41	8	4	4	4	3	5	42	116	B. melitensis bv. 3	Human	Liaoning	Northeast China	North	2012	2001~2018	2010s
CBm0837	1	5	3	13	2	2	3	2	4	41	8	4	4	4	3	5	42	116	B. melitensis bv. 3	Human	Liaoning	Northeast China	North	2012	2001~2018	2010s
CBm0838	1	5	3	13	2	2	3	2	4	46	8	5	4	4	3	5	42	297	B. melitensis bv. 3	Human	Liaoning	Northeast China	North	2012	2001~2018	2010s
CBm0839	1	5	3	13	2	2	3	2	4	41	8	4	4	4	3	5	42	116	B. melitensis bv. 3	Human	Liaoning	Northeast China	North	2012	2001~2018	2010s
CBm0840	1	5	3	13	2	2	3	2	4	41	8	3	4	4	3	5	42	116	B. melitensis bv. 3	Human	Liaoning	Northeast China	North	2012	2001~2018	2010s
CBm0893	1	5	3	13	2	2	3	2	4	41	8	8	4	3	4	5	42	116	B. melitensis bv. 3	Human	Liaoning	Northeast China	North	2013	2001~2018	2010s
CBm0894	1	5	3	13	2	2	3	2	4	41	8	5	4	3	5	6	42	116	B. melitensis bv. 3	Human	Liaoning	Northeast China	North	2013	2001~2018	2010s
CBm1329	1	5	3	13	2	2	3	2	4	41	8	9	4	3	6	7	42	116	B. melitensis bv. 1	Human	Liaoning	Northeast China	North	2018	2001~2018	2010s
CBm1330	1	5	3	13	2	2	3	2	4	46	8	4	4	3	4	5	42	297	B. melitensis bv. 1	Human	Liaoning	Northeast China	North	2018	2001~2018	2010s
CBm1331	1	5	3	13	2	2	3	2	4	41	8	8	4	3	3	5	42	116	B. melitensis bv. 1	Human	Liaoning	Northeast China	North	2018	2001~2018	2010s
CBm1332	1	5	3	13	2	2	3	2	4	41	8	4	4	3	7	7	42	116	B. melitensis bv. 1	Human	Liaoning	Northeast China	North	2018	2001~2018	2010s
CBm1333	1	5	3	13	2	2	3	2	4	41	8	6	5	3	8	4	42	116	B. melitensis bv. 1	Human	Liaoning	Northeast China	North	2018	2001~2018	2010s
CBm1334	1	5	3	13	2	2	3	2	4	41	8	10	4	3	3	5	42	116	B. melitensis bv. 3	Human	Liaoning	Northeast China	North	2018	2001~2018	2010s
CBm1335	1	5	3	13	2	2	3	2	4	41	8	7	4	3	7	5	42	116	B. melitensis bv. 3	Human	Liaoning	Northeast China	North	2018	2001~2018	2010s
CBm1336	1	5	3	13	2	2	3	2	4	41	8	9	4	3	3	5	42	116	B. melitensis bv. 3	Human	Liaoning	Northeast China	North	2018	2001~2018	2010s
CBm1337	1	5	3	13	2	2	3	2	4	41	8	8	4	3	3	5	42	116	B. melitensis bv. 3	Human	Liaoning	Northeast China	North	2018	2001~2018	2010s
CBm1338	1	5	3	13	2	2	3	2	4	41	8	4	4	3	3	5	42	116	B. melitensis bv. 3	Human	Liaoning	Northeast China	North	2018	2001~2018	2010s
CBm1339	1	5	3	13	2	2	3	2	4	41	8	6	4	3	4	5	42	116	B. melitensis bv. 3	Human	Liaoning	Northeast China	North	2018	2001~2018	2010s
CBm1340	1	5	3	13	2	2	3	2	4	41	8	4	4	3	3	6	42	116	B. melitensis bv. 3	Human	Liaoning	Northeast China	North	2018	2001~2018	2010s
CBm1341	1	5	3	13	2	2	3	2	4	41	8	5	4	3	3	5	42	116	B. melitensis bv. 3	Human	Liaoning	Northeast China	North	2018	2001~2018	2010s
CBm1342	1	5	3	13	2	2	3	2	4	41	8	8	4	3	4	5	42	116	B. melitensis bv. 3	Human	Liaoning	Northeast China	North	2018	2001~2018	2010s
CBm1343	1	5	3	13	2	2	3	2	4	41	8	6	4	5	11	5	42	116	B. melitensis bv. 3	Human	Liaoning	Northeast China	North	2018	2001~2018	2010s
CBm1344	1	5	3	13	2	2	3	2	4	41	8	5	5	3	5	4	42	116	B. melitensis bv. 3	Human	Liaoning	Northeast China	North	2018	2001~2018	2010s
CBm1345	1	5	3	13	2	2	3	2	3	41	8	10	4	3	5	6	42	N8	B. melitensis bv. 3	Human	Liaoning	Northeast China	North	2018	2001~2018	2010s
CBm1346	1	5	3	13	2	2	3	2	4	41	8	9	4	3	3	6	42	116	B. melitensis bv. 3	Human	Liaoning	Northeast China	North	2018	2001~2018	2010s
CBm1347	1	5	3	13	2	2	3	2	4	41	8	6	4	3	3	5	42	116	B. melitensis bv. 3	Human	Liaoning	Northeast China	North	2018	2001~2018	2010s
CBm1348	1	5	3	13	2	2	3	2	4	41	8	4	4	3	3	5	42	116	B. melitensis bv. 3	Human	Liaoning	Northeast China	North	2018	2001~2018	2010s
CBm1349	1	5	3	13	2	2	3	2	4	41	8	8	4	3	4	5	42	116	B. melitensis bv. 3	Human	Liaoning	Northeast China	North	2018	2001~2018	2010s
CBm1350	1	5	3	13	2	2	3	2	4	41	8	5	6	4	8	5	42	116	B. melitensis bv. 3	Human	Liaoning	Northeast China	North	2018	2001~2018	2010s
CBm1351	1	5	3	13	2	2	3	2	4	42	8	5	4	3	5	5	42	108	B. melitensis bv. 3	Human	Liaoning	Northeast China	North	2018	2001~2018	2010s
CBm1352	1	5	3	13	2	2	3	2	4	46	8	5	4	3	4	5	42	297	B. melitensis bv. 3	Human	Liaoning	Northeast China	North	2018	2001~2018	2010s
CBm1353	1	5	3	13	2	2	3	2	4	41	8	6	5	3	6	4	42	116	B. melitensis bv. 3	Human	Liaoning	Northeast China	North	2018	2001~2018	2010s
CBm1354	1	5	3	13	2	2	3	2	4	41	8	6	5	3	4	4	42	116	B. melitensis bv. 3	Human	Liaoning	Northeast China	North	2018	2001~2018	2010s
CBm1355	1	5	3	13	2	2	3	2	4	41	8	8	4	3	4	5	42	116	B. melitensis bv. 3	Human	Liaoning	Northeast China	North	2018	2001~2018	2010s
CBm1356	1	5	3	13	2	2	3	2	4	41	8	5	4	3	4	5	42	116	B. melitensis bv. 3	Human	Liaoning	Northeast China	North	2018	2001~2018	2010s
CBm1357	1	5	3	13	2	3	3	2	4	42	8	5	4	3	3	5	63	N25	B. melitensis bv. 3	Human	Liaoning	Northeast China	North	2018	2001~2018	2010s
CBm1358	1	5	3	13	2	3	3	2	4	41	8	10	4	3	3	5	63	111	B. melitensis bv. 3	Human	Liaoning	Northeast China	North	2018	2001~2018	2010s
CBm1359	1	5	3	13	2	3	3	2	4	41	8	8	4	3	3	5	63	111	B. melitensis bv. 3	Human	Liaoning	Northeast China	North	2018	2001~2018	2010s
CBm1360	1	5	3	12	2	3	3	2	4	41	8	6	4	3	3	5	CN15	N36	B. melitensis bv. 3	Human	Liaoning	Northeast China	North	2018	2001~2018	2010s
CBm0096	1	5	3	13	2	3	3	2	4	41	8	5	4	3	5	5	63	111	B. melitensis bv. 3	Goat	Ningxia	Northwest China	North	1979	1950~1970	1970s
CBm0097	1	5	3	13	2	3	3	2	4	41	8	5	4	3	8	4	63	111	B. melitensis bv. 3	Human	Ningxia	Northwest China	North	1979	1950~1970	1970s
CBm0098	1	5	3	13	2	3	3	2	4	41	8	4	4	3	7	6	63	111	B. melitensis bv. 3	Human	Ningxia	Northwest China	North	1979	1950~1970	1970s
CBm0099	1	5	3	13	4	1	5	2	4	38	9	7	4	3	10	3	CN17	N52	B. melitensis bv. 3	Human	Ningxia	Northwest China	North	1979	1950~1970	1970s
CBm0100	1	5	3	13	3	1	5	2	4	38	9	12	4	3	9	7	CN18	N53	B. melitensis bv. 3	Human	Ningxia	Northwest China	North	1979	1950~1970	1970s
CBm0101	1	5	3	13	3	1	5	2	4	38	9	12	4	3	9	5	CN18	N53	B. melitensis bv. 3	Human	Ningxia	Northwest China	North	1979	1950~1970	1970s
CBm0102	1	5	3	13	3	1	5	2	4	38	9	13	4	3	10	4	CN18	N53	B. melitensis bv. 3	Human	Ningxia	Northwest China	North	1979	1950~1970	1970s
CBm0103	1	4	3	13	3	1	5	2	4	38	9	5	4	3	5	5	CN19	N54	B. melitensis bv. 3	Goat	Ningxia	Northwest China	North	1979	1950~1970	1970s
CBm0104	1	4	3	13	3	1	5	2	4	38	9	5	4	3	5	5	CN19	N54	B. melitensis bv. 3	Human	Ningxia	Northwest China	North	1979	1950~1970	1970s
CBm0105	1	4	3	13	3	1	5	2	4	38	9	4	6	4	3	6	CN19	N54	B. melitensis bv. 3	Sheep	Ningxia	Northwest China	North	1979	1950~1970	1970s
CBm0106	1	5	3	12	3	1	5	2	4	38	9	7	4	3	6	4	CN20	N55	B. melitensis bv. 3	Sheep	Ningxia	Northwest China	North	1979	1950~1970	1970s
CBm0107	1	5	3	13	3	2	4	2	4	41	9	4	4	3	7	3	CN23	N48	B. melitensis bv. 2	Human	Ningxia	Northwest China	North	1979	1950~1970	1970s
CBm0501	1	5	3	13	2	2	3	2	4	41	8	7	4	3	7	5	42	116	B. melitensis bv. 3	Human	Ningxia	Northwest China	North	2009	2001~2018	2000s
CBm0502	1	5	3	13	2	2	3	2	4	44	8	6	4	3	8	5	42	N3	B. melitensis bv. 3	Human	Ningxia	Northwest China	North	2009	2001~2018	2000s
CBm0503	1	5	3	13	2	3	3	2	4	41	8	4	4	3	7	5	63	111	B. melitensis bv. 3	Human	Ningxia	Northwest China	North	2009	2001~2018	2000s
CBm0504	1	5	3	13	2	3	3	2	4	41	8	4	4	7	4	5	63	111	B. melitensis bv. 3	Human	Ningxia	Northwest China	North	2009	2001~2018	2000s
CBm0505	1	5	3	13	2	3	3	2	4	46	8	7	4	3	7	5	63	N24	B. melitensis bv. 3	Human	Ningxia	Northwest China	North	2009	2001~2018	2000s
CBm0506	1	5	3	13	3	1	5	2	4	38	9	4	4	8	4	5	CN18	N53	B. melitensis bv. 3	Human	Ningxia	Northwest China	North	2009	2001~2018	2000s
CBm0611	1	5	3	13	2	2	3	2	4	42	8	6	4	3	7	5	42	108	B. melitensis bv. 3	Human	Ningxia	Northwest China	North	2010	2001~2018	2010s
CBm0612	1	5	3	13	2	3	3	2	4	41	8	4	4	3	7	5	63	111	B. melitensis bv. 3	Human	Ningxia	Northwest China	North	2010	2001~2018	2010s
CBm0613	1	5	3	13	2	3	3	2	4	41	8	4	4	7	4	5	63	111	B. melitensis bv. 3	Human	Ningxia	Northwest China	North	2010	2001~2018	2010s
CBm0614	1	5	3	13	4	1	5	2	4	38	9	7	4	3	7	3	CN17	N52	B. melitensis bv. 3	Human	Ningxia	Northwest China	North	2010	2001~2018	2010s
CBm0757	1	5	3	13	2	2	3	2	4	44	8	6	4	3	7	5	42	N3	B. melitensis bv. 3	Human	Ningxia	Northwest China	North	2011	2001~2018	2010s
CBm0758	1	5	3	13	2	1	3	2	4	41	8	4	4	6	4	4	114	291	B. melitensis bv. 3	Human	Ningxia	Northwest China	North	2011	2001~2018	2010s
CBm0759	1	5	3	13	3	1	5	2	4	38	8	7	4	3	7	5	CN18	N56	B. melitensis bv. 3	Human	Ningxia	Northwest China	North	2011	2001~2018	2010s
CBm0895	1	5	3	13	2	2	3	2	4	44	8	6	4	3	7	5	42	N3	B. melitensis bv. 3	Human	Ningxia	Northwest China	North	2013	2001~2018	2010s
CBm0896	1	5	3	13	2	2	3	2	4	46	8	6	4	3	9	5	42	297	B. melitensis bv. 3	Human	Ningxia	Northwest China	North	2013	2001~2018	2010s
CBm0897	1	5	3	13	2	2	3	2	4	44	8	6	4	3	7	5	42	N3	B. melitensis bv. 3	Human	Ningxia	Northwest China	North	2013	2001~2018	2010s
CBm0898	1	5	3	13	2	2	3	2	4	44	8	6	4	3	8	5	42	N3	B. melitensis bv. 3	Human	Ningxia	Northwest China	North	2013	2001~2018	2010s
CBm0899	1	5	3	13	2	2	3	2	4	44	8	6	4	3	7	5	42	N3	B. melitensis bv. 3	Human	Ningxia	Northwest China	North	2013	2001~2018	2010s
CBm0900	1	5	3	13	2	2	3	2	4	46	8	6	4	3	9	5	42	297	B. melitensis bv. 3	Human	Ningxia	Northwest China	North	2013	2001~2018	2010s
CBm0901	1	5	3	13	2	2	3	2	4	46	8	6	4	3	9	5	42	297	B. melitensis bv. 3	Human	Ningxia	Northwest China	North	2013	2001~2018	2010s
CBm0902	1	5	3	13	2	2	3	2	4	46	8	7	4	3	4	5	42	297	B. melitensis bv. 3	Human	Ningxia	Northwest China	North	2013	2001~2018	2010s
CBm0903	1	5	3	13	2	2	3	2	4	46	8	7	4	6	5	5	42	297	B. melitensis bv. 3	Human	Ningxia	Northwest China	North	2013	2001~2018	2010s
CBm0904	1	5	3	13	3	1	3	2	4	41	8	6	4	3	5	6	58	120	B. melitensis bv. 3	Human	Ningxia	Northwest China	North	2013	2001~2018	2010s
CBm0905	1	5	3	13	3	1	3	2	4	41	8	6	4	3	6	6	58	120	B. melitensis bv. 3	Human	Ningxia	Northwest China	North	2013	2001~2018	2010s
CBm0906	1	5	3	13	2	3	3	2	4	41	8	4	4	9	4	6	63	111	B. melitensis bv. 3	Human	Ningxia	Northwest China	North	2013	2001~2018	2010s
CBm0907	1	5	3	13	2	3	3	2	4	41	8	5	4	3	7	5	63	111	B. melitensis bv. 3	Human	Ningxia	Northwest China	North	2013	2001~2018	2010s
CBm0908	1	5	3	13	2	3	3	2	4	41	8	4	4	8	4	4	63	111	B. melitensis bv. 3	Human	Ningxia	Northwest China	North	2013	2001~2018	2010s
CBm0909	1	5	3	13	2	3	3	2	4	41	8	5	4	3	7	5	63	111	B. melitensis bv. 3	Human	Ningxia	Northwest China	North	2013	2001~2018	2010s
CBm0910	1	5	3	13	2	3	3	2	4	41	8	4	4	9	4	6	63	111	B. melitensis bv. 3	Human	Ningxia	Northwest China	North	2013	2001~2018	2010s
CBm0911	1	5	3	13	2	1	3	2	4	41	8	4	4	5	4	5	114	291	B. melitensis bv. 3	Human	Ningxia	Northwest China	North	2013	2001~2018	2010s
CBm0912	1	5	3	13	2	1	3	2	4	41	8	4	4	5	4	5	114	291	B. melitensis bv. 3	Human	Ningxia	Northwest China	North	2013	2001~2018	2010s
CBm0913	1	5	3	13	4	1	5	2	4	38	9	8	4	3	7	3	CN17	N52	B. melitensis bv. 3	Human	Ningxia	Northwest China	North	2013	2001~2018	2010s
CBm0914	1	5	3	13	4	1	5	2	4	38	9	8	4	3	6	3	CN17	N52	B. melitensis bv. 3	Human	Ningxia	Northwest China	North	2013	2001~2018	2010s
CBm0915	1	5	3	13	4	1	5	2	4	38	9	8	4	3	7	3	CN17	N52	B. melitensis bv. 3	Human	Ningxia	Northwest China	North	2013	2001~2018	2010s
CBm0916	1	5	3	13	4	1	5	2	4	38	9	8	4	3	7	3	CN17	N52	B. melitensis bv. 3	Human	Ningxia	Northwest China	North	2013	2001~2018	2010s
CBm0917	1	5	3	13	4	1	5	2	4	38	9	7	4	3	7	3	CN17	N52	B. melitensis bv. 3	Human	Ningxia	Northwest China	North	2013	2001~2018	2010s
CBm0918	1	5	3	13	3	1	5	2	4	38	9	9	4	3	7	6	CN18	N53	B. melitensis bv. 3	Human	Ningxia	Northwest China	North	2013	2001~2018	2010s
CBm0919	1	5	3	13	3	1	5	2	4	38	9	9	4	3	7	7	CN18	N53	B. melitensis bv. 3	Human	Ningxia	Northwest China	North	2013	2001~2018	2010s
CBm0920	1	5	3	13	3	1	5	2	4	38	9	9	4	3	7	5	CN18	N53	B. melitensis bv. 3	Human	Ningxia	Northwest China	North	2013	2001~2018	2010s
CBm0921	1	5	3	13	3	1	5	2	4	38	9	9	4	3	7	5	CN18	N53	B. melitensis bv. 3	Human	Ningxia	Northwest China	North	2013	2001~2018	2010s
CBm0004	1	5	3	13	2	2	3	2	4	41	8	5	4	3	9	5	42	116	B. melitensis bv. 2	Human	Qinghai	Northwest China	North	1955	1950~1970	1950S
CBm0051	1	5	3	13	2	2	3	2	4	41	8	5	4	3	7	7	42	116	B. melitensis bv. 3	Sheep	Qinghai	Northwest China	North	1964	1950~1970	1960s
CBm0052	1	5	3	13	2	2	3	2	4	41	8	7	4	3	9	5	42	116	B. melitensis bv. 3	Sheep	Qinghai	Northwest China	North	1964	1950~1970	1960s
CBm0059	1	5	3	13	2	2	3	2	4	41	8	5	4	3	7	5	42	116	B. melitensis bv. 3	Human	Qinghai	Northwest China	North	1965	1950~1970	1960s
CBm0060	1	5	3	13	2	2	3	2	4	41	8	5	4	3	7	7	42	116	B. melitensis bv. 3	Human	Qinghai	Northwest China	North	1965	1950~1970	1960s
CBm0061	1	5	3	13	2	2	3	2	4	41	8	5	4	3	6	6	42	116	B. melitensis bv. 3	Human	Qinghai	Northwest China	North	1965	1950~1970	1960s
CBm0062	1	5	3	13	2	2	3	2	4	41	8	5	4	3	8	6	42	116	B. melitensis bv. 3	Human	Qinghai	Northwest China	North	1965	1950~1970	1960s
CBm0063	1	5	3	13	2	2	3	2	4	41	8	5	4	3	5	8	42	116	B. melitensis bv. 3	Human	Qinghai	Northwest China	North	1965	1950~1970	1960s
CBm0064	1	5	3	13	2	2	3	2	4	41	8	5	4	3	5	4	42	116	B. melitensis bv. 3	Human	Qinghai	Northwest China	North	1965	1950~1970	1960s
CBm0066	1	5	3	13	2	2	3	2	4	41	8	5	4	3	8	6	42	116	B. melitensis bv. 3	Human	Qinghai	Northwest China	North	1966	1950~1970	1960s
CBm0079	1	5	3	13	2	2	3	2	4	41	8	5	4	3	8	6	42	116	B. melitensis bv. 3	Sheep	Qinghai	Northwest China	North	1973	1950~1970	1970s
CBm0080	1	5	3	13	2	2	3	2	4	41	8	5	4	3	8	7	42	116	B. melitensis bv. 3	Sheep	Qinghai	Northwest China	North	1973	1950~1970	1970s
CBm0081	1	5	3	13	2	2	3	2	4	41	8	9	4	3	5	4	42	116	B. melitensis bv. 3	Yak	Qinghai	Northwest China	North	1973	1950~1970	1970s
CBm0108	1	5	3	13	2	2	3	2	4	41	8	5	4	3	7	3	42	116	B. melitensis bv. 3	Human	Qinghai	Northwest China	North	1979	1950~1970	1970s
CBm0109	1	5	3	13	2	2	3	2	4	41	8	5	4	3	7	6	42	116	B. melitensis bv. 3	Human	Qinghai	Northwest China	North	1979	1950~1970	1970s
CBm0110	1	5	3	13	2	2	3	2	4	41	8	5	4	3	7	5	42	116	B. melitensis bv. 3	Human	Qinghai	Northwest China	North	1979	1950~1970	1970s
CBm0111	1	5	3	13	2	2	3	2	4	41	8	5	4	3	7	5	42	116	B. melitensis bv. 3	Human	Qinghai	Northwest China	North	1979	1950~1970	1970s
CBm0112	1	5	3	13	2	2	3	2	4	41	8	5	4	3	4	6	42	116	B. melitensis bv. 3	Human	Qinghai	Northwest China	North	1979	1950~1970	1970s
CBm0113	1	5	3	13	2	2	3	2	4	41	8	5	4	3	9	6	42	116	B. melitensis bv. 3	Human	Qinghai	Northwest China	North	1979	1950~1970	1970s
CBm0114	1	5	3	13	2	2	3	2	4	41	8	5	4	3	10	6	42	116	B. melitensis bv. 3	Human	Qinghai	Northwest China	North	1979	1950~1970	1970s
CBm0115	1	5	3	13	2	2	3	2	4	41	8	5	4	3	8	6	42	116	B. melitensis bv. 3	Human	Qinghai	Northwest China	North	1979	1950~1970	1970s
CBm0116	1	5	3	13	2	2	3	2	4	41	8	5	5	3	7	7	42	116	B. melitensis bv. 3	Human	Qinghai	Northwest China	North	1979	1950~1970	1970s
CBm0117	1	5	3	13	2	2	3	2	4	41	8	4	4	3	8	5	42	116	B. melitensis bv. 3	Human	Qinghai	Northwest China	North	1979	1950~1970	1970s
CBm0118	1	5	3	13	2	2	3	2	4	41	8	5	4	3	4	5	42	116	B. melitensis bv. 3	Human	Qinghai	Northwest China	North	1979	1950~1970	1970s
CBm0119	1	5	3	13	2	2	3	2	4	41	8	5	4	3	4	5	42	116	B. melitensis bv. 3	Human	Qinghai	Northwest China	North	1979	1950~1970	1970s
CBm0120	1	5	3	13	2	2	3	2	4	41	8	5	4	3	8	5	42	116	B. melitensis bv. 3	Human	Qinghai	Northwest China	North	1979	1950~1970	1970s
CBm0121	1	5	3	13	2	2	3	2	4	41	8	5	4	3	8	5	42	116	B. melitensis bv. 3	Human	Qinghai	Northwest China	North	1979	1950~1970	1970s
CBm0122	1	5	3	13	2	2	3	2	4	41	8	5	4	3	8	5	42	116	B. melitensis bv. 3	Human	Qinghai	Northwest China	North	1979	1950~1970	1970s
CBm0123	1	5	3	13	2	2	3	2	4	41	8	5	4	3	8	5	42	116	B. melitensis bv. 3	Human	Qinghai	Northwest China	North	1979	1950~1970	1970s
CBm0124	1	5	3	13	2	2	3	2	4	41	8	7	4	3	9	5	42	116	B. melitensis bv. 3	Human	Qinghai	Northwest China	North	1979	1950~1970	1970s
CBm0125	1	5	3	13	2	2	3	2	4	41	8	7	4	3	9	5	42	116	B. melitensis bv. 3	Human	Qinghai	Northwest China	North	1979	1950~1970	1970s
CBm0126	1	5	3	13	2	2	3	2	4	41	8	5	4	3	9	5	42	116	B. melitensis bv. 3	Human	Qinghai	Northwest China	North	1979	1950~1970	1970s
CBm0127	1	5	3	13	2	2	3	2	4	41	8	5	4	3	9	5	42	116	B. melitensis bv. 3	Human	Qinghai	Northwest China	North	1979	1950~1970	1970s
CBm0128	1	5	3	13	2	2	3	2	4	41	8	4	4	3	9	5	42	116	B. melitensis bv. 3	Human	Qinghai	Northwest China	North	1979	1950~1970	1970s
CBm0129	1	5	3	13	2	2	3	2	4	41	8	5	4	3	5	6	42	116	B. melitensis bv. 3	Human	Qinghai	Northwest China	North	1979	1950~1970	1970s
CBm0130	1	5	3	13	2	2	3	2	4	41	8	5	4	3	6	4	42	116	B. melitensis bv. 3	Human	Qinghai	Northwest China	North	1979	1950~1970	1970s
CBm0131	1	5	3	13	2	2	3	2	4	41	8	7	4	3	6	5	42	116	B. melitensis bv. 3	Blue sheep	Qinghai	Northwest China	North	1980	1980~2000	1980s
CBm0132	1	5	3	13	2	2	3	2	4	41	8	9	4	3	5	4	42	116	B. melitensis bv. 3	Catle	Qinghai	Northwest China	North	1980	1980~2000	1980s
CBm0133	1	5	3	13	2	2	3	2	4	41	8	5	4	3	7	6	42	116	B. melitensis bv. 3	Sheep	Qinghai	Northwest China	North	1980	1980~2000	1980s
CBm0134	1	5	3	13	2	2	3	2	4	41	8	5	4	3	7	7	42	116	B. melitensis bv. 3	Sheep	Qinghai	Northwest China	North	1980	1980~2000	1980s
CBm0135	1	5	3	13	2	2	3	2	4	41	8	5	4	3	7	6	42	116	B. melitensis bv. 3	Sheep	Qinghai	Northwest China	North	1980	1980~2000	1980s
CBm0136	1	5	3	13	2	2	3	2	4	41	8	8	4	3	8	5	42	116	B. melitensis bv. 3	Sheep	Qinghai	Northwest China	North	1980	1980~2000	1980s
CBm0137	1	5	3	13	2	2	3	2	4	41	8	5	4	3	8	5	42	116	B. melitensis bv. 3	Sheep	Qinghai	Northwest China	North	1980	1980~2000	1980s
CBm0138	1	5	3	13	2	2	3	2	4	41	8	6	4	3	7	5	42	116	B. melitensis bv. 3	Sheep	Qinghai	Northwest China	North	1980	1980~2000	1980s
CBm0139	1	5	3	13	2	2	3	2	4	41	8	6	4	3	5	5	42	116	B. melitensis bv. 3	Sheep	Qinghai	Northwest China	North	1980	1980~2000	1980s
CBm0140	1	5	3	13	2	2	3	2	4	41	8	6	4	3	8	5	42	116	B. melitensis bv. 3	Sheep	Qinghai	Northwest China	North	1980	1980~2000	1980s
CBm0141	1	5	3	13	2	2	3	2	4	41	8	5	4	3	9	9	42	116	B. melitensis bv. 3	Sheep	Qinghai	Northwest China	North	1980	1980~2000	1980s
CBm0142	1	5	3	13	2	2	3	2	4	41	8	5	4	3	5	6	42	116	B. melitensis bv. 3	Sheep	Qinghai	Northwest China	North	1980	1980~2000	1980s
CBm0143	1	5	3	13	2	2	3	2	4	41	8	5	4	3	4	4	42	116	B. melitensis bv. 3	Sheep	Qinghai	Northwest China	North	1980	1980~2000	1980s
CBm0144	1	5	3	13	2	2	3	2	4	41	8	7	4	3	6	7	42	116	B. melitensis bv. 3	Sheep	Qinghai	Northwest China	North	1980	1980~2000	1980s
CBm0145	1	5	3	13	2	2	3	2	4	41	8	4	4	3	5	6	42	116	B. melitensis bv. 3	Sheep	Qinghai	Northwest China	North	1980	1980~2000	1980s
CBm0146	1	5	3	13	2	2	3	2	4	41	8	5	4	3	6	7	42	116	B. melitensis bv. 3	Tibetan gazelle	Qinghai	Northwest China	North	1980	1980~2000	1980s
CBm0147	1	5	3	13	2	2	3	2	4	41	8	5	4	3	7	6	42	116	B. melitensis bv. 3	Yak	Qinghai	Northwest China	North	1980	1980~2000	1980s
CBm0148	1	5	3	13	2	2	3	2	4	41	8	5	4	3	7	6	42	116	B. melitensis bv. 3	Yak	Qinghai	Northwest China	North	1980	1980~2000	1980s
CBm0149	1	5	3	13	2	2	3	2	4	41	8	5	4	3	7	5	42	116	B. melitensis bv. 3	Yak	Qinghai	Northwest China	North	1980	1980~2000	1980s
CBm0150	1	5	3	13	2	2	3	2	4	41	8	6	4	3	7	5	42	116	B. melitensis bv. 3	Yak	Qinghai	Northwest China	North	1980	1980~2000	1980s
CBm0151	1	5	3	13	2	2	3	2	4	41	8	5	4	3	5	4	42	116	B. melitensis bv. 3	Yak	Qinghai	Northwest China	North	1980	1980~2000	1980s
CBm0152	1	5	3	13	2	2	3	2	4	41	8	4	4	3	5	6	42	116	B. melitensis bv. 3	Yak	Qinghai	Northwest China	North	1980	1980~2000	1980s
CBm0166	1	5	3	13	2	2	3	2	4	41	8	5	4	3	7	3	42	116	B. melitensis bv. 3	Blue sheep	Qinghai	Northwest China	North	1986	1980~2000	1980s
CBm0167	1	5	3	13	2	2	3	2	4	41	8	5	4	3	7	6	42	116	B. melitensis bv. 3	Blue sheep	Qinghai	Northwest China	North	1986	1980~2000	1980s
CBm0168	1	5	3	13	2	2	3	2	4	41	8	5	4	3	5	4	42	116	B. melitensis bv. 3	Blue sheep	Qinghai	Northwest China	North	1986	1980~2000	1980s
CBm0169	1	5	3	13	2	2	3	2	4	41	8	5	4	3	5	4	42	116	B. melitensis bv. 3	Blue sheep	Qinghai	Northwest China	North	1986	1980~2000	1980s
CBm0170	1	5	3	13	2	2	3	2	4	41	8	7	4	3	10	6	42	116	B. melitensis bv. 3	Blue sheep	Qinghai	Northwest China	North	1986	1980~2000	1980s
CBm0171	1	5	3	13	2	2	3	2	4	41	8	4	4	3	6	7	42	116	B. melitensis bv. 3	Blue sheep	Qinghai	Northwest China	North	1986	1980~2000	1980s
CBm0173	1	5	3	13	2	2	3	2	4	41	8	4	4	3	4	6	42	116	B. melitensis bv. 3	Blue sheep	Qinghai	Northwest China	North	1987	1980~2000	1980s
CBm0174	1	5	3	13	2	2	3	2	4	41	8	4	4	3	6	5	42	116	B. melitensis bv. 3	Blue sheep	Qinghai	Northwest China	North	1987	1980~2000	1980s
CBm0175	1	5	3	13	2	2	3	2	4	41	8	5	4	3	7	6	42	116	B. melitensis bv. 3	Blue sheep	Qinghai	Northwest China	North	1988	1980~2000	1980s
CBm0176	1	5	3	13	2	2	3	2	4	41	8	5	4	3	7	5	42	116	B. melitensis bv. 3	Blue sheep	Qinghai	Northwest China	North	1988	1980~2000	1980s
CBm0177	1	5	3	13	2	2	3	2	4	41	8	5	4	3	8	6	42	116	B. melitensis bv. 3	Blue sheep	Qinghai	Northwest China	North	1988	1980~2000	1980s
CBm0178	1	5	3	13	2	2	3	2	4	41	8	7	4	3	9	5	42	116	B. melitensis bv. 3	Blue sheep	Qinghai	Northwest China	North	1988	1980~2000	1980s
CBm0179	1	5	3	13	2	2	3	2	4	41	8	5	4	3	5	4	42	116	B. melitensis bv. 3	Blue sheep	Qinghai	Northwest China	North	1988	1980~2000	1980s
CBm0922	1	5	3	12	2	2	3	2	5	41	8	8	5	3	3	3	45	N29	B. melitensis bv. 3	Human	Qinghai	Northwest China	North	2013	2001~2018	2010s
CBm0923	1	4	3	12	3	2	4	2	4	41	9	8	4	3	3	3	CN21	N46	B. melitensis bv. 3	Human	Qinghai	Northwest China	North	2013	2001~2018	2010s
CBm0924	1	4	3	11	3	2	4	2	4	41	9	8	4	3	3	3	CN22	N47	B. melitensis bv. 3	Human	Qinghai	Northwest China	North	2013	2001~2018	2010s
CBm0925	1	5	3	12	3	2	4	2	4	41	9	8	5	3	3	3	CN24	N49	B. melitensis bv. 3	Human	Qinghai	Northwest China	North	2013	2001~2018	2010s
CBm1065	1	5	3	13	2	2	3	2	4	41	8	6	4	3	7	5	42	116	B. melitensis bv. 3	Sheep	Qinghai	Northwest China	North	2015	2001~2018	2010s
CBm1066	1	5	3	13	2	2	3	2	4	41	8	6	4	3	7	5	42	116	B. melitensis bv. 3	Sheep	Qinghai	Northwest China	North	2015	2001~2018	2010s
CBm1067	1	5	3	13	2	2	3	2	4	41	8	6	4	3	4	5	42	116	B. melitensis bv. 3	Sheep	Qinghai	Northwest China	North	2015	2001~2018	2010s
CBm1068	1	5	3	13	2	2	3	2	4	41	8	6	4	3	7	5	42	116	B. melitensis bv. 3	Sheep	Qinghai	Northwest China	North	2015	2001~2018	2010s
CBm1069	1	5	3	13	2	2	3	2	4	41	8	6	4	3	7	5	42	116	B. melitensis bv. 3	Sheep	Qinghai	Northwest China	North	2015	2001~2018	2010s
CBm1070	1	5	3	12	2	2	3	2	4	41	8	6	4	3	3	3	45	115	B. melitensis bv. 3	Sheep	Qinghai	Northwest China	North	2015	2001~2018	2010s
CBm1071	1	5	3	12	2	2	3	2	4	41	8	6	4	3	3	3	45	115	B. melitensis bv. 3	Sheep	Qinghai	Northwest China	North	2015	2001~2018	2010s
CBm1203	1	5	3	13	2	2	3	2	4	41	8	6	4	3	4	5	42	116	B. melitensis bv. 3	Sheep	Qinghai	Northwest China	North	2016	2001~2018	2010s
CBm1204	1	5	3	13	2	2	3	2	4	41	8	6	4	3	7	5	42	116	B. melitensis bv. 3	Sheep	Qinghai	Northwest China	North	2016	2001~2018	2010s
CBm1205	1	5	3	13	2	2	3	2	4	41	8	6	4	3	7	5	42	116	B. melitensis bv. 3	Sheep	Qinghai	Northwest China	North	2016	2001~2018	2010s
CBm1206	1	5	3	13	2	2	3	2	4	41	8	6	4	3	7	5	42	116	B. melitensis bv. 3	Sheep	Qinghai	Northwest China	North	2016	2001~2018	2010s
CBm1207	1	5	3	13	2	2	3	2	4	41	8	6	4	3	7	5	42	116	B. melitensis bv. 3	Sheep	Qinghai	Northwest China	North	2016	2001~2018	2010s
CBm1208	1	5	3	12	2	2	3	2	4	41	8	6	4	3	3	3	45	115	B. melitensis bv. 3	Sheep	Qinghai	Northwest China	North	2016	2001~2018	2010s
CBm1209	1	5	3	12	2	2	3	2	4	41	8	6	4	3	3	3	45	115	B. melitensis bv. 3	Sheep	Qinghai	Northwest China	North	2016	2001~2018	2010s
CBm1361	1	5	3	13	2	2	3	2	4	41	8	5	4	4	4	5	42	116	B. melitensis bv. 3	Human	Qinghai	Northwest China	North	2018	2001~2018	2010s
CBm1362	1	5	3	13	2	2	3	2	4	41	8	5	4	4	4	5	42	116	B. melitensis bv. 3	Human	Qinghai	Northwest China	North	2018	2001~2018	2010s
CBm0039	1	5	3	13	2	2	3	2	4	42	8	7	4	3	10	6	42	108	B. melitensis bv. 2	Human	Shaanxi	Northwest China	North	1962	1950~1970	1960s
CBm0040	1	5	3	13	2	2	3	2	4	41	8	4	4	3	5	6	42	116	B. melitensis bv. 2	Human	Shaanxi	Northwest China	North	1962	1950~1970	1960s
CBm0414	1	5	3	13	2	2	3	2	4	42	8	7	5	3	5	4	42	108	B. melitensis bv. 3	Human	Shaanxi	Northwest China	North	2008	2001~2018	2000s
CBm0415	1	5	3	13	2	2	3	2	4	42	8	3	4	3	4	5	42	108	B. melitensis bv. 3	Human	Shaanxi	Northwest China	North	2008	2001~2018	2000s
CBm0416	1	5	3	13	2	2	3	2	4	42	8	4	4	3	6	5	42	108	B. melitensis bv. 3	Human	Shaanxi	Northwest China	North	2008	2001~2018	2000s
CBm0417	1	5	3	13	2	2	3	2	4	42	8	3	4	3	7	5	42	108	B. melitensis bv. 3	Human	Shaanxi	Northwest China	North	2008	2001~2018	2000s
CBm0418	1	5	3	13	2	2	3	2	4	41	8	5	5	3	9	6	42	116	B. melitensis bv. 3	Human	Shaanxi	Northwest China	North	2008	2001~2018	2000s
CBm0419	1	5	3	13	2	2	3	2	4	41	8	5	4	3	7	7	42	116	B. melitensis bv. 3	Human	Shaanxi	Northwest China	North	2008	2001~2018	2000s
CBm0420	1	5	3	13	2	2	3	2	4	41	8	5	4	3	7	7	42	116	B. melitensis bv. 3	Human	Shaanxi	Northwest China	North	2008	2001~2018	2000s
CBm0421	1	5	3	13	2	2	3	2	4	41	8	5	5	3	7	7	42	116	B. melitensis bv. 3	Human	Shaanxi	Northwest China	North	2008	2001~2018	2000s
CBm0422	1	5	3	13	2	2	3	2	4	41	8	5	4	3	8	6	42	116	B. melitensis bv. 3	Human	Shaanxi	Northwest China	North	2008	2001~2018	2000s
CBm0423	1	5	3	13	2	2	3	2	4	41	8	5	4	3	8	5	42	116	B. melitensis bv. 3	Human	Shaanxi	Northwest China	North	2008	2001~2018	2000s
CBm0424	1	5	3	13	2	2	3	2	4	41	8	5	4	3	5	4	42	116	B. melitensis bv. 3	Human	Shaanxi	Northwest China	North	2008	2001~2018	2000s
CBm0425	1	5	3	13	2	2	3	2	4	41	8	5	4	3	5	6	42	116	B. melitensis bv. 3	Human	Shaanxi	Northwest China	North	2008	2001~2018	2000s
CBm1363	1	5	3	13	2	2	3	2	4	41	8	8	4	3	8	6	42	116	B. melitensis bv. 1	Human	Shaanxi	Northwest China	North	2018	2001~2018	2010s
CBm1364	1	5	3	13	2	2	3	2	4	41	8	7	4	3	7	5	42	116	B. melitensis bv. 3	Human	Shaanxi	Northwest China	North	2018	2001~2018	2010s
CBm1365	1	5	3	13	2	2	3	2	4	41	8	4	3	9	4	4	42	116	B. melitensis bv. 3	Human	Shaanxi	Northwest China	North	2018	2001~2018	2010s
CBm1366	1	5	3	13	2	2	3	2	4	41	8	5	4	3	3	6	42	116	B. melitensis bv. 3	Human	Shaanxi	Northwest China	North	2018	2001~2018	2010s
CBm1367	1	5	3	13	2	2	3	2	4	41	8	6	4	3	3	6	42	116	B. melitensis bv. 3	Human	Shaanxi	Northwest China	North	2018	2001~2018	2010s
CBm1368	1	5	3	13	2	2	3	2	4	42	8	4	4	3	8	5	42	108	B. melitensis bv. 3	Human	Shaanxi	Northwest China	North	2018	2001~2018	2010s
CBm1369	1	5	3	13	2	2	3	2	4	41	8	6	4	3	5	5	42	116	B. melitensis bv. 3	Human	Shaanxi	Northwest China	North	2018	2001~2018	2010s
CBm1370	1	5	3	13	2	2	3	2	4	41	8	4	4	3	4	4	42	116	B. melitensis bv. 3	Human	Shaanxi	Northwest China	North	2018	2001~2018	2010s
CBm1371	1	5	3	13	2	2	3	2	4	41	8	5	4	3	4	5	42	116	B. melitensis bv. 3	Human	Shaanxi	Northwest China	North	2018	2001~2018	2010s
CBm1372	1	5	3	13	3	2	3	2	4	41	8	7	4	8	7	5	43	125	B. melitensis bv. 1	Human	Shaanxi	Northwest China	North	2018	2001~2018	2010s
CBm1373	1	5	3	13	3	2	3	2	4	41	8	7	4	3	4	6	43	125	B. melitensis bv. 3	Human	Shaanxi	Northwest China	North	2018	2001~2018	2010s
CBm1374	1	5	3	13	3	3	3	2	4	41	8	3	4	8	3	6	57	112	B. melitensis bv. 3	Human	Shaanxi	Northwest China	North	2018	2001~2018	2010s
CBm1375	1	5	3	15	2	2	3	3	4	46	8	3	4	3	6	5	CN10	N38	B. melitensis bv. 3	Human	Shaanxi	Northwest China	North	2018	2001~2018	2010s
CBm1376	1	5	3	15	2	2	3	2	4	46	8	3	4	3	6	5	CN3	N37	B. melitensis bv. 3	Human	Shaanxi	Northwest China	North	2018	2001~2018	2010s
CBm0073	1	5	3	13	2	2	3	2	4	41	8	6	4	4	3	7	42	116	B. melitensis bv. 2	Human	Shandong	East China	North	1973	1950~1970	1970s
CBm0074	1	5	3	13	2	2	3	2	4	41	8	6	4	4	3	7	42	116	B. melitensis bv. 2	Human	Shandong	East China	North	1973	1950~1970	1970s
CBm0075	1	5	3	13	2	2	3	2	4	41	8	5	4	3	5	5	42	116	B. melitensis bv. 1	Sheep	Shandong	East China	North	1973	1950~1970	1970s
CBm0076	1	5	3	13	2	2	3	2	4	41	8	7	4	3	6	7	42	116	B. melitensis bv. 1	Sheep	Shandong	East China	North	1973	1950~1970	1970s
CBm0077	1	5	4	13	2	2	3	2	7	42	8	6	4	4	3	7	CN1	N44	B. melitensis bv. 3	Human	Shandong	East China	North	1973	1950~1970	1970s
CBm0082	1	5	3	13	2	2	3	2	4	41	8	5	5	3	6	4	42	116	B. melitensis bv. 3	Human	Shandong	East China	North	1974	1950~1970	1970s
CBm0083	1	5	4	13	2	2	3	2	5	42	8	6	4	5	3	4	CN1	N45	B. melitensis bv. 2	Sheep	Shandong	East China	North	1974	1950~1970	1970s
CBm0084	1	5	3	12	2	2	3	3	4	43	8	4	4	3	3	3	CN9	N42	B. melitensis bv. 3	Human	Shandong	East China	North	1974	1950~1970	1970s
CBm0085	1	5	4	12	2	2	3	3	4	43	8	3	6	3	3	5	CN16	N43	B. melitensis bv. 3	Human	Shandong	East China	North	1975	1950~1970	1970s
CBm0172	1	5	3	13	2	3	3	2	4	41	8	5	5	3	8	6	63	111	B. melitensis bv. 1	Sheep	Shandong	East China	North	1987	1980~2000	1980s
CBm0184	1	5	3	13	2	2	3	2	4	41	8	6	4	4	3	7	42	116	B. melitensis bv. 3	Sheep	Shandong	East China	North	1991	1980~2000	1990s
CBm0185	1	5	3	13	2	2	3	2	4	41	8	7	4	3	6	7	42	116	B. melitensis bv. 3	Sheep	Shandong	East China	North	1991	1980~2000	1990s
CBm0186	1	5	3	13	2	2	3	1	4	42	8	7	4	3	6	3	CN8	N11	B. melitensis bv. 3	Sheep	Shandong	East China	North	1991	1980~2000	1990s
CBm0259	1	5	3	13	2	2	3	2	4	41	8	6	4	4	3	5	42	116	B. melitensis bv. 3	Human	Shandong	East China	North	2001	2001~2018	2000s
CBm0260	1	5	3	13	2	2	3	2	4	41	8	6	4	4	3	5	42	116	B. melitensis bv. 3	Sheep	Shandong	East China	North	2001	2001~2018	2000s
CBm0261	1	5	3	13	2	2	3	2	4	41	8	6	4	4	3	5	42	116	B. melitensis bv. 3	Sheep	Shandong	East China	North	2001	2001~2018	2000s
CBm0262	1	5	3	13	2	2	3	2	4	41	8	5	4	3	6	5	42	116	B. melitensis bv. 3	Sheep	Shandong	East China	North	2001	2001~2018	2000s
CBm0263	1	5	3	13	2	2	3	2	4	41	8	5	4	3	6	5	42	116	B. melitensis bv. 3	Sheep	Shandong	East China	North	2001	2001~2018	2000s
CBm0264	1	5	3	13	2	2	3	2	4	41	8	5	4	3	6	5	42	116	B. melitensis bv. 3	Sheep	Shandong	East China	North	2001	2001~2018	2000s
CBm0265	1	5	3	13	2	3	3	2	4	41	8	7	4	4	3	5	63	111	B. melitensis bv. 3	Human	Shandong	East China	North	2001	2001~2018	2000s
CBm0266	1	5	3	13	2	1	3	2	4	41	8	7	4	4	3	5	114	291	B. melitensis bv. 3	Sheep	Shandong	East China	North	2001	2001~2018	2000s
CBm0267	1	5	3	13	2	1	3	2	4	41	8	7	4	4	3	5	114	291	B. melitensis bv. 3	Sheep	Shandong	East China	North	2001	2001~2018	2000s
CBm0268	1	5	3	13	2	1	3	2	4	41	8	3	4	3	7	5	114	291	B. melitensis bv. 3	Sheep	Shandong	East China	North	2001	2001~2018	2000s
CBm0269	1	5	3	13	2	1	3	2	4	41	8	3	4	3	7	5	114	291	B. melitensis bv. 3	Sheep	Shandong	East China	North	2001	2001~2018	2000s
CBm0270	1	5	3	13	2	2	3	1	4	42	8	5	4	3	6	3	CN8	N11	B. melitensis bv. 3	Sheep	Shandong	East China	North	2001	2001~2018	2000s
CBm0271	1	5	3	13	2	2	3	1	4	42	8	5	4	3	6	3	CN8	N11	B. melitensis bv. 3	Sheep	Shandong	East China	North	2001	2001~2018	2000s
CBm0272	1	5	3	13	2	2	3	1	4	42	8	5	4	3	6	3	CN8	N11	B. melitensis bv. 3	Sheep	Shandong	East China	North	2001	2001~2018	2000s
CBm0276	1	5	3	13	2	2	3	2	4	46	8	5	4	4	3	5	42	297	B. melitensis bv. 3	Human	Shandong	East China	North	2005	2001~2018	2000s
CBm0277	1	5	3	13	2	2	3	2	4	46	8	5	4	4	3	5	42	297	B. melitensis bv. 3	Human	Shandong	East China	North	2005	2001~2018	2000s
CBm0278	1	5	3	13	2	2	3	2	4	41	8	5	4	3	5	5	42	116	B. melitensis bv. 3	Human	Shandong	East China	North	2005	2001~2018	2000s
CBm0279	1	5	3	13	2	2	3	2	4	41	8	5	4	3	5	5	42	116	B. melitensis bv. 3	Human	Shandong	East China	North	2005	2001~2018	2000s
CBm0280	1	5	3	13	2	2	3	2	4	46	8	5	4	3	5	4	42	297	B. melitensis bv. 3	Human	Shandong	East China	North	2005	2001~2018	2000s
CBm0281	1	5	3	13	2	2	3	2	4	46	8	5	4	3	5	4	42	297	B. melitensis bv. 3	Human	Shandong	East China	North	2005	2001~2018	2000s
CBm0535	1	5	3	13	2	2	3	2	4	41	8	5	5	3	6	4	42	116	B. melitensis bv. 3	Human	Shandong	East China	North	2010	2001~2018	2010s
CBm0684	1	5	3	13	2	2	3	2	4	41	8	6	4	3	6	3	42	116	B. melitensis bv. 3	Human	Shandong	East China	North	2011	2001~2018	2010s
CBm0685	1	5	3	13	2	2	3	2	4	41	8	6	4	3	4	5	42	116	B. melitensis bv. 3	Human	Shandong	East China	North	2011	2001~2018	2010s
CBm0686	1	5	3	13	2	2	3	2	4	41	8	5	4	3	4	4	42	116	B. melitensis bv. 3	Human	Shandong	East China	North	2011	2001~2018	2010s
CBm0687	1	5	3	13	2	2	3	2	7	41	8	5	4	3	3	5	42	369	B. melitensis bv. 3	Human	Shandong	East China	North	2011	2001~2018	2010s
CBm0688	1	5	3	13	2	2	3	2	4	41	8	4	4	2	12	5	42	116	B. melitensis bv. 3	Human	Shandong	East China	North	2011	2001~2018	2010s
CBm0689	1	5	3	13	2	2	3	2	4	41	8	6	4	3	8	6	42	116	B. melitensis bv. 3	Human	Shandong	East China	North	2011	2001~2018	2010s
CBm0690	1	5	3	13	2	2	3	2	4	41	8	5	4	3	8	8	42	116	B. melitensis bv. 3	Human	Shandong	East China	North	2011	2001~2018	2010s
CBm0691	1	5	3	13	2	2	3	2	4	41	8	6	4	3	6	3	42	116	B. melitensis bv. 3	Human	Shandong	East China	North	2011	2001~2018	2010s
CBm0692	1	5	3	13	2	2	3	2	4	41	8	5	4	7	5	4	42	116	B. melitensis bv. 3	Human	Shandong	East China	North	2011	2001~2018	2010s
CBm0693	1	5	3	13	2	2	3	2	4	41	8	6	4	3	4	5	42	116	B. melitensis bv. 3	Human	Shandong	East China	North	2011	2001~2018	2010s
CBm0694	1	5	3	13	2	2	3	2	4	41	8	5	4	3	4	4	42	116	B. melitensis bv. 3	Human	Shandong	East China	North	2011	2001~2018	2010s
CBm0695	1	5	3	13	2	2	3	2	4	41	8	5	4	3	3	3	42	116	B. melitensis bv. 3	Human	Shandong	East China	North	2011	2001~2018	2010s
CBm0696	1	5	3	13	2	2	3	2	4	41	8	5	4	4	5	4	42	116	B. melitensis bv. 3	Human	Shandong	East China	North	2011	2001~2018	2010s
CBm0697	1	5	3	13	2	2	3	2	7	41	8	5	4	4	5	4	42	369	B. melitensis bv. 3	Human	Shandong	East China	North	2011	2001~2018	2010s
CBm0698	1	5	3	13	2	2	3	2	4	41	8	6	4	7	5	6	42	116	B. melitensis bv. 3	Human	Shandong	East China	North	2011	2001~2018	2010s
CBm0699	1	5	3	13	2	2	3	2	4	41	8	6	4	2	3	6	42	116	B. melitensis bv. 3	Human	Shandong	East China	North	2011	2001~2018	2010s
CBm0700	1	5	3	13	2	3	3	2	7	41	8	5	4	3	3	5	63	N28	B. melitensis bv. 3	Human	Shandong	East China	North	2011	2001~2018	2010s
CBm0701	1	5	3	13	2	3	3	2	4	41	8	6	4	3	3	5	63	111	B. melitensis bv. 3	Human	Shandong	East China	North	2011	2001~2018	2010s
CBm0702	1	5	3	13	2	3	3	2	4	41	8	5	4	4	5	4	63	111	B. melitensis bv. 3	Human	Shandong	East China	North	2011	2001~2018	2010s
CBm0861	1	5	3	13	2	3	3	2	4	46	8	5	5	4	7	6	63	N24	B. melitensis bv. 3	Human	Shandong	East China	North	2013	2001~2018	2010s
CBm0032	1	5	3	13	2	2	3	1	4	42	8	7	4	3	6	5	CN8	N11	B. melitensis bv. 3	Sheep	Shanghai	East China	South	1962	1950~1970	1960s
CBm0049	1	5	3	13	2	2	3	2	4	41	8	7	4	3	6	7	42	116	B. melitensis bv. 2	Catle	Shanghai	East China	South	1964	1950~1970	1960s
CBm0050	1	5	3	13	2	2	3	1	4	42	8	7	4	3	6	3	CN8	N11	B. melitensis bv. 2	Catle	Shanghai	East China	South	1964	1950~1970	1960s
CBm0334	1	5	3	13	2	2	3	1	4	42	8	5	4	3	6	3	CN8	N11	B. melitensis bv. 3	Human	Shanghai	East China	South	2007	2001~2018	2000s
CBm0033	1	5	3	13	2	2	3	2	4	44	8	5	4	3	5	5	42	N3	B. melitensis bv. 2	Catle	Shanxi	North China	North	1962	1950~1970	1960s
CBm0034	1	5	3	13	2	2	3	1	4	42	8	4	4	3	5	3	CN8	N11	B. melitensis bv. 2	Human	Shanxi	North China	North	1962	1950~1970	1960s
CBm0035	1	5	3	13	2	2	3	1	4	42	8	4	4	3	5	3	CN8	N11	B. melitensis bv. 3	Human	Shanxi	North China	North	1962	1950~1970	1960s
CBm0090	1	5	3	13	2	2	3	2	4	41	8	6	4	3	6	3	42	116	B. melitensis bv. 3	Human	Shanxi	North China	North	1979	1950~1970	1970s
CBm0091	1	5	3	13	2	2	3	2	4	41	8	5	4	3	6	5	42	116	B. melitensis bv. 3	Human	Shanxi	North China	North	1979	1950~1970	1970s
CBm0092	1	5	3	13	2	2	3	2	4	41	8	5	4	3	6	5	42	116	B. melitensis bv. 3	Sheep	Shanxi	North China	North	1979	1950~1970	1970s
CBm0093	1	5	3	13	2	2	3	2	4	41	8	6	4	3	6	3	42	116	B. melitensis bv. 3	Sheep	Shanxi	North China	North	1979	1950~1970	1970s
CBm0094	1	5	3	13	2	2	3	1	4	42	8	5	4	3	6	3	CN8	N11	B. melitensis bv. 3	Sheep	Shanxi	North China	North	1979	1950~1970	1970s
CBm0095	1	5	3	13	2	2	3	1	4	42	8	5	4	3	6	3	CN8	N11	B. melitensis bv. 3	Sheep	Shanxi	North China	North	1979	1950~1970	1970s
CBm0162	1	5	3	13	2	2	3	2	4	42	8	7	4	3	4	6	42	108	B. melitensis bv. 3	Sheep	Shanxi	North China	North	1984	1980~2000	1980s
CBm0163	1	5	3	13	2	2	3	1	4	42	8	4	4	3	4	3	CN8	N11	B. melitensis bv. 3	Sheep	Shanxi	North China	North	1984	1980~2000	1980s
CBm0182	1	5	3	13	2	2	3	2	4	41	8	5	4	3	8	6	42	116	B. melitensis bv. 3	Human	Shanxi	North China	North	1990	1980~2000	1990s
CBm0183	1	5	3	13	2	2	3	2	3	41	8	5	4	3	8	5	42	N8	B. melitensis bv. 3	Human	Shanxi	North China	North	1990	1980~2000	1990s
CBm0212	1	5	3	13	2	2	3	2	4	41	8	6	4	3	7	5	42	116	B. melitensis bv. 3	Human	Shanxi	North China	North	1994	1980~2000	1990s
CBm0248	1	5	3	13	2	2	3	2	4	41	8	4	4	3	6	7	42	116	B. melitensis bv. 3	Human	Shanxi	North China	North	1996	1980~2000	1990s
CBm0249	1	5	3	13	2	2	3	2	4	41	8	4	4	3	5	6	42	116	B. melitensis bv. 3	Human	Shanxi	North China	North	1996	1980~2000	1990s
CBm0250	1	5	3	13	2	2	3	2	4	41	8	6	4	3	7	5	42	116	B. melitensis bv. 3	Human	Shanxi	North China	North	1996	1980~2000	1990s
CBm0251	1	5	3	13	2	2	3	2	4	41	8	6	4	3	7	5	42	116	B. melitensis bv. 3	Human	Shanxi	North China	North	1996	1980~2000	1990s
CBm0257	1	5	3	13	2	2	3	2	4	41	8	6	4	3	7	6	42	116	B. melitensis bv. 3	Human	Shanxi	North China	North	1998	1980~2000	1990s
CBm0258	1	5	3	13	2	2	3	2	3	41	8	5	4	3	3	5	42	N8	B. melitensis bv. 3	Human	Shanxi	North China	North	1999	1980~2000	1990s
CBm0340	1	5	3	13	2	2	3	2	4	42	8	5	4	3	8	5	42	108	B. melitensis bv. 3	Human	Shanxi	North China	North	2007	2001~2018	2000s
CBm0341	1	5	3	13	2	2	3	2	4	46	8	5	4	3	6	5	42	297	B. melitensis bv. 3	Human	Shanxi	North China	North	2007	2001~2018	2000s
CBm0342	1	5	3	13	2	2	3	2	4	41	8	5	4	3	7	3	42	116	B. melitensis bv. 3	Human	Shanxi	North China	North	2007	2001~2018	2000s
CBm0343	1	5	3	13	2	2	3	2	4	41	8	5	4	3	4	4	42	116	B. melitensis bv. 3	Human	Shanxi	North China	North	2007	2001~2018	2000s
CBm0344	1	5	3	13	2	2	3	2	4	41	8	5	4	3	8	6	42	116	B. melitensis bv. 3	Human	Shanxi	North China	North	2007	2001~2018	2000s
CBm0399	1	5	3	13	2	2	3	2	4	41	8	5	4	3	5	6	42	116	B. melitensis bv. 3	Human	Shanxi	North China	North	2008	2001~2018	2000s
CBm0400	1	5	3	13	2	2	3	2	4	41	8	5	5	3	9	6	42	116	B. melitensis bv. 3	Human	Shanxi	North China	North	2008	2001~2018	2000s
CBm0401	1	5	3	13	2	2	3	2	4	41	8	5	4	3	7	7	42	116	B. melitensis bv. 3	Human	Shanxi	North China	North	2008	2001~2018	2000s
CBm0402	1	5	3	13	2	2	3	2	4	41	8	5	4	3	7	7	42	116	B. melitensis bv. 3	Human	Shanxi	North China	North	2008	2001~2018	2000s
CBm0403	1	5	3	13	2	2	3	2	4	41	8	5	4	3	5	4	42	116	B. melitensis bv. 3	Human	Shanxi	North China	North	2008	2001~2018	2000s
CBm0404	1	5	3	13	2	2	3	2	4	41	8	5	4	3	8	5	42	116	B. melitensis bv. 3	Human	Shanxi	North China	North	2008	2001~2018	2000s
CBm0405	1	5	3	13	2	2	3	2	4	41	8	5	4	3	8	5	42	116	B. melitensis bv. 3	Human	Shanxi	North China	North	2008	2001~2018	2000s
CBm0406	1	5	3	13	2	2	3	2	4	41	8	5	4	3	5	4	42	116	B. melitensis bv. 3	Human	Shanxi	North China	North	2008	2001~2018	2000s
CBm0407	1	5	3	13	2	2	3	2	4	41	8	5	5	3	7	7	42	116	B. melitensis bv. 3	Human	Shanxi	North China	North	2008	2001~2018	2000s
CBm0408	1	5	3	13	2	2	3	2	4	41	8	5	4	3	8	6	42	116	B. melitensis bv. 3	Human	Shanxi	North China	North	2008	2001~2018	2000s
CBm0482	1	5	3	13	2	2	3	2	4	42	8	6	4	3	7	5	42	108	B. melitensis bv. 3	Human	Shanxi	North China	North	2009	2001~2018	2000s
CBm0483	1	5	3	13	2	2	3	2	4	42	8	6	4	3	7	5	42	108	B. melitensis bv. 3	Human	Shanxi	North China	North	2009	2001~2018	2000s
CBm0484	1	5	3	13	2	2	3	2	4	41	8	5	4	3	7	7	42	116	B. melitensis bv. 3	Human	Shanxi	North China	North	2009	2001~2018	2000s
CBm0485	1	5	3	13	2	2	3	2	4	41	8	5	4	3	6	5	42	116	B. melitensis bv. 3	Human	Shanxi	North China	North	2009	2001~2018	2000s
CBm0486	1	5	3	13	2	2	3	2	4	41	8	5	4	3	7	7	42	116	B. melitensis bv. 3	Human	Shanxi	North China	North	2009	2001~2018	2000s
CBm0487	1	5	3	13	2	2	3	2	4	41	8	5	4	3	5	6	42	116	B. melitensis bv. 3	Human	Shanxi	North China	North	2009	2001~2018	2000s
CBm0488	1	5	3	13	2	2	3	2	4	41	8	5	4	3	5	7	42	116	B. melitensis bv. 3	Human	Shanxi	North China	North	2009	2001~2018	2000s
CBm0489	1	5	3	13	2	2	3	2	4	41	8	5	4	3	4	4	42	116	B. melitensis bv. 3	Human	Shanxi	North China	North	2009	2001~2018	2000s
CBm0490	1	5	3	13	2	2	3	2	4	41	8	5	4	3	5	4	42	116	B. melitensis bv. 3	Human	Shanxi	North China	North	2009	2001~2018	2000s
CBm0491	1	5	3	13	2	2	3	2	4	41	8	6	4	3	7	5	42	116	B. melitensis bv. 3	Human	Shanxi	North China	North	2009	2001~2018	2000s
CBm0492	1	5	3	13	2	2	3	2	4	41	8	5	4	3	5	4	42	116	B. melitensis bv. 3	Human	Shanxi	North China	North	2009	2001~2018	2000s
CBm0493	1	5	3	13	2	2	3	2	4	41	8	5	4	3	5	4	42	116	B. melitensis bv. 3	Human	Shanxi	North China	North	2009	2001~2018	2000s
CBm0494	1	5	3	13	2	2	3	2	4	41	8	5	4	3	7	6	42	116	B. melitensis bv. 3	Human	Shanxi	North China	North	2009	2001~2018	2000s
CBm0495	1	5	3	13	2	2	3	2	4	41	8	5	4	3	5	4	42	116	B. melitensis bv. 3	Human	Shanxi	North China	North	2009	2001~2018	2000s
CBm0496	1	5	3	13	2	2	3	2	4	41	8	5	4	3	10	6	42	116	B. melitensis bv. 3	Human	Shanxi	North China	North	2009	2001~2018	2000s
CBm0497	1	5	3	13	2	2	3	2	4	41	8	5	4	3	9	5	42	116	B. melitensis bv. 3	Human	Shanxi	North China	North	2009	2001~2018	2000s
CBm0498	1	5	3	13	2	2	3	2	4	41	8	5	4	3	7	6	42	116	B. melitensis bv. 3	Human	Shanxi	North China	North	2009	2001~2018	2000s
CBm0499	1	5	3	13	2	3	3	2	4	41	8	5	4	3	5	4	63	111	B. melitensis bv. 3	Human	Shanxi	North China	North	2009	2001~2018	2000s
CBm0500	1	5	3	13	2	3	3	2	4	41	8	5	5	3	8	6	63	111	B. melitensis bv. 3	Human	Shanxi	North China	North	2009	2001~2018	2000s
CBm0536	1	5	3	13	2	2	3	2	4	41	8	4	4	3	4	6	42	116	B. melitensis bv. 3	Human	Shanxi	North China	North	2010	2001~2018	2010s
CBm0537	1	5	3	13	2	2	3	2	4	41	8	7	4	3	10	6	42	116	B. melitensis bv. 3	Human	Shanxi	North China	North	2010	2001~2018	2010s
CBm0538	1	5	3	13	2	2	3	2	4	41	8	5	4	3	8	5	42	116	B. melitensis bv. 3	Human	Shanxi	North China	North	2010	2001~2018	2010s
CBm0539	1	5	3	13	2	2	3	2	4	41	8	4	4	3	3	5	42	116	B. melitensis bv. 3	Human	Shanxi	North China	North	2010	2001~2018	2010s
CBm0540	1	5	3	13	2	2	3	2	4	41	8	4	4	3	6	5	42	116	B. melitensis bv. 3	Human	Shanxi	North China	North	2010	2001~2018	2010s
CBm0541	1	5	3	13	2	2	3	2	4	41	8	3	4	3	4	5	42	116	B. melitensis bv. 3	Human	Shanxi	North China	North	2010	2001~2018	2010s
CBm0542	1	5	3	13	2	2	3	2	4	41	8	3	4	3	7	5	42	116	B. melitensis bv. 3	Human	Shanxi	North China	North	2010	2001~2018	2010s
CBm0543	1	5	3	13	2	2	3	2	4	41	8	3	4	3	7	5	42	116	B. melitensis bv. 3	Human	Shanxi	North China	North	2010	2001~2018	2010s
CBm0544	1	5	3	13	2	2	3	2	4	41	8	6	4	3	7	5	42	116	B. melitensis bv. 3	Human	Shanxi	North China	North	2010	2001~2018	2010s
CBm0545	1	5	3	13	2	2	3	2	4	41	8	7	4	3	9	5	42	116	B. melitensis bv. 3	Human	Shanxi	North China	North	2010	2001~2018	2010s
CBm0546	1	5	3	13	2	2	3	2	4	41	8	5	4	3	7	7	42	116	B. melitensis bv. 3	Human	Shanxi	North China	North	2010	2001~2018	2010s
CBm0547	1	5	3	13	2	2	3	2	4	46	8	5	4	3	6	5	42	297	B. melitensis bv. 3	Human	Shanxi	North China	North	2010	2001~2018	2010s
CBm0548	1	5	3	13	2	2	3	2	4	42	8	5	4	3	5	6	42	108	B. melitensis bv. 3	Human	Shanxi	North China	North	2010	2001~2018	2010s
CBm0549	1	5	3	13	2	2	3	2	4	41	8	4	4	3	8	8	42	116	B. melitensis bv. 3	Sheep	Shanxi	North China	North	2010	2001~2018	2010s
CBm0737	1	5	3	13	2	2	3	2	4	41	8	5	4	3	6	4	42	116	B. melitensis bv. 3	Human	Shanxi	North China	North	2011	2001~2018	2010s
CBm0738	1	5	3	13	2	2	3	2	4	41	8	4	4	3	6	5	42	116	B. melitensis bv. 3	Human	Shanxi	North China	North	2011	2001~2018	2010s
CBm0739	1	5	3	13	2	2	3	2	4	41	8	7	4	3	6	7	42	116	B. melitensis bv. 3	Human	Shanxi	North China	North	2011	2001~2018	2010s
CBm0740	1	5	3	13	2	2	3	2	4	41	8	7	4	3	6	7	42	116	B. melitensis bv. 3	Human	Shanxi	North China	North	2011	2001~2018	2010s
CBm0741	1	5	3	13	2	2	3	2	4	41	8	5	4	3	6	5	42	116	B. melitensis bv. 3	Human	Shanxi	North China	North	2011	2001~2018	2010s
CBm0742	1	5	3	13	2	2	3	2	4	41	8	7	4	3	6	7	42	116	B. melitensis bv. 3	Human	Shanxi	North China	North	2011	2001~2018	2010s
CBm0743	1	5	3	13	2	2	3	2	4	41	8	5	4	3	6	5	42	116	B. melitensis bv. 3	Human	Shanxi	North China	North	2011	2001~2018	2010s
CBm0744	1	5	3	13	2	2	3	2	4	46	8	5	4	3	5	5	42	297	B. melitensis bv. 3	Human	Shanxi	North China	North	2011	2001~2018	2010s
CBm0745	1	5	3	13	2	2	3	2	4	46	8	5	4	3	5	5	42	297	B. melitensis bv. 3	Human	Shanxi	North China	North	2011	2001~2018	2010s
CBm0746	1	5	3	13	2	2	3	2	4	41	8	5	4	3	9	5	42	116	B. melitensis bv. 3	Human	Shanxi	North China	North	2011	2001~2018	2010s
CBm0747	1	5	3	13	2	2	3	2	4	41	8	4	4	3	6	5	42	116	B. melitensis bv. 3	Human	Shanxi	North China	North	2011	2001~2018	2010s
CBm0748	1	5	3	13	3	2	3	2	4	41	8	5	4	3	5	5	43	125	B. melitensis bv. 3	Human	Shanxi	North China	North	2011	2001~2018	2010s
CBm0749	1	5	3	13	2	1	3	2	4	41	8	3	4	3	7	5	114	291	B. melitensis bv. 3	Human	Shanxi	North China	North	2011	2001~2018	2010s
CBm0750	1	5	3	13	2	1	3	2	4	41	8	3	4	3	7	5	114	291	B. melitensis bv. 3	Human	Shanxi	North China	North	2011	2001~2018	2010s
CBm0793	1	5	3	13	2	2	3	2	4	41	8	10	4	3	5	4	42	116	B. melitensis bv. 3	Human	Shanxi	North China	North	2012	2001~2018	2010s
CBm0794	1	5	3	13	2	2	3	2	4	41	8	10	4	3	5	4	42	116	B. melitensis bv. 3	Human	Shanxi	North China	North	2012	2001~2018	2010s
CBm0795	1	5	3	13	2	2	3	2	4	41	8	4	4	3	8	5	42	116	B. melitensis bv. 3	Human	Shanxi	North China	North	2012	2001~2018	2010s
CBm0796	1	5	3	13	2	2	3	2	4	41	8	8	4	3	4	5	42	116	B. melitensis bv. 3	Human	Shanxi	North China	North	2012	2001~2018	2010s
CBm0797	1	5	3	13	2	2	3	2	4	41	8	8	4	3	4	5	42	116	B. melitensis bv. 3	Human	Shanxi	North China	North	2012	2001~2018	2010s
CBm0798	1	5	3	13	2	2	3	2	4	41	8	8	4	3	4	5	42	116	B. melitensis bv. 3	Human	Shanxi	North China	North	2012	2001~2018	2010s
CBm0799	1	5	3	13	2	2	3	2	4	41	8	5	4	3	7	6	42	116	B. melitensis bv. 3	Human	Shanxi	North China	North	2012	2001~2018	2010s
CBm0800	1	5	3	13	2	2	3	2	4	41	8	5	4	3	8	6	42	116	B. melitensis bv. 3	Human	Shanxi	North China	North	2012	2001~2018	2010s
CBm0801	1	5	3	13	2	2	3	2	4	41	8	5	4	3	5	6	42	116	B. melitensis bv. 3	Human	Shanxi	North China	North	2012	2001~2018	2010s
CBm0802	1	5	3	13	2	2	3	2	4	41	8	5	4	3	9	6	42	116	B. melitensis bv. 3	Human	Shanxi	North China	North	2012	2001~2018	2010s
CBm0803	1	5	3	13	2	2	3	2	4	41	8	7	4	3	6	6	42	116	B. melitensis bv. 3	Human	Shanxi	North China	North	2012	2001~2018	2010s
CBm0804	1	5	3	13	2	2	3	2	4	41	8	5	4	3	6	6	42	116	B. melitensis bv. 3	Human	Shanxi	North China	North	2012	2001~2018	2010s
CBm0879	1	5	3	13	2	2	3	2	4	41	8	6	4	3	4	4	42	116	B. melitensis bv. 3	Human	Shanxi	North China	North	2013	2001~2018	2010s
CBm0880	1	5	3	13	2	2	3	2	4	41	8	6	4	3	4	4	42	116	B. melitensis bv. 3	Human	Shanxi	North China	North	2013	2001~2018	2010s
CBm0881	1	5	3	13	2	2	3	2	4	41	8	6	4	3	7	5	42	116	B. melitensis bv. 3	Human	Shanxi	North China	North	2013	2001~2018	2010s
CBm0882	1	5	3	13	2	2	3	2	4	41	8	4	4	3	3	5	42	116	B. melitensis bv. 3	Human	Shanxi	North China	North	2013	2001~2018	2010s
CBm0883	1	5	3	13	2	2	3	2	4	41	8	4	4	3	6	5	42	116	B. melitensis bv. 3	Human	Shanxi	North China	North	2013	2001~2018	2010s
CBm0884	1	5	3	13	2	2	3	2	4	41	8	4	4	3	4	5	42	116	B. melitensis bv. 3	Human	Shanxi	North China	North	2013	2001~2018	2010s
CBm0885	1	5	3	13	2	2	3	2	4	41	8	4	4	3	4	5	42	116	B. melitensis bv. 3	Human	Shanxi	North China	North	2013	2001~2018	2010s
CBm0886	1	5	3	13	2	2	3	2	4	41	8	5	4	3	13	6	42	116	B. melitensis bv. 3	Human	Shanxi	North China	North	2013	2001~2018	2010s
CBm0887	1	5	3	13	2	2	3	2	4	41	8	5	4	3	10	6	42	116	B. melitensis bv. 3	Human	Shanxi	North China	North	2013	2001~2018	2010s
CBm0888	1	5	3	13	2	2	3	2	4	41	8	5	4	3	8	7	42	116	B. melitensis bv. 3	Human	Shanxi	North China	North	2013	2001~2018	2010s
CBm0889	1	5	3	13	2	2	3	2	4	41	8	5	4	3	7	7	42	116	B. melitensis bv. 3	Human	Shanxi	North China	North	2013	2001~2018	2010s
CBm0890	1	5	3	13	2	2	3	2	4	41	8	7	4	3	4	6	42	116	B. melitensis bv. 3	Human	Shanxi	North China	North	2013	2001~2018	2010s
CBm1275	1	5	3	13	3	2	3	2	4	41	8	7	4	3	3	4	43	125	B. melitensis bv. 3	Human	Shanxi	North China	North	2017	2001~2018	2010s
CBm0045	1	5	3	13	2	2	3	2	4	41	8	5	4	3	6	5	42	116	B. melitensis bv. 3	Sheep	Sichuan	Southwest China	South	1963	1950~1970	1960s
CBm0046	1	5	3	13	2	2	3	2	4	41	8	5	4	3	6	5	42	116	B. melitensis bv. 3	Sheep	Sichuan	Southwest China	South	1963	1950~1970	1960s
CBm0047	1	5	3	13	2	2	3	1	4	42	8	5	4	3	6	3	CN8	N11	B. melitensis bv. 3	Sheep	Sichuan	Southwest China	South	1963	1950~1970	1960s
CBm0048	1	5	3	13	2	2	3	1	4	42	8	5	4	3	6	3	CN8	N11	B. melitensis bv. 3	Sheep	Sichuan	Southwest China	South	1963	1950~1970	1960s
CBm0154	1	5	3	13	2	2	3	1	4	42	8	7	4	3	6	3	CN8	N11	B. melitensis bv. 3	Catle	Sichuan	Southwest China	South	1981	1980~2000	1980s
CBm0155	1	5	3	13	2	2	3	1	4	42	8	7	4	3	6	3	CN8	N11	B. melitensis bv. 3	Yak	Sichuan	Southwest China	South	1981	1980~2000	1980s
CBm1037	1	5	3	13	2	2	3	1	4	42	8	6	4	8	16	3	CN8	N11	B. melitensis bv. 3	Human	Sichuan	Southwest China	South	2014	2001~2018	2010s
CBm0550	1	5	3	13	2	2	3	2	4	42	8	5	4	3	7	7	42	108	B. melitensis bv. 3	Human	Tianjin	North China	North	2010	2001~2018	2010s
CBm0551	1	5	3	13	2	2	3	2	4	46	8	5	4	3	5	5	42	297	B. melitensis bv. 3	Human	Tianjin	North China	North	2010	2001~2018	2010s
CBm0552	1	5	3	13	2	2	3	2	4	41	8	4	4	3	8	5	42	116	B. melitensis bv. 3	Human	Tianjin	North China	North	2010	2001~2018	2010s
CBm0086	1	5	3	13	2	2	3	2	4	41	8	5	4	3	6	5	42	116	B. melitensis bv. 2	Sheep	Xinjiang	Northwest China	North	1978	1950~1970	1970s
CBm0087	1	5	3	13	2	2	3	2	4	41	8	4	4	6	6	4	42	116	B. melitensis bv. 2	Sheep	Xinjiang	Northwest China	North	1978	1950~1970	1970s
CBm0088	1	5	3	13	2	2	3	1	4	42	8	4	4	6	6	3	CN8	N11	B. melitensis bv. 2	Sheep	Xinjiang	Northwest China	North	1978	1950~1970	1970s
CBm0089	1	5	3	13	2	2	3	1	4	42	8	4	4	6	6	3	CN8	N11	B. melitensis bv. 2	Sheep	Xinjiang	Northwest China	North	1978	1950~1970	1970s
CBm0153	1	5	3	12	2	2	3	3	4	42	8	7	4	3	6	5	CN9	N40	B. melitensis bv. 3	Sheep	Xinjiang	Northwest China	North	1980	1980~2000	1980s
CBm0308	1	5	3	13	3	1	5	2	4	38	9	5	4	3	6	3	CN18	N53	B. melitensis bv. 3	Sheep	Xinjiang	Northwest China	North	2005	2001~2018	2000s
CBm0309	1	5	3	12	2	2	3	3	4	42	8	7	4	3	6	5	CN9	N40	B. melitensis bv. 3	Catle	Xinjiang	Northwest China	North	2005	2001~2018	2000s
CBm0310	1	5	3	12	2	2	3	3	4	42	8	4	4	3	6	5	CN9	N40	B. melitensis bv. 3	Yak	Xinjiang	Northwest China	North	2005	2001~2018	2000s
CBm0353	1	5	3	13	2	2	3	2	4	41	8	4	4	3	5	4	42	116	B. melitensis bv. 3	Sheep	Xinjiang	Northwest China	North	2007	2001~2018	2000s
CBm0354	1	5	3	13	4	1	5	2	4	38	9	4	4	8	4	3	CN17	N52	B. melitensis bv. 3	Sheep	Xinjiang	Northwest China	North	2007	2001~2018	2000s
CBm0615	1	5	3	13	2	2	3	2	4	41	8	4	4	3	5	5	42	116	B. melitensis bv. 3	Goat	Xinjiang	Northwest China	North	2010	2001~2018	2010s
CBm0616	1	5	3	13	2	2	3	2	4	41	8	4	4	3	7	10	42	116	B. melitensis bv. 3	Sheep	Xinjiang	Northwest China	North	2010	2001~2018	2010s
CBm0617	1	5	3	13	2	2	3	2	4	41	8	4	4	3	7	10	42	116	B. melitensis bv. 3	Sheep	Xinjiang	Northwest China	North	2010	2001~2018	2010s
CBm0618	1	5	3	13	2	2	3	2	4	41	8	6	4	3	7	5	42	116	B. melitensis bv. 3	Sheep	Xinjiang	Northwest China	North	2010	2001~2018	2010s
CBm0619	1	5	3	13	2	3	3	2	4	41	8	6	4	3	6	5	63	111	B. melitensis bv. 3	Sheep	Xinjiang	Northwest China	North	2010	2001~2018	2010s
CBm0620	1	5	3	13	2	3	3	2	4	41	8	4	4	3	6	5	63	111	B. melitensis bv. 3	Sheep	Xinjiang	Northwest China	North	2010	2001~2018	2010s
CBm0760	1	5	3	13	2	2	3	2	4	41	8	5	4	3	9	6	42	116	B. melitensis bv. 3	Catle	Xinjiang	Northwest China	North	2011	2001~2018	2010s
CBm0761	1	5	3	13	2	2	3	2	4	41	8	4	4	3	8	8	42	116	B. melitensis bv. 3	Catle	Xinjiang	Northwest China	North	2011	2001~2018	2010s
CBm0762	1	5	3	13	2	2	3	2	4	41	8	4	4	3	6	5	42	116	B. melitensis bv. 3	Goat	Xinjiang	Northwest China	North	2011	2001~2018	2010s
CBm0763	1	5	3	13	2	2	3	2	4	41	8	4	4	3	6	7	42	116	B. melitensis bv. 1	Sheep	Xinjiang	Northwest China	North	2011	2001~2018	2010s
CBm0764	1	5	3	13	2	2	3	2	4	41	8	4	4	3	5	5	42	116	B. melitensis bv. 3	Sheep	Xinjiang	Northwest China	North	2011	2001~2018	2010s
CBm0765	1	5	3	13	2	2	3	2	4	41	8	4	4	3	6	10	42	116	B. melitensis bv. 3	Sheep	Xinjiang	Northwest China	North	2011	2001~2018	2010s
CBm0766	1	5	3	13	2	2	3	2	4	41	8	5	4	3	3	4	42	116	B. melitensis bv. 3	Sheep	Xinjiang	Northwest China	North	2011	2001~2018	2010s
CBm0767	1	5	3	13	2	2	3	2	4	41	8	6	4	3	6	5	42	116	B. melitensis bv. 3	Sheep	Xinjiang	Northwest China	North	2011	2001~2018	2010s
CBm0768	1	5	3	13	2	2	3	2	4	41	8	4	4	3	6	7	42	116	B. melitensis bv. 3	Sheep	Xinjiang	Northwest China	North	2011	2001~2018	2010s
CBm0769	1	5	3	13	2	2	3	2	4	41	8	4	4	3	6	7	42	116	B. melitensis bv. 3	Sheep	Xinjiang	Northwest China	North	2011	2001~2018	2010s
CBm0770	1	5	3	13	2	2	3	2	4	41	8	5	4	3	3	4	42	116	B. melitensis bv. 3	Sheep	Xinjiang	Northwest China	North	2011	2001~2018	2010s
CBm0771	1	5	3	13	2	2	3	2	4	41	8	5	4	3	3	4	42	116	B. melitensis bv. 3	Sheep	Xinjiang	Northwest China	North	2011	2001~2018	2010s
CBm0772	1	5	3	13	2	2	3	2	4	41	8	5	4	3	3	4	42	116	B. melitensis bv. 3	Sheep	Xinjiang	Northwest China	North	2011	2001~2018	2010s
CBm0773	1	5	3	13	2	2	3	2	4	41	8	5	4	3	3	4	42	116	B. melitensis bv. 3	Sheep	Xinjiang	Northwest China	North	2011	2001~2018	2010s
CBm0774	1	5	3	13	2	2	3	2	4	41	8	6	4	3	6	5	42	116	B. melitensis bv. 3	Sheep	Xinjiang	Northwest China	North	2011	2001~2018	2010s
CBm0775	1	5	3	13	2	2	3	2	4	41	8	4	4	3	6	7	42	116	B. melitensis bv. 3	Sheep	Xinjiang	Northwest China	North	2011	2001~2018	2010s
CBm0776	1	5	3	13	2	3	3	2	4	41	8	4	4	3	6	5	63	111	B. melitensis bv. 3	Human	Xinjiang	Northwest China	North	2011	2001~2018	2010s
CBm0841	1	5	3	13	2	2	3	2	4	41	8	5	4	3	3	4	42	116	B. melitensis bv. 1	Sheep	Xinjiang	Northwest China	North	2012	2001~2018	2010s
CBm0842	1	5	3	13	2	2	3	2	4	41	8	4	4	3	3	4	42	116	B. melitensis bv. 1	Sheep	Xinjiang	Northwest China	North	2012	2001~2018	2010s
CBm0843	1	5	3	13	2	2	3	2	4	41	8	4	4	3	6	5	42	116	B. melitensis bv. 3	Sheep	Xinjiang	Northwest China	North	2012	2001~2018	2010s
CBm0844	1	5	3	13	2	2	3	2	4	41	8	4	4	3	9	8	42	116	B. melitensis bv. 3	Sheep	Xinjiang	Northwest China	North	2012	2001~2018	2010s
CBm0845	1	5	3	13	2	2	3	2	4	41	8	4	4	3	6	10	42	116	B. melitensis bv. 3	Sheep	Xinjiang	Northwest China	North	2012	2001~2018	2010s
CBm0846	1	5	3	13	2	3	3	2	4	41	8	6	4	3	6	5	63	111	B. melitensis bv. 3	Sheep	Xinjiang	Northwest China	North	2012	2001~2018	2010s
CBm0847	1	5	3	13	2	4	3	2	4	41	8	6	4	8	7	6	CN5	N6	B. melitensis bv. 3	Catle	Xinjiang	Northwest China	North	2012	2001~2018	2010s
CBm0926	1	5	3	13	2	2	3	2	4	41	8	6	4	3	5	7	42	116	B. melitensis bv. 1	Sheep	Xinjiang	Northwest China	North	2013	2001~2018	2010s
CBm0927	1	5	3	13	2	2	3	2	4	41	8	4	4	3	9	9	42	116	B. melitensis bv. 3	Sheep	Xinjiang	Northwest China	North	2013	2001~2018	2010s
CBm0928	1	5	3	13	2	2	3	2	4	41	8	4	4	3	6	8	42	116	B. melitensis bv. 3	Sheep	Xinjiang	Northwest China	North	2013	2001~2018	2010s
CBm0929	1	5	3	13	2	2	3	2	4	41	8	7	4	3	3	7	42	116	B. melitensis bv. 3	Sheep	Xinjiang	Northwest China	North	2013	2001~2018	2010s
CBm0930	1	5	3	13	2	2	3	2	4	41	8	5	4	3	5	7	42	116	B. melitensis bv. 3	Sheep	Xinjiang	Northwest China	North	2013	2001~2018	2010s
CBm0931	1	5	3	13	2	2	3	2	4	41	8	4	4	3	6	10	42	116	B. melitensis bv. 3	Sheep	Xinjiang	Northwest China	North	2013	2001~2018	2010s
CBm0932	1	5	3	13	2	2	3	2	4	41	8	4	4	3	6	7	42	116	B. melitensis bv. 3	Sheep	Xinjiang	Northwest China	North	2013	2001~2018	2010s
CBm0933	1	5	3	13	2	2	3	2	4	41	8	4	4	3	6	10	42	116	B. melitensis bv. 3	Sheep	Xinjiang	Northwest China	North	2013	2001~2018	2010s
CBm0934	1	5	3	13	2	2	3	2	4	41	8	7	4	3	3	7	42	116	B. melitensis bv. 3	Sheep	Xinjiang	Northwest China	North	2013	2001~2018	2010s
CBm0935	1	5	3	13	2	2	3	2	4	41	8	5	4	3	5	7	42	116	B. melitensis bv. 3	Sheep	Xinjiang	Northwest China	North	2013	2001~2018	2010s
CBm0936	1	5	3	13	2	2	3	2	4	41	8	4	4	3	6	7	42	116	B. melitensis bv. 3	Sheep	Xinjiang	Northwest China	North	2013	2001~2018	2010s
CBm0937	1	5	3	13	2	2	3	2	4	41	8	4	4	3	5	6	42	116	B. melitensis bv. 3	Sheep	Xinjiang	Northwest China	North	2013	2001~2018	2010s
CBm0938	1	5	3	13	2	3	3	2	4	41	8	6	4	3	6	5	63	111	B. melitensis bv. 3	Sheep	Xinjiang	Northwest China	North	2013	2001~2018	2010s
CBm0939	1	5	3	13	2	3	3	2	4	41	8	6	4	3	6	5	63	111	B. melitensis bv. 3	Sheep	Xinjiang	Northwest China	North	2013	2001~2018	2010s
CBm0940	1	5	3	13	2	3	3	2	4	41	8	6	4	3	6	5	63	111	B. melitensis bv. 3	Sheep	Xinjiang	Northwest China	North	2013	2001~2018	2010s
CBm0941	1	5	3	13	2	3	3	2	4	41	8	5	4	3	6	5	63	111	B. melitensis bv. 3	Sheep	Xinjiang	Northwest China	North	2013	2001~2018	2010s
CBm1022	1	5	3	13	2	2	3	2	4	41	8	7	4	3	6	6	42	116	B. melitensis bv. 1	Sheep	Xinjiang	Northwest China	North	2014	2001~2018	2010s
CBm1023	1	5	3	13	2	2	3	2	4	41	8	5	4	3	5	5	42	116	B. melitensis bv. 2	Sheep	Xinjiang	Northwest China	North	2014	2001~2018	2010s
CBm1024	1	5	3	13	2	2	3	2	4	41	8	5	4	3	5	5	42	116	B. melitensis bv. 3	Sheep	Xinjiang	Northwest China	North	2014	2001~2018	2010s
CBm1025	1	5	3	13	2	2	3	2	4	41	8	4	4	3	6	8	42	116	B. melitensis bv. 3	Sheep	Xinjiang	Northwest China	North	2014	2001~2018	2010s
CBm1026	1	5	3	13	2	2	3	2	4	41	8	4	4	3	6	7	42	116	B. melitensis bv. 3	Sheep	Xinjiang	Northwest China	North	2014	2001~2018	2010s
CBm1027	1	5	3	13	2	2	3	2	4	41	8	5	4	3	5	6	42	116	B. melitensis bv. 3	Sheep	Xinjiang	Northwest China	North	2014	2001~2018	2010s
CBm1028	1	5	3	13	2	2	3	2	4	41	8	5	4	3	5	7	42	116	B. melitensis bv. 3	Sheep	Xinjiang	Northwest China	North	2014	2001~2018	2010s
CBm1029	1	5	3	13	2	3	3	2	4	41	8	7	4	7	5	5	63	111	B. melitensis bv. 1	Sheep	Xinjiang	Northwest China	North	2014	2001~2018	2010s
CBm1030	1	5	3	13	2	3	3	2	4	41	8	5	4	3	6	5	63	111	B. melitensis bv. 2	Sheep	Xinjiang	Northwest China	North	2014	2001~2018	2010s
CBm1072	1	5	3	13	2	2	3	2	4	41	8	5	4	3	7	5	42	116	B. melitensis bv. 1	Sheep	Xinjiang	Northwest China	North	2015	2001~2018	2010s
CBm1073	1	5	3	13	2	2	3	2	4	41	8	7	4	3	8	6	42	116	B. melitensis bv. 1	Sheep	Xinjiang	Northwest China	North	2015	2001~2018	2010s
CBm1074	1	5	3	13	2	2	3	2	4	41	8	4	4	3	5	6	42	116	B. melitensis bv. 3	Sheep	Xinjiang	Northwest China	North	2015	2001~2018	2010s
CBm1075	1	5	3	13	2	2	3	2	4	41	8	4	4	3	5	6	42	116	B. melitensis bv. 3	Sheep	Xinjiang	Northwest China	North	2015	2001~2018	2010s
CBm1076	1	5	3	13	2	2	3	2	4	41	8	6	4	3	5	5	42	116	B. melitensis bv. 3	Sheep	Xinjiang	Northwest China	North	2015	2001~2018	2010s
CBm1077	1	5	3	13	2	2	3	2	4	41	8	6	4	3	7	5	42	116	B. melitensis bv. 3	Sheep	Xinjiang	Northwest China	North	2015	2001~2018	2010s
CBm1078	1	5	3	13	2	2	3	2	4	41	8	4	4	3	7	6	42	116	B. melitensis bv. 3	Sheep	Xinjiang	Northwest China	North	2015	2001~2018	2010s
CBm1079	1	5	3	13	2	3	3	2	4	41	8	7	4	3	8	5	63	111	B. melitensis bv. 1	Sheep	Xinjiang	Northwest China	North	2015	2001~2018	2010s
CBm1210	1	5	3	13	2	2	3	2	4	41	8	4	3	2	2	5	42	116	B. melitensis bv. 3	Sheep	Xinjiang	Northwest China	North	2016	2001~2018	2010s
CBm1211	1	5	3	13	2	2	3	2	4	41	8	4	3	2	2	5	42	116	B. melitensis bv. 3	Sheep	Xinjiang	Northwest China	North	2016	2001~2018	2010s
CBm1212	1	5	3	13	2	2	3	2	4	41	8	5	3	2	2	5	42	116	B. melitensis bv. 3	Sheep	Xinjiang	Northwest China	North	2016	2001~2018	2010s
CBm1213	1	5	3	13	2	2	3	2	4	41	8	5	3	2	2	5	42	116	B. melitensis bv. 3	Sheep	Xinjiang	Northwest China	North	2016	2001~2018	2010s
CBm1214	1	5	3	13	2	2	3	2	4	41	8	5	3	2	2	5	42	116	B. melitensis bv. 3	Sheep	Xinjiang	Northwest China	North	2016	2001~2018	2010s
CBm1215	1	5	3	13	2	2	3	2	4	41	8	5	3	2	2	5	42	116	B. melitensis bv. 3	Sheep	Xinjiang	Northwest China	North	2016	2001~2018	2010s
CBm1216	1	5	3	13	2	2	3	2	4	41	8	5	3	2	2	5	42	116	B. melitensis bv. 3	Sheep	Xinjiang	Northwest China	North	2016	2001~2018	2010s
CBm1217	1	5	3	13	2	2	3	2	4	41	8	6	3	2	7	5	42	116	B. melitensis bv. 3	Sheep	Xinjiang	Northwest China	North	2016	2001~2018	2010s
CBm1218	1	5	3	13	2	2	3	2	4	41	8	6	3	2	7	5	42	116	B. melitensis bv. 3	Sheep	Xinjiang	Northwest China	North	2016	2001~2018	2010s
CBm1219	1	5	3	13	2	2	3	2	4	41	8	6	3	2	7	5	42	116	B. melitensis bv. 3	Sheep	Xinjiang	Northwest China	North	2016	2001~2018	2010s
CBm1220	1	5	3	13	2	2	3	2	4	41	8	6	3	2	7	5	42	116	B. melitensis bv. 3	Sheep	Xinjiang	Northwest China	North	2016	2001~2018	2010s
CBm1221	1	5	3	13	2	2	3	2	4	41	8	6	3	2	7	5	42	116	B. melitensis bv. 3	Sheep	Xinjiang	Northwest China	North	2016	2001~2018	2010s
CBm1222	1	5	3	13	2	2	3	2	4	41	8	6	3	2	7	5	42	116	B. melitensis bv. 3	Sheep	Xinjiang	Northwest China	North	2016	2001~2018	2010s
CBm1223	1	5	3	13	2	2	3	2	4	41	8	6	3	2	7	5	42	116	B. melitensis bv. 3	Sheep	Xinjiang	Northwest China	North	2016	2001~2018	2010s
CBm1224	1	5	3	13	2	2	3	2	4	41	8	7	3	2	7	5	42	116	B. melitensis bv. 3	Sheep	Xinjiang	Northwest China	North	2016	2001~2018	2010s
CBm1225	1	5	3	13	2	2	3	2	4	41	8	8	3	2	7	5	42	116	B. melitensis bv. 3	Sheep	Xinjiang	Northwest China	North	2016	2001~2018	2010s
CBm1226	1	5	3	13	2	2	3	2	5	41	8	5	3	2	5	6	42	180	B. melitensis bv. 3	Sheep	Xinjiang	Northwest China	North	2016	2001~2018	2010s
CBm1227	1	5	3	13	2	2	3	2	4	41	8	5	3	2	2	5	42	116	B. melitensis bv. 3	Sheep	Xinjiang	Northwest China	North	2016	2001~2018	2010s
CBm1228	1	5	3	13	2	2	3	2	4	41	8	5	3	2	2	5	42	116	B. melitensis bv. 3	Sheep	Xinjiang	Northwest China	North	2016	2001~2018	2010s
CBm1229	1	5	3	13	2	2	3	2	4	41	8	5	3	2	2	5	42	116	B. melitensis bv. 3	Sheep	Xinjiang	Northwest China	North	2016	2001~2018	2010s
CBm1230	1	5	3	13	2	2	3	2	4	41	8	4	3	2	2	5	42	116	B. melitensis bv. 3	Sheep	Xinjiang	Northwest China	North	2016	2001~2018	2010s
CBm1231	1	5	3	13	2	2	3	2	4	41	8	4	3	2	2	5	42	116	B. melitensis bv. 3	Sheep	Xinjiang	Northwest China	North	2016	2001~2018	2010s
CBm1232	1	5	3	13	2	2	3	2	4	41	8	5	3	2	2	5	42	116	B. melitensis bv. 3	Sheep	Xinjiang	Northwest China	North	2016	2001~2018	2010s
CBm1233	1	5	3	13	2	2	3	2	4	41	8	5	3	2	2	5	42	116	B. melitensis bv. 3	Sheep	Xinjiang	Northwest China	North	2016	2001~2018	2010s
CBm1234	1	5	3	13	2	2	3	2	4	41	8	6	3	2	7	5	42	116	B. melitensis bv. 3	Sheep	Xinjiang	Northwest China	North	2016	2001~2018	2010s
CBm1235	1	5	3	13	2	2	3	2	4	41	8	7	3	2	7	5	42	116	B. melitensis bv. 3	Sheep	Xinjiang	Northwest China	North	2016	2001~2018	2010s
CBm1236	1	5	3	13	2	2	3	2	4	41	8	6	3	2	7	5	42	116	B. melitensis bv. 3	Sheep	Xinjiang	Northwest China	North	2016	2001~2018	2010s
CBm1237	1	5	3	13	2	2	3	2	4	41	8	6	3	2	7	5	42	116	B. melitensis bv. 3	Sheep	Xinjiang	Northwest China	North	2016	2001~2018	2010s
CBm1238	1	5	3	13	2	2	3	2	4	41	8	6	3	2	7	5	42	116	B. melitensis bv. 3	Sheep	Xinjiang	Northwest China	North	2016	2001~2018	2010s
CBm1239	1	5	3	13	2	2	3	2	4	41	8	6	3	2	7	5	42	116	B. melitensis bv. 3	Sheep	Xinjiang	Northwest China	North	2016	2001~2018	2010s
CBm1240	1	5	3	13	2	2	3	2	4	41	8	6	3	2	7	5	42	116	B. melitensis bv. 3	Sheep	Xinjiang	Northwest China	North	2016	2001~2018	2010s
CBm1241	1	5	3	13	2	2	3	2	4	41	8	8	3	2	7	5	42	116	B. melitensis bv. 3	Sheep	Xinjiang	Northwest China	North	2016	2001~2018	2010s
CBm1242	1	5	3	13	2	2	3	2	4	41	8	6	3	2	7	5	42	116	B. melitensis bv. 3	Sheep	Xinjiang	Northwest China	North	2016	2001~2018	2010s
CBm1243	1	5	3	13	2	2	3	2	5	41	8	5	3	2	5	6	42	180	B. melitensis bv. 3	Sheep	Xinjiang	Northwest China	North	2016	2001~2018	2010s
CBm1276	1	5	3	13	2	2	3	2	4	41	8	6	4	2	3	8	42	116	B. melitensis bv. 3	Human	Xinjiang	Northwest China	North	2017	2001~2018	2010s
CBm1277	1	5	3	13	2	2	3	2	4	41	8	3	4	2	3	4	42	116	B. melitensis bv. 3	Human	Xinjiang	Northwest China	North	2017	2001~2018	2010s
CBm1278	1	5	3	13	2	2	3	2	4	41	8	3	4	2	3	4	42	116	B. melitensis bv. 3	Human	Xinjiang	Northwest China	North	2017	2001~2018	2010s
CBm1279	1	5	3	13	2	2	3	2	4	41	8	5	4	2	3	5	42	116	B. melitensis bv. 3	Human	Xinjiang	Northwest China	North	2017	2001~2018	2010s
CBm1280	1	5	3	13	3	2	3	2	4	41	8	6	4	2	3	5	43	125	B. melitensis bv. 3	Human	Xinjiang	Northwest China	North	2017	2001~2018	2010s
CBm1281	1	5	3	13	3	2	3	2	4	41	8	6	4	2	3	5	43	125	B. melitensis bv. 3	Human	Xinjiang	Northwest China	North	2017	2001~2018	2010s
CBm0525	1	5	3	13	2	2	3	2	4	41	8	6	4	3	4	4	42	116	B. melitensis bv. 3	Human	Yunnan	Southwest China	South	2009	2001~2018	2000s
CBm0526	1	5	3	13	2	2	3	2	4	41	8	6	4	3	5	5	42	116	B. melitensis bv. 3	Human	Yunnan	Southwest China	South	2009	2001~2018	2000s
CBm0527	1	5	3	13	2	2	3	2	4	41	8	5	4	3	6	4	42	116	B. melitensis bv. 3	Human	Yunnan	Southwest China	South	2009	2001~2018	2000s
CBm0528	1	5	3	13	2	2	3	2	4	41	8	6	4	3	4	4	42	116	B. melitensis bv. 3	Human	Yunnan	Southwest China	South	2009	2001~2018	2000s
CBm0529	1	5	3	13	2	2	3	2	4	41	8	6	4	3	5	5	42	116	B. melitensis bv. 3	Human	Yunnan	Southwest China	South	2009	2001~2018	2000s
CBm0530	1	5	3	13	2	2	3	2	4	41	8	5	4	3	6	4	42	116	B. melitensis bv. 3	Human	Yunnan	Southwest China	South	2009	2001~2018	2000s
CBm0531	1	5	3	13	2	2	3	2	4	44	8	4	4	6	8	3	42	N3	B. melitensis bv. 3	Human	Yunnan	Southwest China	South	2009	2001~2018	2000s
CBm0532	1	5	3	13	3	1	3	2	4	41	8	5	5	3	9	6	58	120	B. melitensis bv. 3	Human	Yunnan	Southwest China	South	2009	2001~2018	2000s
CBm0533	1	5	3	13	3	1	3	2	4	41	8	5	5	3	9	6	58	120	B. melitensis bv. 3	Human	Yunnan	Southwest China	South	2009	2001~2018	2000s
CBm0534	1	5	3	13	2	2	3	3	4	44	8	4	4	8	5	5	184	N2	B. melitensis bv. 3	Human	Yunnan	Southwest China	South	2009	2001~2018	2000s
CBm0679	1	5	3	13	3	1	3	2	4	41	8	5	4	6	5	3	58	120	B. melitensis bv. 3	Human	Yunnan	Southwest China	South	2010	2001~2018	2010s
CBm0680	1	5	3	13	3	1	3	2	4	41	8	3	4	5	5	3	58	120	B. melitensis bv. 3	Human	Yunnan	Southwest China	South	2010	2001~2018	2010s
CBm0681	1	5	3	13	3	1	3	2	4	41	8	4	4	6	7	3	58	120	B. melitensis bv. 3	Human	Yunnan	Southwest China	South	2010	2001~2018	2010s
CBm0682	1	5	3	13	3	1	3	2	4	41	8	4	4	6	7	3	58	120	B. melitensis bv. 3	Human	Yunnan	Southwest China	South	2010	2001~2018	2010s
CBm0683	1	5	3	13	3	1	3	2	4	41	8	4	4	7	6	3	58	120	B. melitensis bv. 3	Human	Yunnan	Southwest China	South	2010	2001~2018	2010s
CBm0974	1	5	3	13	2	2	3	3	4	44	8	5	4	6	5	5	184	N2	B. melitensis bv. 3	Human	Yunnan	Southwest China	South	2013	2001~2018	2010s
CBm0975	1	5	3	13	2	2	3	3	4	44	8	4	4	7	6	5	184	N2	B. melitensis bv. 3	Human	Yunnan	Southwest China	South	2013	2001~2018	2010s
CBm0976	1	5	3	13	2	2	3	3	4	44	8	3	4	5	5	5	184	N2	B. melitensis bv. 3	Human	Yunnan	Southwest China	South	2013	2001~2018	2010s
CBm0977	1	5	3	13	2	2	3	3	4	44	8	4	4	6	7	5	184	N2	B. melitensis bv. 3	Human	Yunnan	Southwest China	South	2013	2001~2018	2010s
CBm0978	1	5	3	11	2	2	3	2	4	44	8	4	4	6	7	3	CN4	N4	B. melitensis bv. 3	Human	Yunnan	Southwest China	South	2013	2001~2018	2010s
CBm0282	1	5	3	13	2	2	3	2	4	41	8	5	4	3	7	5	42	116	B. melitensis bv. 3	Human	Zhejiang	East China	South	2005	2001~2018	2000s
CBm0283	1	5	3	13	2	2	3	2	4	41	8	7	4	3	6	5	42	116	B. melitensis bv. 3	Human	Zhejiang	East China	South	2005	2001~2018	2000s
CBm0284	1	5	3	13	2	2	3	2	4	41	8	5	4	1	7	6	42	116	B. melitensis bv. 3	Human	Zhejiang	East China	South	2005	2001~2018	2000s
CBm0285	1	5	3	13	2	2	3	2	4	41	8	5	4	3	7	5	42	116	B. melitensis bv. 3	Human	Zhejiang	East China	South	2005	2001~2018	2000s
CBm0286	1	5	3	13	2	2	3	3	4	44	8	7	4	3	6	3	184	N2	B. melitensis bv. 3	Human	Zhejiang	East China	South	2005	2001~2018	2000s
CBm0474	1	5	3	13	2	2	3	2	4	41	8	6	4	3	4	4	42	116	B. melitensis bv. 3	Human	Zhejiang	East China	South	2009	2001~2018	2000s
CBm0475	1	5	3	13	2	2	3	2	4	41	8	6	4	3	4	4	42	116	B. melitensis bv. 3	Human	Zhejiang	East China	South	2009	2001~2018	2000s
CBm0476	1	5	3	13	2	2	3	2	4	41	8	5	6	3	8	4	42	116	B. melitensis bv. 3	Human	Zhejiang	East China	South	2009	2001~2018	2000s
CBm0477	1	5	3	13	2	2	3	2	4	41	8	4	4	3	6	6	42	116	B. melitensis bv. 3	Human	Zhejiang	East China	South	2009	2001~2018	2000s
CBm0478	1	5	3	13	2	2	3	2	4	41	8	4	4	9	4	5	42	116	B. melitensis bv. 3	Human	Zhejiang	East China	South	2009	2001~2018	2000s
CBm0703	1	5	3	13	2	2	3	2	4	41	8	6	4	3	4	4	42	116	B. melitensis bv. 3	Goat	Zhejiang	East China	South	2011	2001~2018	2010s
CBm0704	1	5	3	13	2	2	3	2	4	41	8	6	4	3	4	4	42	116	B. melitensis bv. 3	Goat	Zhejiang	East China	South	2011	2001~2018	2010s
CBm0705	1	5	3	13	2	2	3	2	4	41	8	6	4	3	4	4	42	116	B. melitensis bv. 3	Goat	Zhejiang	East China	South	2011	2001~2018	2010s
CBm0706	1	5	3	13	2	2	3	2	4	41	8	6	4	3	4	4	42	116	B. melitensis bv. 3	Goat	Zhejiang	East China	South	2011	2001~2018	2010s
CBm0707	1	5	3	13	2	2	3	2	4	41	8	6	4	3	4	4	42	116	B. melitensis bv. 3	Goat	Zhejiang	East China	South	2011	2001~2018	2010s
CBm0708	1	5	3	13	2	2	3	2	4	41	8	6	4	3	4	4	42	116	B. melitensis bv. 3	Goat	Zhejiang	East China	South	2011	2001~2018	2010s
CBm0709	1	5	3	13	2	2	3	2	4	41	8	7	4	3	6	5	42	116	B. melitensis bv. 3	Human	Zhejiang	East China	South	2011	2001~2018	2010s
CBm0710	1	5	3	13	2	2	3	2	4	41	8	6	4	3	4	4	42	116	B. melitensis bv. 3	Human	Zhejiang	East China	South	2011	2001~2018	2010s
CBm0711	1	5	3	13	2	2	3	2	4	41	8	6	4	3	4	4	42	116	B. melitensis bv. 3	Human	Zhejiang	East China	South	2011	2001~2018	2010s
CBm0712	1	5	3	13	2	2	3	2	4	41	8	6	4	3	4	4	42	116	B. melitensis bv. 3	Human	Zhejiang	East China	South	2011	2001~2018	2010s
CBm0713	1	5	3	13	2	2	3	2	4	41	8	6	4	3	4	4	42	116	B. melitensis bv. 3	Human	Zhejiang	East China	South	2011	2001~2018	2010s
CBm0714	1	5	3	13	2	2	3	2	4	41	8	6	4	3	4	4	42	116	B. melitensis bv. 3	Human	Zhejiang	East China	South	2011	2001~2018	2010s
CBm0715	1	5	3	13	2	2	3	2	4	41	8	6	4	3	5	5	42	116	B. melitensis bv. 3	Human	Zhejiang	East China	South	2011	2001~2018	2010s
CBm0716	1	5	3	13	2	2	3	2	4	41	8	5	4	3	9	6	42	116	B. melitensis bv. 3	Human	Zhejiang	East China	South	2011	2001~2018	2010s
CBm0717	1	5	3	13	2	2	3	2	4	41	8	5	4	1	7	7	42	116	B. melitensis bv. 3	Human	Zhejiang	East China	South	2011	2001~2018	2010s
CBm0718	1	5	3	13	2	2	3	2	4	41	8	5	4	1	7	6	42	116	B. melitensis bv. 3	Human	Zhejiang	East China	South	2011	2001~2018	2010s
CBm0719	1	5	3	13	2	2	3	2	4	41	8	7	4	3	6	5	42	116	B. melitensis bv. 3	Human	Zhejiang	East China	South	2011	2001~2018	2010s
CBm0720	1	5	3	13	2	2	3	2	4	41	8	6	4	3	4	4	42	116	B. melitensis bv. 3	Human	Zhejiang	East China	South	2011	2001~2018	2010s
CBm0721	1	5	3	13	3	2	3	2	4	44	8	5	4	3	4	5	43	123	B. melitensis bv. 3	Human	Zhejiang	East China	South	2011	2001~2018	2010s
CBm0722	3	4	2	13	4	2	3	3	4	44	9	4	4	1	7	8	47	N20	B. melitensis bv. 3	Human	Zhejiang	East China	South	2011	2001~2018	2010s
CBm0723	1	5	3	13	2	2	3	3	4	44	8	6	4	3	4	3	184	N2	B. melitensis bv. 3	Goat	Zhejiang	East China	South	2011	2001~2018	2010s
CBm0724	1	5	3	13	2	2	3	3	4	44	8	6	4	3	4	3	184	N2	B. melitensis bv. 3	Goat	Zhejiang	East China	South	2011	2001~2018	2010s
CBm0725	1	5	3	13	2	2	3	3	4	42	8	6	4	3	4	3	184	N39	B. melitensis bv. 3	Human	Zhejiang	East China	South	2011	2001~2018	2010s
CBm0726	1	5	3	13	2	2	3	3	4	44	8	5	4	3	9	5	184	N2	B. melitensis bv. 3	Human	Zhejiang	East China	South	2011	2001~2018	2010s
CBm0727	1	5	3	13	2	2	3	3	4	44	8	6	4	3	5	3	184	N2	B. melitensis bv. 3	Human	Zhejiang	East China	South	2011	2001~2018	2010s
CBm0728	1	5	3	13	2	2	3	1	4	44	8	6	4	3	4	3	CN8	N1	B. melitensis bv. 3	Human	Zhejiang	East China	South	2011	2001~2018	2010s
CBm0729	1	5	3	13	2	2	3	1	4	44	8	6	4	3	4	3	CN8	N1	B. melitensis bv. 3	Human	Zhejiang	East China	South	2011	2001~2018	2010s
CBm0730	1	5	3	13	2	2	3	1	4	44	8	6	4	3	4	3	CN8	N1	B. melitensis bv. 3	Human	Zhejiang	East China	South	2011	2001~2018	2010s
